# Supplementary material for: Integrated metagenomic and metabolomic analyses of the effects of total flavonoids of Rhizoma Drynariae on reducing ovariectomized-induced osteoporosis by regulating gut microbiota and related metabolites
Source: PLoS One. 2025 Feb 14;20(2):e0317832. doi: 10.1371/journal.pone.0317832 (PMC11828363; doi:10.1371/journal.pone.0317832)
Supplement: S1 Table — (XLSX) [file pone.0317832.s001.xlsx]

## Sheet: Sheet1
ID	name	mz	rt	exact_mass	ppm	formula	KEGG	type	library	identify.pvalue	SHAM1	SHAM2	SHAM3	SHAM4	SHAM5	SHAM6	SHAM7	SHAM8	MODEL1	MODEL2	MODEL3	MODEL4	MODEL5	MODEL6	MODEL7	MODEL8	TFRD1	TFRD2	TFRD3	TFRD4	TFRD5	TFRD6	TFRD7	TFRD8
M153T590	(-)-3-Isothujone	153.128	590.302	152.12	5.76335	C10H16O	C09906	[M+H]+	BioDeepDB	3.45619e-07	2.11359e+07	1.91858e+07	2.25413e+08	1.86786e+07	1.67633e+07	1.18207e+08	1.01869e+08	1.75852e+07	1.9105e+07	1.842e+07	1.87565e+07	1.99039e+07	1.90611e+07	1.86507e+07	6.252e+07	1.99389e+07	5.76345e+07	1.55928e+07	1.55386e+07	1.92346e+07	1.88043e+07	2.34832e+08	1.31266e+08	6.96596e+07
M209T506	(-)-Jasmonic acid	209.118	505.577	210.126	1.47058	C12H18O3	C08491	[M-H]-	mzCloud	0.254848	1.36782e+06	1.16042e+06	1.1856e+06	646740	1.25217e+06	827256	1.51775e+06	1.08441e+06	753133	773588	3.64849e+06	1.35248e+06	811099	1.67515e+06	714827	885049	936929	1.86612e+06	850705	833126	778667	843303	897151	693419
M153T368	(+)-Camphor	153.126	368.268	152.12	8.30129	C10H16O	C00808	[M+H]+	mzCloud	5.19871e-17	2.96991e+07	3.03102e+07	1.85874e+08	1.03877e+08	1.0321e+08	1.36916e+08	1.27921e+08	1.5824e+08	2.88231e+07	2.6877e+07	2.77264e+07	2.88464e+07	2.9885e+07	2.82498e+07	1.0451e+08	3.04907e+07	7.98427e+07	1.52913e+08	3.77689e+08	1.33853e+08	1.15402e+08	9.26011e+07	2.7473e+07	2.79413e+07
M353T679	(13E)-11a-Hydroxy-9,15-dioxoprost-13-enoic acid	353.23	679.237	352.225	5.94576	C20H32O5	C04654	[M+H]+	BioDeepDB	2.80959e-10	0	0	7.85935e+06	5.89609e+06	8.96834e+06	6.66755e+06	9.03935e+06	1.15622e+06	0	0	0	6.2879e+06	1.03492e+07	291904	0	0	1.26566e+07	9.68195e+06	1.33219e+07	1.24194e+07	1.05266e+07	1.68168e+07	1.15576e+07	6.23453e+06
M293T822	(2E,4Z,8E)-Colneleic acid	293.212	822.479	294.219	1.74732	C18H30O3	C19827	[M-H]-	MetaDNA	0.000555874	7.49662e+06	9.69394e+06	7.49729e+06	2.21433e+07	1.38626e+07	9.47704e+06	2.29459e+07	4.96062e+06	1.08935e+07	1.01938e+07	1.04252e+07	1.34539e+07	1.83616e+07	1.27196e+07	8.20916e+06	1.90194e+07	2.14827e+07	1.41769e+07	1.14435e+07	1.89002e+07	1.55426e+07	1.4455e+07	2.11484e+07	1.9059e+07
M187T97	(2S,4S)-4-Hydroxy-2,3,4,5-tetrahydrodipicolinate	187.057	97.0319	187.048	1.59196	C7H9NO5	C20258	[M]+	BioDeepDB	0.0415948	4.06006e+07	6.2034e+07	2.46997e+07	3.67066e+07	2.61811e+07	3.46497e+07	3.45037e+07	3.6757e+07	3.90214e+07	5.0092e+07	5.6824e+07	6.25366e+07	5.21321e+07	3.62168e+07	4.51663e+07	3.30057e+07	3.56498e+07	2.76152e+07	5.05731e+07	4.85472e+07	6.40414e+07	7.21876e+07	3.39606e+07	5.29496e+07
M130T633	(3R)-beta-Leucine	130.086	633.48	131.095	12.0758	C6H13NO2	C02486	[M-H]-	mzCloud	0.00234312	5.9161e+06	6.65373e+07	6.16028e+07	6.39486e+06	2.58721e+07	2.70349e+07	2.38255e+07	7.03568e+06	1.71039e+07	3.43608e+06	4.76669e+07	5.05832e+07	2.26957e+07	3.2628e+07	6.56504e+06	6.34538e+06	2.87597e+06	2.47963e+07	1.47752e+08	2.08929e+07	4.05075e+07	7.18473e+06	4.29609e+07	2.67543e+07
M155T94	(3S,5S)-Carbapenam-3-carboxylic acid	155.062	94.1904	155.058	23.2903	C7H9NO3	C17367	[M]+	BioDeepDB	0.434697	8.81774e+06	4.34748e+06	4.48586e+06	1.28647e+07	1.75504e+07	4.78995e+06	4.92901e+06	1.17569e+07	5.25725e+06	5.28035e+06	4.33606e+06	4.81369e+06	1.29935e+07	5.54369e+06	1.02024e+07	5.1777e+06	3.95162e+06	9.44139e+06	5.60228e+06	3.90013e+06	4.78007e+06	1.14049e+07	1.60097e+07	1.48051e+07
M357T773	(4Z,7Z,10Z,13Z,16Z,19Z)-Docosahexaenoic acid ethyl ester	357.277	773.044	356.272	5.4099	C24H36O2	C16185	[M+H]+	mzCloud	4.28207e-09	3.35624e+08	3.05847e+08	4.9469e+09	1.06082e+09	1.26823e+09	6.79014e+09	3.81786e+08	1.91112e+09	9.86615e+07	4.29774e+08	7.16164e+07	2.99008e+07	4.26084e+08	3.62996e+08	1.49662e+08	8.526e+07	1.90257e+09	1.77539e+09	2.64251e+09	3.97286e+09	1.57357e+09	2.35981e+09	2.92211e+09	9.29033e+08
M148T146	(R) 2,3-Dihydroxy-3-methylvalerate	148.06	146.105	148.074	2.55	C6H12O4	C06007	[M]+	BioDeepDB	0.146275	3.05763e+07	3.18582e+07	1.6867e+07	1.60344e+07	1.47559e+07	1.78706e+07	7.35195e+06	5.17954e+06	1.41164e+07	1.14403e+07	5.06317e+06	1.28473e+06	889053	1.44805e+07	1.95525e+07	4.84741e+06	1.57652e+07	3.51926e+07	1.85919e+07	1.32581e+07	1.43675e+07	2.68917e+07	2.18043e+07	1.5427e+07
M283T70	(R)-10-Hydroxystearate	283.259	70.3087	300.266	0.175664	C18H36O3	C03195	[M+H-H2O]+	MetaDNA	0.0064639	1.83522e+07	3.23029e+06	7.15592e+06	3.18988e+06	3.445e+06	8.54325e+06	3.28673e+06	1.56385e+07	2.51525e+06	3.75749e+06	2.9946e+06	1.12833e+07	1.02929e+07	3.2765e+06	499346	2.95062e+06	9.74423e+06	3.2409e+06	3.31305e+06	2.35451e+06	2.66352e+06	2.66905e+06	2.75827e+06	1.36332e+06
M170T214	(R)-2-O-Sulfolactate	169.977	213.598	169.988	0.609266	C3H6O6S	C17205	[M]+	BioDeepDB	3.96504e-07	8.62181e+06	1.09664e+07	1.60828e+07	4.54346e+07	1.46049e+08	8.92339e+06	2.98557e+07	3.96312e+07	9.67101e+06	9.50044e+06	8.76787e+06	8.44473e+06	9.12695e+06	9.10855e+06	1.64171e+07	1.93768e+07	9.13212e+06	1.26796e+08	2.65712e+07	1.13785e+08	1.19671e+08	8.70127e+06	3.6137e+07	1.50031e+07
M103T93_2	(R)-3-Hydroxybutyric acid	103.04	92.6663	104.047	4.88922	C4H8O3	C01089	[M-H]-	BioDeepDB	2.2685e-13	4.68933e+09	1.19771e+09	2.37334e+09	9.29087e+08	1.46517e+09	1.58486e+09	3.58887e+09	2.11682e+09	1.35744e+09	1.35243e+09	3.7548e+09	4.29261e+09	2.76495e+09	9.04682e+08	7.79863e+08	2.59085e+09	3.71939e+09	1.66183e+09	1.8605e+09	1.96228e+09	2.4834e+09	2.17121e+09	1.6515e+09	1.3987e+09
M169T86	(R)-4-Hydroxymandelate	169.058	85.8764	168.042	2.48407	C8H8O4	C05343	[M+H]+	BioDeepDB	0.0264006	3.95485e+08	4.01306e+08	5.52303e+08	4.76772e+08	5.85941e+08	6.59612e+08	6.27625e+08	6.00737e+08	7.15831e+08	7.05716e+08	5.19498e+08	5.32556e+08	6.2205e+08	5.84617e+08	7.17164e+08	5.94855e+08	4.55694e+08	6.29827e+08	6.66271e+08	5.31384e+08	6.1607e+08	5.41392e+08	4.3094e+08	5.20665e+08
M128T227	(R)-5,6-Dihydrothymine	128.07	227.065	128.059	3.13329	C5H8N2O2	C21028	[M]+	BioDeepDB	0.000175578	2.36726e+07	2.21891e+07	6.47732e+07	1.9725e+08	2.67799e+07	8.83431e+07	2.0488e+08	7.15801e+07	2.26275e+07	2.38941e+07	2.36779e+07	2.56621e+07	2.40197e+07	2.22789e+07	2.12571e+07	2.34008e+07	1.00467e+08	1.22826e+08	1.21345e+08	2.30614e+07	9.08817e+07	1.01225e+08	6.35915e+07	5.4899e+07
M301T475	(S,E)-Zearalenone	301.141	475.289	318.147	0.0683063	C18H22O5	C09981	[M+H-H2O]+	BioDeepDB	3.44183e-07	3.53942e+07	3.73668e+07	6.45105e+07	1.18005e+08	4.69443e+07	3.29699e+07	3.21329e+07	1.60777e+08	3.32176e+07	3.35285e+07	3.34728e+07	3.70549e+07	1.05762e+08	3.52795e+07	6.21704e+07	3.19432e+07	7.2773e+07	7.74215e+07	5.42605e+07	7.06952e+07	9.70965e+07	2.91671e+07	3.25794e+07	1.19048e+08
M122T326	(S)-1-Phenylethanol	121.944	326.426	122.073	8.91312	C8H10O	C11348	[M]-	BioDeepDB	4.11298e-06	1.58796e+07	1.75729e+07	1.81603e+07	1.58452e+07	1.95359e+07	1.55385e+07	1.6235e+07	1.79108e+07	1.676e+07	1.76044e+07	1.62653e+07	1.5944e+07	1.84054e+07	1.97116e+07	1.82673e+07	1.83419e+07	1.64459e+07	1.30126e+07	1.74833e+07	1.60682e+07	1.84738e+07	1.84459e+07	1.74963e+07	1.76189e+07
M132T425	(S)-2-Acetolactate	132.045	424.851	132.042	18.7231	C5H8O4	C06010	[M]-	MetaDNA	6.59346e-05	181336	1.0258e+06	227884	365966	73893.1	663549	331935	284458	278216	346496	313487	90115	202234	142336	263630	82835.8	174904	196983	343008	207780	52337.1	293721	359913	273525
M121T91	(S)-2-Phenyloxirane	121.072	91.3384	120.058	22.6124	C8H8O	C20782	[M+H]+	BioDeepDB	0.00118336	2.21948e+08	3.81948e+08	4.56965e+08	6.87148e+08	4.3523e+08	4.12142e+08	3.84538e+08	4.5899e+08	2.32444e+08	2.59421e+08	2.65029e+08	2.75959e+08	3.17879e+08	1.8964e+08	2.18495e+08	2.74645e+08	3.86654e+08	3.00554e+08	5.22842e+08	4.37331e+08	4.19547e+08	3.05549e+08	6.00169e+08	3.92114e+08
M301T766	(S)-6-O-Methylnorlaudanosoline	301.137	765.554	301.131	14.8681	C17H19NO4	C06517	[M]+	BioDeepDB	0.0398481	8.14485e+06	6.3418e+06	9.31858e+06	2.94848e+07	3.16626e+07	7.98114e+06	9.55086e+06	1.52527e+07	5.74452e+06	5.23933e+06	4.77024e+06	5.65963e+06	5.98188e+06	5.97979e+06	2.4899e+07	4.98188e+06	9.78566e+06	2.67458e+07	3.30414e+07	9.68872e+06	7.08461e+07	3.62982e+07	8.67215e+06	1.3163e+07
M263T604	(S)-Abscisic acid	263.128	603.703	264.136	1.90984	C15H20O4	C06082	[M-H]-	BioDeepDB	0.466836	1.26546e+07	1.46152e+07	0	75718.7	4.42897e+06	39468.2	6.78907e+06	31663.4	4.11787e+06	4.12987e+06	8.96745e+06	1.01031e+07	4.48157e+06	3.66747e+06	4.99189e+06	6.15658e+06	4.77334e+06	4.20342e+06	4.743e+06	3.68033e+06	5.8493e+06	5.83839e+06	2.56891e+06	6.92352e+06
M102T88	1-Aminocyclopropanecarboxylic acid	102.055	87.9742	101.048	0.960352	C4H7NO2	C01234	[M+H]+	BioDeepDB	3.93205e-08	1.79317e+08	2.59122e+08	1.64868e+08	1.94315e+08	1.90364e+08	1.94479e+08	2.18323e+08	1.85862e+08	1.46149e+08	1.66529e+08	1.54006e+08	1.7214e+08	1.59844e+08	1.84425e+08	1.72008e+08	1.49923e+08	1.35732e+08	1.56885e+08	1.82763e+08	1.43183e+08	1.68244e+08	1.56719e+08	1.44908e+08	1.42748e+08
M361T777_2	1-Arachidonoylglycerol	361.273	776.767	378.277	1.05205	C23H38O4	C13857	[M+H-H2O]+	BioDeepDB	4.25737e-24	4.69008e+07	1.55666e+07	7.44412e+07	5.3895e+07	5.63215e+07	4.35621e+07	3.87132e+07	6.98885e+07	1.56874e+06	1.81773e+07	4.18978e+07	2.97309e+07	3.93783e+07	5.71271e+06	3.1994e+07	3.27379e+07	6.57278e+07	1.49339e+07	4.0957e+07	4.5418e+07	2.48999e+07	3.24086e+07	1.45045e+07	4.16282e+07
M243T376	1-Hexadecanol	243.182	375.805	242.261	1.82859	C16H34O	C00823	[M+H]+	BioDeepDB	0.00099229	9.87755e+07	3.89816e+08	3.27272e+08	4.10906e+08	3.60357e+08	4.36904e+08	1.01457e+08	8.05672e+07	4.03636e+08	2.90815e+08	1.17713e+08	3.90109e+08	3.17014e+08	4.38092e+08	3.63606e+08	3.62181e+08	4.26773e+08	3.7871e+08	9.0244e+07	4.69225e+08	3.47272e+08	4.04452e+08	4.61913e+08	1.25996e+08
M282T217	1-Methyladenosine	282.005	217.03	281.112	23.9583	C11H15N5O4	C02494	[M+H]+	BioDeepDB	0.010682	1.05097e+06	5.17045e+06	4.82641e+06	5.65252e+06	5.04173e+06	5.33559e+06	5.38842e+06	6.00544e+06	8.44195e+06	7.43559e+06	6.37396e+06	8.06595e+06	8.19633e+06	8.33084e+06	8.49718e+06	1.07438e+07	7.09001e+06	1.13653e+07	8.81914e+06	8.93957e+06	9.5945e+06	8.05715e+06	8.68467e+06	7.42815e+06
M168T100	1-Methylhistidine	168.077	100.151	169.085	2.97989	C7H11N3O2	C01152	[M-H]-	BioDeepDB	1.19031e-14	5.61974e+07	8.00639e+07	1.19504e+08	9.05093e+07	1.1748e+08	1.98313e+08	1.74607e+08	1.65378e+08	1.04356e+08	1.03544e+08	1.96027e+08	1.85596e+08	1.63232e+08	1.43456e+08	8.65578e+07	1.3881e+08	8.25989e+07	1.02991e+08	1.13486e+08	1.54865e+08	9.83896e+07	8.76283e+07	1.15497e+08	1.07254e+08
M137T89	1-Methylnicotinamide	137.071	88.9324	137.071	0.0349468	C7H9N2O	C02918	[M+H]+	BioDeepDB	9.57777e-26	2.41724e+07	1.32013e+08	9.85755e+07	9.66222e+07	7.52709e+07	6.89166e+07	9.04129e+07	4.81617e+07	1.16411e+08	1.26969e+08	2.15328e+08	2.22214e+08	4.97091e+07	2.64463e+07	1.81419e+07	2.16304e+08	3.06613e+07	3.70916e+07	4.25461e+07	2.48128e+07	5.09703e+07	2.35832e+07	7.92878e+07	7.98592e+07
M183T317	1-Methyluric acid	183.051	317.165	182.044	0.462271	C6H6N4O3	C16359	[M+H]+	BioDeepDB	0.000225433	1.62428e+06	4.38255e+06	4.43148e+06	2.81773e+06	4.34735e+06	4.95208e+06	4.87045e+06	3.01097e+06	3.74786e+06	4.37509e+06	3.07119e+06	3.3383e+06	3.65891e+06	4.62879e+06	4.17691e+06	2.71917e+06	4.38673e+06	1.81223e+06	4.67167e+06	4.93376e+06	4.56544e+06	2.64858e+06	2.22858e+06	3.62124e+06
M496T832	1-palmitoylglycerophosphocholine	496.34	832.139	496.34	0.0326086	C24H51NO7P	C04102	[M+H]+	BioDeepDB	9.07876e-15	4.75468e+07	2.98763e+07	2.05047e+07	8.15277e+07	3.58905e+07	6.65923e+07	5.38977e+07	7.79064e+07	1.89667e+07	2.50138e+07	3.63991e+07	2.91174e+07	2.98438e+07	2.64764e+07	1.38978e+07	2.36776e+07	4.75162e+07	6.26963e+07	5.28753e+07	1.08332e+08	3.23841e+07	8.31419e+07	1.99705e+07	5.76276e+07
M114T227	1-Pyrroline-2-carboxylic acid	114.055	226.932	113.048	2.16834	C5H7NO2	C03564	[M+H]+	BioDeepDB	0.000490954	1.93406e+07	2.01056e+07	1.99107e+07	2.01369e+07	1.01783e+08	1.88837e+07	3.30607e+07	5.44942e+07	1.83488e+07	2.11862e+07	1.7658e+07	1.97616e+07	1.86916e+07	1.92325e+07	2.00844e+07	1.86229e+07	4.96426e+07	4.56598e+07	6.68097e+07	4.19531e+07	1.09241e+08	2.52165e+07	1.94555e+07	2.00216e+07
M129T76	1,1-Dimethylbiguanide	129.102	75.5224	129.101	0.0798579	C4H11N5	C07151	[M]+	BioDeepDB	3.13e-38	1.29776e+07	1.90169e+07	2.8855e+07	2.75865e+07	3.32005e+07	3.59507e+07	4.67643e+07	3.02781e+07	2.21631e+07	1.82093e+07	1.59946e+07	2.42565e+07	1.29412e+07	1.60242e+07	1.70745e+07	1.45393e+07	1.51529e+07	2.00958e+07	2.95211e+07	2.32621e+07	2.65102e+07	2.7472e+07	2.81335e+07	1.55189e+07
M159T395	1,5-Naphthalenediamine	159.091	394.637	158.084	2.71416	C10H10N2	C19463	[M+H]+	mzCloud	0.00157293	1.06646e+08	1.70581e+08	1.49232e+08	1.26637e+08	1.49371e+08	1.33641e+08	1.31348e+08	1.1867e+08	1.21005e+08	1.23147e+08	1.22456e+08	1.2176e+08	1.02951e+08	1.03511e+08	1.23547e+08	9.4467e+07	1.10665e+08	1.16029e+08	1.98293e+08	1.26081e+08	1.50334e+08	1.52434e+08	1.42227e+08	1.03606e+08
M137T679	1,8-Cineole	137.132	678.829	154.136	27.0535	C10H18O	C09844	[M+H-H2O]+	mzCloud	0.00524222	1.78327e+07	4.96567e+07	1.359e+08	1.49455e+07	1.31163e+08	1.74876e+07	1.53629e+07	7.17774e+07	1.52578e+07	1.61726e+07	1.4914e+07	1.52909e+07	1.61762e+07	1.58494e+07	1.69205e+07	1.40807e+07	1.59458e+07	1.61673e+07	1.57016e+07	5.6281e+07	7.90162e+07	1.61106e+08	8.11427e+07	6.75016e+07
M188T624	10-Hydroxydecanoic acid	188.137	623.813	188.141	22.3496	C10H20O3	C02774	[M]-	BioDeepDB	0.383274	1.61861e+06	804732	191870	313167	2.09874e+06	130435	2.44622e+06	58883.2	956184	1.0334e+06	1.38676e+06	1.93959e+06	2.14026e+06	1.14801e+06	816393	1.93729e+06	1.38702e+06	1.43369e+06	235011	2.37679e+06	1.0199e+06	1.54496e+06	1.42939e+06	1.8126e+06
M325T814_1	11-Dehydrocorticosterone	325.183	814.19	344.199	9.1711	C21H28O4	C05490	[M-H2O-H]-	BioDeepDB	0.00726168	1.03771e+08	1.55364e+08	1.94377e+06	4.10127e+08	1.24175e+08	2.63759e+07	1.59178e+08	2.80522e+07	1.85604e+08	1.3291e+08	1.28217e+08	3.08092e+08	1.94954e+08	1.18947e+08	1.45257e+08	1.38246e+08	2.44984e+08	3.55082e+08	1.23398e+08	1.06523e+08	1.53357e+08	1.7483e+08	1.22318e+08	9.71281e+07
M215T694	12-Hydroxydodecanoic acid	215.01	693.825	216.173	1.58498	C12H24O3	C08317	[M-H]-	BioDeepDB	8.86935e-36	1.57508e+08	5.02092e+07	1.23405e+07	5.57313e+07	1.3357e+07	6.27323e+07	1.34113e+07	1.29177e+07	1.26157e+07	3.21326e+07	3.21445e+07	1.31034e+07	2.91167e+07	1.37952e+07	5.90596e+07	2.66983e+07	3.5312e+07	1.30461e+07	1.35457e+07	6.06988e+07	3.09951e+07	5.64013e+07	4.10946e+07	7.72565e+07
M333T789	12-Keto-leukotriene B4	333.206	789.311	334.214	4.39927	C20H30O4	C05949	[M-H]-	BioDeepDB	2.82599e-07	1.74422e+07	1.43758e+07	1.40611e+07	2.71385e+07	4.28264e+07	7.3956e+07	2.40555e+07	1.017e+07	6.37398e+06	7.88847e+06	8.0559e+06	1.01735e+07	1.04015e+07	1.07353e+07	9.05252e+06	1.34175e+07	2.88002e+07	2.52388e+07	2.92239e+07	2.74675e+07	1.40482e+07	2.62067e+07	3.02101e+07	1.4794e+07
M297T809	12,13-DHOME	297.241	809.423	314.246	10.7457	C18H34O4	C14829	[M+H-H2O]+	mzCloud	3.98679e-13	2.20909e+06	9.93136e+06	1.7713e+08	5.34958e+07	4.9823e+07	6.43243e+07	1.61406e+08	4.17082e+07	1.23714e+07	4.25621e+06	2.4038e+06	3.61324e+06	1.65251e+07	3.1585e+06	2.16787e+06	3.06653e+07	4.94993e+07	1.09334e+08	9.48943e+07	4.35346e+07	6.33229e+07	5.00091e+07	8.18179e+07	6.2997e+07
M311T779	13-L-Hydroperoxylinoleic acid	311.223	778.985	312.23	0.584277	C18H32O4	C04717	[M-H]-	BioDeepDB	3.08243e-11	2.12185e+07	4.94893e+06	4.63987e+07	3.80958e+07	5.82812e+07	2.97711e+07	4.75305e+07	4.53451e+07	4.02153e+07	2.86661e+07	8.2769e+06	5.84507e+07	8.14102e+06	2.92616e+07	4.23146e+07	3.28969e+07	4.61069e+07	6.92647e+07	4.34172e+07	4.53665e+07	4.02543e+07	4.61043e+07	4.6291e+07	4.32588e+07
M335T679	13,14-Dihydro-15-keto-PGE2	335.221	679.126	352.225	8.84614	C20H32O5	C04671	[M+H-H2O]+	BioDeepDB	1.13995e-08	0	160679	9.43212e+06	8.75155e+06	1.32181e+07	7.26005e+06	9.89702e+06	5.06491e+06	0	0	0	5.88047e+06	9.90522e+06	277982	37232.8	0	1.36286e+07	1.13179e+07	1.53451e+07	1.22655e+07	1.24657e+07	1.59846e+07	1.155e+07	8.59867e+06
M271T838	17a-Estradiol	271.228	838.355	272.178	0.868343	C18H24O2	C02537	[M-H]-	BioDeepDB	2.59936e-05	5.76506e+07	3.02978e+07	5.41298e+07	4.19122e+07	4.83304e+07	5.60414e+07	1.36443e+08	1.11433e+08	5.61263e+07	5.65202e+07	1.04279e+08	1.01122e+08	1.49825e+08	6.61826e+07	4.37541e+07	1.50626e+08	1.21636e+08	8.74994e+07	4.13559e+07	8.50727e+07	5.79525e+07	5.55137e+07	5.73588e+07	1.35965e+08
M144T679	1H-Indole-3-carboxaldehyde	144.045	678.551	145.053	3.86409	C9H7NO	C08493	[M-H]-	MoNA	1.02147e-05	2.53085e+07	6.14902e+06	1.83994e+06	1.87827e+06	1.32324e+07	2.1759e+06	1.78846e+06	1.9124e+06	4.75857e+06	5.59842e+06	1.81915e+06	1.72551e+06	1.77902e+06	1.18396e+07	1.91413e+06	9.87897e+06	1.07425e+07	1.94674e+06	1.98157e+06	8.43758e+06	8.51384e+06	8.43865e+06	1.94702e+06	2.04994e+06
M170T134_2	2-Amino-3-phosphonopropionic acid	170.024	134.388	169.014	17.6029	C3H8NO5P	C05672	[M+H]+	BioDeepDB	0.201559	2.73562e+07	3.98881e+07	4.88899e+07	4.98638e+07	4.82327e+07	3.41793e+07	4.19366e+07	1.2675e+07	5.99224e+07	6.07135e+07	3.66113e+07	1.35129e+07	4.29913e+07	5.34309e+07	5.3134e+07	2.95879e+07	2.7182e+07	4.45287e+07	6.44675e+07	5.38306e+07	5.26938e+07	5.90389e+07	6.87465e+07	5.24768e+07
M137T142_1	2-Aminobenzoic acid	136.954	142.258	137.048	3.06824	C7H7NO2	C00108	[M]+	BioDeepDB	6.94167e-12	2.51892e+07	2.86405e+07	2.27402e+07	1.85486e+07	4.74003e+07	6.59045e+06	3.53027e+07	2.65034e+07	3.17804e+07	2.19405e+07	2.3789e+07	2.24921e+07	3.40329e+07	2.59185e+07	1.97847e+07	2.44835e+07	7.05756e+06	6.23271e+06	3.64858e+07	2.68301e+07	2.09839e+07	2.54855e+07	6.69039e+06	6.90429e+07
M361T750	2-Arachidonoylglycerol	361.272	750.206	378.277	7.61577	C23H38O4	C13856	[M+H-H2O]+	mzCloud	6.70217e-07	8.8043e+07	1.35573e+07	8.00456e+07	1.07061e+08	9.30322e+07	8.86886e+07	8.43894e+07	1.11088e+08	0	2.04232e+07	6.60445e+07	8.08802e+06	7.94555e+07	4.30909e+07	2.39071e+07	7.58446e+07	7.74668e+07	2.11031e+07	6.35112e+07	9.46781e+07	3.62812e+07	5.75924e+07	2.763e+07	6.46799e+07
M146T395	2-Dehydropantoate	146.059	394.697	146.058	5.04564	C6H10O4	C00966	[M]+	BioDeepDB	2.09127e-11	1.43208e+08	2.27869e+08	1.97164e+08	1.66517e+08	1.89006e+08	1.84455e+08	1.65893e+08	1.55013e+08	1.60915e+08	1.76821e+08	1.54739e+08	1.62221e+08	1.4607e+08	1.42322e+08	1.71282e+08	1.3277e+08	1.51381e+08	1.65797e+08	2.5715e+08	1.66655e+08	1.91331e+08	1.96068e+08	1.91544e+08	1.25961e+08
M162T144_1	2-Deoxy-scyllo-inosose	162.05	144.218	162.053	1.68978	C6H10O5	C17209	[M]+	BioDeepDB	1.1298e-05	6.39847e+06	5.42189e+06	2.21272e+07	3.9031e+06	1.55209e+07	5.34344e+06	1.56216e+07	1.96101e+07	1.38347e+07	1.40424e+07	2.22421e+07	2.02999e+07	2.67797e+07	1.98242e+07	1.38741e+07	6.59375e+06	2.46754e+07	2.03046e+07	2.49839e+07	2.05859e+07	2.37784e+07	1.99388e+07	2.68957e+07	2.45117e+07
M251T635_1	2-Deoxyadenosine	251.095	634.913	251.102	26.688	C10H13N5O3	C00559	[M]-	BioDeepDB	0.46186	267696	3.40234e+06	24927.1	27518.8	1.19647e+06	0	964564	65858.2	2.96183e+06	3.73609e+06	912343	1.89562e+06	2.276e+06	2.22308e+06	1.49495e+06	1.01316e+06	882255	1.29838e+06	1.32512e+06	2.57523e+06	2.13226e+06	642517	964816	1.28702e+06
M111T78	2-Furoate	111.008	78.2536	112.016	7.7332	C5H4O3	C01546	[M-H]-	mzCloud	1.45351e-17	2.99143e+07	3.64982e+07	5.45931e+07	5.92698e+07	8.64082e+07	5.47722e+07	4.52638e+07	4.86209e+07	5.04237e+07	4.48598e+07	5.18235e+07	5.22759e+07	5.2206e+07	4.98887e+07	4.02845e+07	4.28616e+07	3.6745e+07	3.65675e+07	5.68892e+07	4.98152e+07	5.48014e+07	5.2986e+07	5.7296e+07	5.82548e+07
M114T545	2-Heptanone	114.073	544.668	114.105	6.18731	C7H14O	C08380	[M]+	BioDeepDB	0.00714172	8.53077e+07	6.06446e+07	6.95453e+07	9.87563e+07	2.41131e+07	2.19556e+07	1.26582e+07	6.46416e+07	5.51667e+07	5.92042e+07	6.16393e+07	2.59975e+06	6.45818e+07	5.99897e+07	2.42095e+08	6.16005e+07	6.66222e+07	6.54624e+07	6.63991e+07	1.56904e+08	6.80512e+07	5.09989e+07	1.19259e+07	6.57399e+07
M99T770	2-Hexenal	99.0803	769.894	98.0732	1.80009	C6H10O	C08497	[M+H]+	MoNA	0.144299	3.1633e+07	5.15716e+07	3.3964e+07	9.69936e+07	6.67613e+07	1.08436e+07	7.76626e+07	4.86222e+07	1.2965e+07	1.27507e+07	4.58021e+07	4.79471e+07	6.85532e+07	7.43721e+07	1.3052e+07	8.80546e+07	4.1325e+07	6.96266e+07	5.07912e+07	1.95905e+08	7.38358e+07	5.52999e+07	6.01647e+07	4.19725e+07
M104T127	2-Hydroxybutyric acid	104.053	127.438	104.047	4.88633	C4H8O3	C05984	[M]+	BioDeepDB	1.5187e-06	1.51038e+07	4.41049e+07	2.91956e+07	3.79525e+07	3.19086e+07	3.1076e+07	2.36337e+07	2.41049e+07	3.26794e+07	3.03618e+07	2.26156e+07	2.74265e+07	2.34065e+07	6.30091e+06	3.38428e+07	2.32671e+07	3.02325e+07	3.27116e+07	5.36352e+07	3.29953e+07	3.92075e+07	4.09904e+07	3.69814e+07	2.32734e+07
M146T349	2-Keto-6-aminocaproate	146.081	349.36	145.074	0.740931	C6H11NO3	C03239	[M+H]+	BioDeepDB	0.0673684	1.9922e+07	2.11947e+07	2.09478e+07	1.72717e+07	2.3386e+07	2.53608e+07	2.58469e+07	2.00425e+07	2.34851e+07	2.516e+07	2.88748e+07	2.85086e+07	2.41796e+07	1.68575e+07	3.37467e+06	2.19883e+07	2.39394e+07	1.90986e+07	2.64484e+07	2.31441e+07	2.24317e+07	2.44146e+07	2.04885e+07	2.23771e+07
M145T88	2-Keto-glutaramic acid	145.049	88.1137	145.037	1.97913	C5H7NO4	C00940	[M]+	BioDeepDB	1.08187e-05	2.60999e+08	2.08406e+08	1.90121e+08	2.62026e+08	1.70375e+08	1.82559e+08	2.19994e+08	2.17611e+08	2.03206e+08	2.05904e+08	2.17025e+08	2.23645e+08	2.28535e+08	2.3784e+08	2.52855e+08	2.26248e+08	2.43123e+08	2.58902e+08	1.9839e+08	2.16206e+08	1.70172e+08	1.65584e+08	3.586e+08	1.82869e+08
M101T89	2-Ketobutyric acid	101.024	89.3021	102.032	2.36464	C4H6O3	C00109	[M-H]-	BioDeepDB	1.02296e-07	3.56695e+08	3.14328e+08	2.77508e+08	2.75513e+08	2.26972e+08	2.10295e+08	3.23218e+08	3.45775e+08	2.77797e+08	2.86311e+08	4.27052e+08	3.61879e+08	3.52031e+08	3.73822e+08	3.30408e+08	3.8018e+08	2.48885e+08	2.17378e+08	2.39315e+08	2.48653e+08	2.56682e+08	2.17343e+08	2.41819e+08	2.55087e+08
M119T195	2-Methylserine	119.049	195.357	119.058	1.6628	C4H9NO3	C02115	[M]+	BioDeepDB	2.13048e-07	6.85762e+06	1.40042e+07	1.48282e+07	1.38346e+07	1.99698e+07	1.86811e+07	1.27118e+07	1.54006e+07	2.12347e+07	2.1716e+07	1.75184e+07	2.12484e+07	1.84636e+07	5.44803e+06	5.29614e+06	1.93692e+07	1.3648e+07	2.23252e+07	2.80888e+07	2.40279e+07	2.10263e+07	2.28392e+07	2.61428e+07	1.50613e+07
M144T668	2-Naphthol	144.065	667.938	144.058	1.09867	C10H8O	C11713	[M]+	BioDeepDB	1.50358e-05	4.22902e+06	4.34167e+06	6.12554e+06	4.28957e+07	1.76652e+07	4.86378e+07	4.05583e+07	4.29177e+07	5.14449e+06	5.84964e+06	5.77689e+06	3.13161e+06	3.25151e+06	3.60083e+06	6.01661e+06	5.13205e+06	2.70571e+07	2.18615e+07	1.53628e+07	5.72588e+06	2.28925e+07	2.04166e+07	2.12986e+07	3.25124e+07
M143T395	2-Naphthylamine	143.072	394.637	143.073	13.5931	C10H9N	C02227	[M]+	mzCloud	6.89768e-05	1.96194e+07	2.86428e+07	2.99901e+07	2.07628e+07	2.54404e+07	2.61896e+07	2.25782e+07	2.18127e+07	2.18584e+07	2.57741e+07	2.07067e+07	2.14157e+07	1.81337e+07	1.83066e+07	2.22298e+07	1.79549e+07	2.09224e+07	1.72861e+07	3.34819e+07	2.06776e+07	2.60087e+07	2.75841e+07	2.62266e+07	1.93802e+07
M155T106	2,3-Butanediol	154.99	106.456	154.012	0.728107	C4H10O2S2	C00265	[M+H]+	BioDeepDB	1.32603e-05	8.97322e+07	7.58788e+07	2.15511e+07	5.51508e+07	8.88422e+07	6.33252e+07	8.75284e+07	6.96407e+07	1.76837e+08	7.98246e+07	1.02281e+08	9.83814e+07	6.7101e+07	9.36965e+07	1.14876e+08	1.03136e+08	7.6622e+07	8.53771e+07	8.75625e+07	7.38191e+07	1.09407e+08	1.75664e+08	9.2273e+07	8.65037e+07
M183T471	2,4-Dinitrophenol	183.004	471.113	184.012	1.95031	C6H4N2O5	C02496	[M-H]-	mzCloud	2.49514e-06	4.60937e+06	6.42257e+06	4.58354e+06	7.2255e+06	2.13939e+06	5.69331e+06	3.31815e+06	3.32194e+06	2.42682e+06	2.56477e+06	2.96994e+06	3.09101e+06	2.36344e+06	2.98432e+06	2.46214e+06	2.49379e+06	1.53755e+06	2.18766e+06	2.05787e+06	2.03672e+06	2.01379e+06	2.83728e+06	1.7989e+06	1.81908e+06
M401T553	25-Hydroxycholesterol	401.086	553.013	402.35	3.7898	C27H46O2	C15519	[M-H]-	BioDeepDB	2.23551e-05	2.14736e+07	2.09867e+07	1.92269e+07	2.1441e+07	1.78806e+07	50989.8	1.73093e+07	1.59703e+07	2.0407e+07	1.8836e+07	1.82476e+07	1.65112e+07	1.83829e+07	1.91339e+07	1.84407e+07	1.88128e+07	1.63775e+07	1.85575e+07	1.81064e+07	1.82264e+07	1.76412e+07	1.40885e+07	1.72995e+07	1.6434e+07
M480T596	26-Hydroxyecdysone	480.273	596.089	480.309	10.4491	C27H44O7	C16499	[M]+	BioDeepDB	0.000682971	96339.6	0	1.52665e+08	2.10685e+08	3.10317e+08	1.00614e+09	1.07567e+07	2.96605e+08	0	0	0	2.2e+06	0	0	30339.3	0	2.60762e+07	4.26722e+08	1.89768e+08	1.43032e+08	5.84711e+07	1.67217e+07	1.76655e+07	1.90462e+07
M147T789	3-(2-Hydroxyphenyl)propanoic acid	146.966	789.315	166.063	4.57815	C9H10O3	C01198	[M-H2O-H]-	BioDeepDB	8.2651e-21	4.79409e+08	5.21897e+08	6.64118e+07	2.0874e+08	3.48121e+08	1.57664e+07	6.83816e+07	2.02297e+07	5.16129e+08	5.03424e+08	1.03933e+08	4.37303e+08	9.06773e+07	4.9343e+08	4.33443e+08	3.77293e+08	5.38622e+08	4.53851e+08	3.43861e+08	4.89763e+08	5.62133e+08	4.59274e+08	5.85196e+08	5.8036e+08
M165T381	3-(3-Hydroxyphenyl)propanoic acid	165.055	380.75	166.063	6.99605	C9H10O3	C11457	[M-H]-	BioDeepDB	8.69914e-06	3.12215e+06	1.18065e+07	3.22551e+07	1.90445e+07	2.92038e+07	6.84332e+06	862297	1.03622e+07	4.76161e+06	1.03214e+06	1.44767e+06	4.91666e+06	720412	2.9582e+06	727292	873670	3.09678e+06	4.77025e+06	1.3684e+07	3.04416e+06	5.55622e+06	4.19253e+06	4.82707e+06	1.46498e+07
M197T99_1	3-(3,4-Dihydroxyphenyl)pyruvate	197.053	99.06	196.037	1.43924	C9H8O5	C04045	[M+H]+	BioDeepDB	0.0380754	1.57143e+08	1.06616e+08	1.07942e+08	9.69129e+07	8.21525e+07	1.23651e+08	3.60956e+07	3.3895e+07	1.34658e+08	1.19147e+08	2.7038e+07	2.96628e+07	7.61463e+06	6.79601e+07	1.96408e+08	3.46026e+07	1.31444e+08	2.60898e+08	1.57001e+08	1.30521e+08	1.14529e+08	1.97081e+08	1.35991e+08	1.30497e+08
M209T311	3-[(1-Carboxyvinyl)oxy]benzoate	209.039	310.975	208.037	24.3027	C10H8O5	C20772	[M+H]+	BioDeepDB	0.465654	16605.6	0	7.09489e+06	1.11686e+06	3.6337e+06	4.84889e+06	1.87528e+06	1.64995e+06	0	18412.6	0	0	35329.4	23146	0	0	2.26672e+06	1.32764e+06	1.48976e+06	668329	3.06474e+06	1.10992e+06	5.40069e+06	3.61194e+06
M172T388	3-Dehydroshikimate	171.993	388.348	172.037	1.37014	C7H8O5	C02637	[M]+	BioDeepDB	2.01362e-26	2.85515e+07	1.82716e+08	3.12121e+07	5.78926e+07	1.47248e+08	7.6905e+07	2.81842e+07	2.64806e+07	4.03861e+07	2.6322e+07	2.74923e+07	2.79618e+07	2.95685e+07	2.83202e+07	2.5318e+07	2.40874e+07	9.60272e+07	7.00512e+07	9.00734e+07	9.54923e+07	1.15547e+08	8.38092e+07	1.21154e+08	7.93308e+07
M464T727	3-Epiecdysone	464.282	727.085	464.314	1.86614	C27H44O6	C16496	[M]+	BioDeepDB	7.59113e-29	5.69889e+07	9.04634e+07	4.47753e+08	2.74894e+08	3.67428e+08	7.12048e+08	8.69857e+07	3.35093e+08	2.019e+07	2.14702e+07	1.49804e+07	1.26888e+07	7.44891e+06	1.12861e+07	3.96158e+07	1.268e+07	7.08243e+07	6.90318e+08	2.44818e+08	2.22789e+08	9.93726e+07	3.7681e+07	2.45311e+07	3.56043e+07
M154T94	3-Hydroxyanthranilic acid	154.058	93.9739	153.043	1.91662	C7H7NO3	C00632	[M+H]+	BioDeepDB	3.84757e-13	2.41796e+08	3.49462e+08	3.13226e+08	3.74244e+08	4.28537e+08	3.76373e+08	4.48363e+08	4.05038e+08	3.76466e+08	3.77678e+08	3.36705e+08	3.7547e+08	3.20727e+08	4.05728e+08	2.84225e+08	3.77282e+08	3.24829e+08	3.01491e+08	4.51651e+08	4.0403e+08	4.0955e+08	3.79307e+08	4.01424e+08	3.91268e+08
M162T103_2	3-Hydroxymethylglutaric acid	162.05	102.905	162.053	18.0571	C6H10O5	C03761	[M]+	BioDeepDB	0.33264	2.39205e+07	1.59556e+07	3.29375e+07	1.62384e+07	1.94506e+07	1.99237e+07	2.34162e+07	2.19936e+07	1.15884e+07	1.38661e+07	2.32641e+07	2.32449e+07	3.02169e+07	1.58384e+07	1.52773e+07	2.67874e+07	2.872e+07	3.32515e+07	3.5138e+07	3.10226e+07	3.75177e+07	2.4407e+07	3.37269e+07	2.14162e+07
M151T608	3-Hydroxyphenylacetic acid	151.039	608.313	152.047	7.67405	C8H8O3	C05593	[M-H]-	MoNA	2.87591e-10	7.58396e+06	1.40291e+07	819287	823024	1.33734e+07	821163	1.15605e+07	750258	6.59612e+06	1.64765e+07	1.39264e+07	8.47636e+06	1.9862e+07	5.44511e+06	8.73125e+06	5.55101e+06	1.20631e+07	2.16752e+07	2.3216e+07	1.12932e+07	9.72228e+06	2.00653e+07	8.10835e+06	9.70198e+06
M156T313	3-Indoleacetonitrile	156.065	312.557	156.069	22.2584	C10H8N2	C02938	[M]-	BioDeepDB	0.348555	5.88726e+06	7.63136e+06	8.98683e+06	8.51372e+06	1.25732e+07	6.85456e+06	9.23287e+06	5.19851e+06	1.60369e+07	1.52139e+07	9.74189e+06	8.48324e+06	1.00382e+07	9.53066e+06	1.84655e+07	1.04006e+07	1.12896e+07	1.13571e+07	1.78489e+07	1.30938e+07	2.16068e+07	1.58922e+07	1.41593e+07	1.49486e+07
M195T80_2	3-Methyl-L-tyrosine	195.099	80.0892	195.089	11.4323	C10H13NO3	C20800	[M]+	BioDeepDB	0.330805	1.91894e+07	2.0899e+07	1.96499e+07	1.69487e+07	2.36632e+07	2.00337e+07	2.12848e+07	1.85523e+07	2.01385e+07	2.43263e+07	2.02678e+07	2.06956e+07	2.05372e+07	2.07855e+07	2.21529e+07	1.86529e+07	2.47842e+07	1.87777e+07	2.17429e+07	1.88633e+07	1.95793e+07	2.03003e+07	1.98613e+07	1.93572e+07
M130T462	3-Methylindole	130.066	461.894	131.073	1.46314	C9H9N	C08313	[M-H]-	BioDeepDB	3.23167e-09	4.36768e+06	1.18316e+06	1.20151e+06	3.44088e+06	4.4852e+06	5.61764e+06	2.19472e+06	4.82554e+06	709167	729029	4.50402e+06	4.14008e+06	739396	476987	2.91654e+06	2.76524e+06	606130	1.35463e+06	2.00308e+06	860888	263372	1.8285e+06	1.06068e+06	426931
M148T574	3-Methyloxindole	148.076	574.251	147.068	0.0970674	C9H9NO	C02366	[M+H]+	BioDeepDB	0.000604602	243441	278761	2.24261e+06	1.01617e+07	365721	3.86958e+06	428555	7.42365e+06	314929	165822	182152	470513	4.17595e+06	207880	201984	213046	191269	511872	720736	183496	423747	2.00905e+06	1.68605e+06	224716
M165T650	3-Methylxanthine	165.092	649.937	166.049	20.7695	C6H6N4O2	C16357	[M-H]-	BioDeepDB	0.308544	1.814e+06	1.07288e+06	260134	330717	463066	467352	1.01444e+06	354213	949576	1.09355e+06	1.49768e+06	2.34091e+06	1.30164e+06	1.49418e+06	733606	1.75596e+06	721252	858174	922170	671341	1.1539e+06	1.0519e+06	837461	1.56031e+06
M374T766	3-Oxo-5beta-cholanate	374.275	765.96	374.282	12.5051	C24H38O3	C03070	[M]+	BioDeepDB	3.60833e-05	7.71432e+07	2.98508e+07	1.09825e+09	6.80374e+08	6.16318e+08	2.18332e+09	1.11259e+08	9.6912e+08	3.32123e+07	3.61852e+07	1.22551e+07	1.32672e+07	1.26825e+07	4.615e+07	2.08092e+07	2.00022e+07	3.6801e+08	9.08563e+08	6.88971e+08	5.72025e+08	5.78141e+08	5.24081e+08	4.89524e+08	4.12375e+08
M245T439	3,3-Dimethoxybenzidine	245.136	438.918	244.121	29.0259	C14H16N2O2	C19231	[M+H]+	mzCloud	0.00169827	1.32968e+08	1.7201e+08	1.51669e+08	1.12665e+08	1.69902e+08	1.81609e+08	1.90042e+08	1.24218e+08	1.19153e+08	1.6752e+08	1.38058e+08	1.23574e+08	1.2152e+08	1.37533e+08	2.08345e+08	1.79489e+08	1.74797e+08	1.27762e+08	1.81105e+08	1.46607e+08	2.16137e+08	2.30326e+08	1.86248e+08	1.54979e+08
M169T310	3,4-Dihydroxymandelaldehyde	169.047	309.938	168.042	15.1101	C8H8O4	C05577	[M+H]+	MetaDNA	0.0278442	1.68071e+07	5.88185e+06	1.05264e+07	4.42505e+06	3.63996e+06	7.64402e+06	1.69359e+07	1.33056e+07	1.5898e+07	1.58896e+07	1.78093e+07	1.91843e+07	3.18031e+07	8.08561e+06	8.54493e+06	1.52228e+07	1.05891e+07	6.81005e+06	5.85402e+06	4.33447e+06	3.32078e+06	5.43239e+06	1.25152e+07	6.74452e+06
M183T465	3,4-Dihydroxymandelic acid	183.03	465.202	184.037	2.01877	C8H8O5	C05580	[M-H]-	BioDeepDB	0.0349725	171583	791971	709286	1.15261e+07	2.47665e+06	3.9823e+06	1.04939e+06	4.14662e+06	356621	338310	158964	271092	162283	149853	194341	158090	397705	1.12859e+06	1.00783e+06	1.21197e+06	1.10384e+06	1.48129e+06	835086	864998
M152T149	3,4-Dihydroxyphenylacetaldehyde	152.054	148.944	152.047	20.1812	C8H8O3	C04043	[M]+	BioDeepDB	0.325753	6.1995e+07	1.25987e+08	9.80853e+07	1.20763e+08	1.06328e+08	9.91035e+07	8.43258e+07	1.02558e+08	1.09738e+08	1.18013e+08	8.76589e+07	8.83e+07	8.93959e+07	9.67037e+07	1.22589e+08	8.70126e+07	1.0308e+08	1.1601e+08	1.67948e+08	1.13919e+08	1.38184e+08	1.31602e+08	1.3816e+08	9.39073e+07
M194T517	3,4-Methylenedioxyamphetamine	194.115	517.066	193.11	4.10087	C11H15NO2	C07577	[M+H]+	BioDeepDB	0.0523607	4.43349e+07	2.07297e+07	7.46121e+07	8.15334e+07	9.69889e+07	1.20326e+08	8.38834e+07	1.4359e+08	1.41097e+06	1.47823e+06	2.82837e+06	2.31155e+08	2.25956e+08	1.78971e+07	6.21608e+07	4.85867e+06	1.6903e+08	1.32599e+08	1.62596e+08	1.66741e+08	1.72956e+08	1.30727e+08	1.10094e+08	2.09807e+08
M207T602	4-(2-Aminophenyl)-2,4-dioxobutanoic acid	207.048	601.554	207.053	24.6502	C10H9NO4	C01252	[M]-	MetaDNA	0.00521577	7.00016e+06	7.4259e+06	6.74652e+06	3.66972e+07	4.35385e+07	7.17896e+06	3.31863e+07	2.26599e+08	6.01817e+06	7.18092e+06	6.67551e+06	6.60461e+07	3.17753e+07	3.78346e+07	6.87676e+06	7.20264e+06	3.64562e+07	7.7796e+06	5.92813e+07	6.74361e+06	5.97754e+06	2.30964e+07	3.18932e+07	6.40315e+06
M144T187_2	4-Acetamidobutanoic acid	144.066	187.388	145.074	1.98472	C6H11NO3	C02946	[M-H]-	BioDeepDB	2.92478e-07	1.65502e+08	1.77098e+08	1.195e+08	7.71864e+07	6.54458e+07	1.47707e+08	2.83599e+07	3.02561e+07	1.26168e+08	1.18795e+08	5.16312e+07	3.64916e+07	2.73546e+07	1.03966e+08	1.59752e+08	4.11336e+07	1.31652e+08	2.94728e+08	1.56385e+08	1.83309e+08	1.22516e+08	2.89347e+08	2.8495e+08	1.45808e+08
M88T169	4-Aminobutyraldehyde	88.0755	169.31	87.0684	2.51935	C4H9NO	C00555	[M+H]+	BioDeepDB	1.22035e-19	2.15448e+08	5.31522e+07	1.90625e+08	1.74313e+08	5.20574e+07	1.6044e+08	1.91519e+08	5.36718e+07	4.96257e+07	1.88495e+08	2.01238e+08	4.89621e+07	2.0868e+08	3.09197e+08	8.57411e+08	5.82382e+07	4.91326e+07	1.76755e+08	1.50748e+08	2.57118e+08	2.65097e+08	2.22265e+08	2.8714e+08	5.55055e+07
M138T527	4-Fluoro-L-threonine	138.055	526.573	137.049	2.41938	C4H8FNO3	C15533	[M+H]+	BioDeepDB	0.00356801	2.28479e+06	2.09537e+06	1.61508e+07	2.04508e+07	1.79465e+07	2.09709e+07	1.78224e+07	1.71433e+07	1.94645e+06	1.76538e+06	1.82015e+06	2.8433e+07	1.87135e+07	1.66635e+06	1.85881e+06	2.10428e+06	1.12847e+07	1.03749e+07	1.48279e+07	3.14021e+07	1.40329e+07	1.14436e+07	1.15832e+07	1.20414e+07
M146T393	4-Guanidinobutanoic acid	146.081	393.337	145.085	1.72765	C5H11N3O2	C01035	[M+H]+	BioDeepDB	0.00456872	6.44846e+07	5.47493e+07	4.17439e+07	3.39655e+07	3.33462e+07	5.00452e+07	3.89427e+07	2.16987e+07	3.7593e+07	3.94279e+07	1.83736e+07	1.67035e+07	1.50224e+07	3.22135e+07	6.93901e+07	1.98822e+07	5.13663e+07	9.7548e+07	5.38046e+07	4.96433e+07	4.83562e+07	6.06736e+07	8.10682e+07	5.6179e+07
M162T173	4-Hydroxy-2-oxoglutaric acid	162.014	172.726	162.016	17.7107	C5H6O6	C01127	[M]+	BioDeepDB	0.150547	2.20525e+07	3.27376e+07	1.50628e+07	2.16864e+07	1.62178e+07	2.46448e+07	5.19863e+06	4.55923e+06	2.46274e+07	2.21213e+07	3.94929e+06	4.90009e+06	3.29495e+06	1.65597e+07	4.39071e+07	3.90199e+06	1.04167e+07	3.30696e+07	2.36787e+07	1.62137e+07	1.47481e+07	2.959e+07	2.90583e+07	2.03917e+07
M162T478	4-Hydroxy-2-quinolone	162.055	477.584	161.048	1.76807	C9H7NO2	C16716	[M+H]+	mzCloud	0.000451693	1.07795e+06	4.23378e+06	4.68278e+06	8.21465e+06	1.56669e+07	1.7562e+07	9.50567e+06	4.97258e+06	734720	2.51176e+06	5.32242e+06	6.70583e+06	9.00608e+06	2.52811e+06	3.69022e+06	935826	3.0186e+06	801855	5.31314e+06	734824	736624	2.48812e+06	5.81772e+06	1.31406e+07
M165T217	4-Hydroxycinnamic acid	165.054	217.336	164.047	0.424678	C9H8O3	C00811	[M+H]+	BioDeepDB	2.58414e-06	2.24118e+08	3.54251e+08	4.13178e+08	3.67621e+08	4.4638e+08	4.40593e+08	3.53037e+08	4.78856e+08	5.15008e+08	5.64819e+08	4.44018e+08	4.47295e+08	5.15845e+08	5.69952e+08	5.17798e+08	6.27879e+08	4.26808e+08	5.30782e+08	7.73502e+08	5.24961e+08	5.81138e+08	6.01945e+08	6.15131e+08	4.09326e+08
M276T255	4-Hydroxycinnamoylagmatine	276.143	255.292	276.159	2.08547	C14H20N4O2	C04498	[M]+	BioDeepDB	2.28369e-06	3.30988e+07	2.56822e+07	3.73011e+07	2.81117e+07	2.86556e+07	1.14812e+07	5.71959e+07	5.27477e+07	2.78093e+07	1.17051e+07	3.66895e+07	3.6759e+07	2.03295e+07	3.76182e+07	4.29568e+07	4.18034e+07	3.12203e+07	4.29548e+07	2.95514e+07	3.19204e+07	4.44267e+07	3.66403e+07	1.16979e+07	2.15664e+07
M136T93	4-Hydroxyphenylacetaldehyde	136.048	92.6828	136.052	1.11469	C8H8O2	C03765	[M]+	BioDeepDB	2.58096e-17	1.40011e+08	1.8201e+08	1.66739e+08	1.93928e+08	2.49153e+08	1.93193e+08	2.29791e+08	2.18651e+08	2.20616e+08	2.17223e+08	2.07102e+08	2.19991e+08	1.95667e+08	1.93411e+08	1.84081e+08	1.96345e+08	1.65712e+08	1.54159e+08	2.31415e+08	2.16114e+08	2.10081e+08	1.91296e+08	2.14679e+08	2.15211e+08
M125T72_2	4-Methylcatechol	125.06	71.6911	124.052	3.30909	C7H8O2	C06730	[M+H]+	BioDeepDB	0.0815624	4.66522e+06	1.33269e+07	1.48803e+07	3.33269e+07	1.53194e+07	1.46664e+07	1.4945e+07	5.99959e+07	1.23831e+07	2.64106e+07	1.21875e+07	5.88947e+07	2.93468e+07	8.64668e+06	1.01103e+07	1.28869e+07	1.27985e+07	1.91792e+07	1.35665e+07	1.22519e+07	1.15192e+07	1.011e+07	1.16874e+07	1.15058e+07
M138T33	4-Nitrophenol	138.019	33.2148	139.027	2.61386	C6H5NO3	C00870	[M-H]-	MoNA	1.49633e-18	1.53287e+07	1.45996e+07	3.87038e+06	1.49053e+07	1.46952e+07	1.45016e+07	1.50393e+07	1.2871e+07	1.48067e+07	1.54888e+07	1.33108e+07	3.76045e+06	1.49041e+07	1.40393e+07	1.39245e+07	1.44811e+07	1.35887e+07	1.51261e+07	1.46832e+07	3.46745e+06	1.38408e+07	1.37174e+07	1.39026e+07	1.2579e+07
M342T100	4-O-beta-D-Glucopyranosyl-D-mannose	342.116	100.225	342.116	0.437435	C12H22O11	C02964	[M]-	MetaDNA	0.0579263	3.51865e+06	2.3275e+07	1.5707e+07	2.39796e+07	1.24988e+07	1.73979e+07	2.18227e+07	2.51335e+07	1.98688e+07	1.54435e+07	3.02765e+07	2.80411e+07	3.74806e+07	2.40121e+07	3.39941e+07	3.05046e+07	6.14796e+06	2.32705e+07	9.6618e+06	1.79851e+07	1.80173e+07	1.32169e+07	3.56445e+07	1.76538e+07
M145T141	4-Oxoglutaramate	145.049	141.233	145.037	5.29055	C5H7NO4	C05572	[M]+	BioDeepDB	3.83187e-05	8.74079e+07	8.3404e+07	8.49666e+07	1.90487e+08	3.32709e+08	2.35511e+08	8.3207e+08	2.281e+08	7.4728e+07	8.38148e+07	7.30501e+07	8.12199e+07	8.36151e+07	8.36507e+07	8.27034e+07	7.66182e+07	4.15595e+08	1.40737e+08	3.29364e+08	8.02005e+08	2.21466e+08	1.80225e+08	9.96968e+08	4.09825e+08
M183T346	4-Pyridoxic acid	183.049	345.688	183.053	23.9893	C8H9NO4	C00847	[M]-	BioDeepDB	1.57284e-06	2.18046e+06	1.30742e+07	2.41724e+06	6.86438e+06	7.13801e+06	5.76396e+06	2.56184e+06	5.95138e+06	5.06455e+06	5.33747e+06	4.63705e+06	5.60732e+06	3.89502e+06	4.12487e+06	4.18492e+06	2.87937e+06	2.64262e+06	3.23269e+06	4.63017e+06	4.0337e+06	2.76972e+06	3.58672e+06	5.55744e+06	3.76188e+06
M173T524	4-Quinolinecarboxylic acid	173.118	524.333	173.048	6.68166	C10H7NO2	C06414	[M]-	BioDeepDB	4.13265e-09	9.36003e+06	5.65533e+06	4.86846e+06	5.28671e+06	1.19795e+06	1.26263e+06	8.93738e+06	6.30941e+06	4.05273e+06	1.26727e+06	9.06225e+06	5.11832e+06	7.11103e+06	3.56721e+06	3.69617e+06	4.37877e+06	6.5149e+06	4.19133e+06	6.53025e+06	3.56689e+06	7.17195e+06	4.12513e+06	4.32721e+06	4.02114e+06
M159T206	4,5-Dihydroorotic acid	158.961	205.504	158.033	2.17129	C5H6N2O4	C00337	[M+H]+	BioDeepDB	5.75226e-07	1.03296e+09	4.53554e+08	1.79114e+08	2.47222e+08	2.43348e+08	3.19058e+08	1.75626e+09	2.32108e+09	3.65944e+08	8.0621e+08	1.41906e+09	9.42427e+08	1.00449e+09	3.69991e+08	2.45953e+08	2.33957e+08	8.99356e+08	1.42834e+09	8.66715e+08	2.37823e+08	1.09088e+09	1.45721e+09	1.33875e+09	1.24592e+09
M141T98	4,5,6,7-Tetrahydroisoxazolo(5,4-c)pyridin-3-ol	141.066	98.1383	140.059	0.375714	C6H8N2O2	C13693	[M+H]+	BioDeepDB	0.000383896	9.14664e+07	6.76109e+07	2.41367e+08	1.01602e+08	1.27264e+08	1.83195e+08	7.80902e+07	1.9649e+08	7.89871e+07	8.71547e+07	1.05458e+08	1.16091e+08	9.37705e+07	8.71385e+07	6.37535e+07	7.24744e+07	8.23003e+07	6.67016e+07	7.52096e+07	1.78988e+08	4.98981e+07	5.68648e+07	7.33422e+07	6.81653e+07
M243T452	5-(Methylthio)-2,3-dioxopentyl phosphate	243.021	451.82	242.001	24.2558	C6H11O6PS	C15650	[M+H]+	BioDeepDB	0.678281	4.87552e+06	8.85658e+06	6.85943e+06	6.55573e+06	8.98058e+06	7.68568e+06	1.57474e+06	1.48623e+07	6.53341e+06	3.40418e+06	1.33749e+06	1.22581e+06	5.18294e+06	1.00499e+06	7.6245e+06	1.36646e+06	7.41517e+06	9.32261e+06	1.00154e+07	9.1343e+06	9.02032e+06	9.29342e+06	9.44156e+06	8.1871e+06
M160T427	5-Acetamidovalerate	160.096	426.554	159.089	2.6906	C7H13NO3	C03087	[M+H]+	BioDeepDB	0.00068107	1.33595e+07	3.74627e+07	1.53237e+07	1.87836e+07	3.04005e+07	1.74305e+07	1.86952e+07	1.37481e+07	2.84272e+07	2.95375e+07	1.95427e+07	2.15367e+07	1.99451e+07	1.79635e+07	1.95785e+07	1.63069e+07	1.9577e+07	1.61138e+07	2.53593e+07	2.73752e+07	2.35359e+07	2.53013e+07	2.39027e+07	2.58803e+07
M131T654	5-Amino-2-oxopentanoic acid	131.069	653.683	131.058	11.527	C5H9NO3	C01110	[M]+	BioDeepDB	0.823609	639218	559928	1.39038e+07	1.51746e+07	1.75621e+07	7.02618e+06	1.36255e+07	1.4031e+07	500276	598228	526598	888139	401199	710056	488322	553758	8.87813e+06	6.56717e+06	9.85917e+06	3.17391e+06	6.43643e+06	7.42516e+06	1.20517e+07	3.11685e+06
M132T184	5-Aminolevulinic acid	132.066	183.939	131.058	2.16959	C5H9NO3	C00430	[M+H]+	BioDeepDB	2.62706e-16	8.53542e+06	1.22763e+07	1.10697e+07	5.73816e+06	1.31418e+07	1.5746e+07	1.27195e+07	1.22941e+07	1.01265e+07	6.33999e+06	1.11674e+07	1.24499e+07	1.13366e+07	1.06644e+07	8.98019e+06	1.34653e+07	1.75069e+07	8.94374e+06	1.71699e+07	1.08745e+07	8.98423e+06	4.5054e+06	1.03198e+07	1.07605e+07
M118T235	5-Aminopentanoic acid	118.086	234.783	117.079	2.93108	C5H11NO2	C00431	[M+H]+	BioDeepDB	8.15528e-11	1.13682e+07	1.2787e+07	7.32455e+07	4.12943e+07	6.02111e+07	1.12631e+08	5.04901e+07	5.59522e+07	1.17134e+07	1.0834e+07	1.22858e+07	1.20442e+07	1.42001e+07	1.25724e+07	1.31922e+06	1.27606e+07	1.45275e+07	1.4238e+08	1.22953e+08	5.47282e+07	1.27892e+08	5.4268e+07	5.81791e+07	9.1053e+07
M187T361	5-Guanidino-3-methyl-2-oxopentanoate	187.094	361.319	187.096	9.9547	C7H13N3O3	C20234	[M]+	BioDeepDB	0.285279	1.40924e+08	1.28378e+08	1.4307e+08	9.01313e+07	1.23094e+08	1.45295e+08	1.58255e+08	1.08927e+08	1.23641e+08	1.22013e+08	1.37005e+08	1.37647e+08	1.48633e+08	1.32044e+08	1.63111e+08	1.40828e+08	1.1845e+08	1.35467e+08	1.39294e+08	1.50531e+08	1.50031e+08	1.72492e+08	1.23552e+08	1.32223e+08
M191T795_2	5-Hydroxyindoleacetic acid	191.107	795.24	191.058	4.49667	C10H9NO3	C05635	[M]-	BioDeepDB	1.38043e-19	2.79002e+08	3.21695e+08	3.54168e+07	2.64598e+08	3.04651e+08	7.61269e+07	2.8865e+08	3.99985e+07	3.70823e+08	2.89125e+08	2.87301e+08	3.03274e+08	2.71257e+08	2.9703e+08	3.00947e+08	2.73013e+08	3.06324e+08	3.33125e+08	3.16099e+08	3.0433e+08	3.37174e+08	3.08118e+08	3.43517e+08	4.04493e+08
M231T612	5-Hydroxyindoleacetylglycine	231.076	611.911	248.08	16.4446	C12H12N2O4	C05832	[M+H-H2O]+	BioDeepDB	0.00189443	0	0	8.69395e+06	2.42981e+06	1.45892e+07	3.0521e+07	1.328e+07	5.55894e+06	0	24891.4	0	6.64759e+06	2.45543e+06	0	0	0	2.18354e+06	701838	3.12992e+06	4.85184e+06	4.12336e+06	4.70415e+06	2.92577e+06	2.1034e+06
M118T342	5-Hydroxypentanoic acid	118.065	342.337	118.063	16.269	C5H10O3	C02804	[M]+	MetaDNA	0.000201257	2.89527e+07	3.61923e+07	3.90636e+07	3.5813e+07	3.88287e+07	3.734e+07	3.30544e+07	3.82839e+07	3.50481e+07	3.39872e+07	3.1774e+07	3.26637e+07	3.52096e+07	3.47014e+07	3.31922e+07	3.05299e+07	3.98357e+07	4.46345e+07	5.13444e+07	3.8107e+07	4.42922e+07	3.85351e+07	4.471e+07	3.53908e+07
M317T835	5-KETE	317.211	834.515	318.219	2.88312	C20H30O3	C14732	[M-H]-	BioDeepDB	3.52142e-05	9.58308e+07	1.14051e+08	1.68194e+08	2.16828e+08	1.60037e+08	9.12008e+07	1.7624e+08	1.15846e+08	4.1576e+07	1.56228e+08	2.33575e+07	1.06961e+08	2.44353e+08	2.20166e+08	5.05617e+07	2.92483e+08	3.10542e+08	1.38902e+08	1.68406e+08	2.57448e+08	1.70509e+08	2.19271e+08	1.65054e+08	2.517e+08
M204T451	5-Methoxyindoleacetate	204.066	451.149	205.074	2.60733	C11H11NO3	C05660	[M-H]-	MoNA	0.0858878	841931	2.72665e+06	4.00583e+06	3.84469e+06	1.55657e+06	3.54626e+06	2.68061e+06	7.16888e+06	1.65332e+06	1.37469e+06	1.5688e+06	1.42573e+06	663743	374521	555226	740924	1.46727e+06	2.44749e+06	5.36301e+06	1.72424e+06	1.16568e+06	2.68373e+06	2.98744e+06	2.37429e+06
M240T316	5-Methyl-2-deoxycytidine	240.099	315.788	241.106	1.05107	C10H15N3O4	C03592	[M-H]-	mzCloud	3.73394e-06	4.4356e+06	7.89649e+06	5.4156e+06	5.76309e+06	4.47763e+06	5.05922e+06	4.17256e+06	7.5184e+06	4.2108e+06	4.53713e+06	5.61988e+06	5.86285e+06	6.11726e+06	6.82103e+06	4.46072e+06	4.33374e+06	3.37455e+06	3.72484e+06	6.70371e+06	4.62444e+06	4.3051e+06	6.3264e+06	5.35823e+06	6.26536e+06
M111T388	5-Methyl-2-furancarboxaldehyde	111.043	388.191	110.037	11.0103	C6H6O2	C11115	[M+H]+	BioDeepDB	0.0136842	3.19721e+07	3.80692e+07	2.61368e+07	3.24862e+07	4.0209e+07	2.58705e+07	3.85872e+07	3.96784e+07	6.17606e+07	3.48374e+07	3.74728e+07	2.6791e+07	3.63916e+07	3.65035e+07	3.53466e+07	1.6497e+07	6.80831e+07	1.61776e+07	2.45626e+07	3.44598e+07	2.34823e+07	2.41179e+07	3.37646e+07	3.24052e+07
M126T211	5-Methylcytosine	126.066	211.409	125.059	0.992345	C5H7N3O	C02376	[M+H]+	MoNA	1.26999e-06	3.55345e+07	6.07022e+07	4.17985e+07	5.37679e+07	4.1397e+07	4.88308e+07	3.53021e+07	6.13207e+07	4.05433e+07	4.26266e+07	5.15577e+07	5.21928e+07	4.88525e+07	5.5254e+07	4.01289e+07	3.70078e+07	2.77197e+07	3.50275e+07	7.12755e+07	4.80106e+07	3.49374e+07	6.41461e+07	4.33156e+07	5.19307e+07
M297T828	5-Methylthioadenosine	297.242	827.54	297.09	3.59261	C11H15N5O3S	C00170	[M]-	BioDeepDB	2.09298e-05	8.68775e+06	7.1587e+06	1.19071e+06	1.97657e+06	1.77628e+06	1.60044e+06	2.01754e+06	3.29986e+06	1.44314e+07	7.36055e+06	1.64882e+06	1.80419e+06	2.39756e+06	1.98796e+06	1.73312e+06	6.4677e+06	2.52118e+07	5.65862e+06	1.12439e+07	2.13662e+06	1.83365e+06	1.27974e+07	5.40167e+06	2.06889e+06
M183T401	5-Oxo-1,2-campholide	183.1	400.666	182.094	8.80544	C10H14O3	C02952	[M+H]+	BioDeepDB	0.000284512	5.253e+06	1.11723e+07	1.13803e+07	1.46001e+07	7.17588e+06	1.59558e+07	1.02011e+07	1.18021e+07	6.04463e+06	5.53771e+06	4.96916e+06	4.39036e+06	3.6912e+06	3.68318e+06	4.63207e+06	6.17521e+06	6.19172e+06	5.02054e+06	6.39487e+06	5.70677e+06	6.74644e+06	5.73994e+06	4.47126e+06	5.34714e+06
M101T593	5-Valerolactone	101.06	592.737	100.052	0.0319327	C5H8O2	C02240	[M+H]+	BioDeepDB	0.00250254	1.19675e+07	1.14045e+07	1.02322e+07	1.09964e+07	1.1349e+07	9.26793e+06	3.69775e+07	7.4285e+07	1.15115e+07	1.31951e+07	1.15934e+07	1.09596e+07	1.22355e+07	1.23009e+07	1.16488e+07	1.26096e+07	1.0089e+07	2.63659e+07	5.76558e+07	1.06072e+07	5.10984e+07	2.50585e+07	6.49293e+07	3.62188e+07
M133T149	5,6-Dihydro-5-fluorouracil	133.032	148.944	132.034	1.18644	C4H5FN2O2	C16630	[M+H]+	BioDeepDB	1.0463e-38	2.12594e+08	4.75514e+08	3.5453e+08	4.43125e+08	3.76726e+08	3.61512e+08	3.10185e+08	3.85685e+08	3.96865e+08	4.1968e+08	3.15692e+08	3.14523e+08	3.12048e+08	3.44837e+08	4.31785e+08	3.03595e+08	3.6201e+08	4.26516e+08	6.14276e+08	4.09419e+08	4.99645e+08	4.67963e+08	5.06595e+08	3.26011e+08
M253T617	5,7-Dihydroxyflavone	253.05	616.679	254.058	2.05075	C15H10O4	C10028	[M-H]-	BioDeepDB	1.49975e-14	1.74928e+06	5.15211e+06	247549	325621	1.90941e+07	308277	5.38055e+06	356435	2.63709e+06	2.41159e+06	770312	903717	868853	8.74582e+06	894650	3.02229e+06	744553	739202	877037	1.2411e+06	850458	971890	260912	3.15143e+06
M319T188	5alpha-Pregnan-20alpha-ol-3-one	319.263	188.029	318.256	0.488004	C21H34O2	C18041	[M+H]+	BioDeepDB	9.99743e-24	5.32825e+07	2.5951e+07	1.29547e+08	7.62699e+07	9.33333e+07	3.48976e+07	4.25927e+07	2.25133e+07	2.08218e+07	9.41117e+07	1.40884e+07	4.79264e+06	2.58825e+07	6.82685e+07	7.70794e+07	6.85887e+07	1.01348e+08	1.59296e+08	1.88804e+08	2.40224e+08	1.34649e+08	8.43117e+07	3.08337e+07	2.51081e+08
M131T262_2	6-Hydroxyhexanoic acid	131.071	262.036	132.079	3.02434	C6H12O3	C06103	[M-H]-	MoNA	0.00211925	2.1199e+07	2.97465e+07	2.81396e+07	2.88981e+07	2.5357e+07	3.03908e+07	1.85376e+07	2.38072e+07	2.72137e+07	2.67343e+07	2.94109e+07	2.96878e+07	2.19612e+07	2.29525e+07	2.23996e+07	2.78917e+07	3.45591e+07	1.93075e+07	2.16448e+07	2.16865e+07	2.25984e+07	2.09122e+07	2.34185e+07	2.20048e+07
M138T623	6-Hydroxynicotinate	138.019	622.698	139.027	1.80527	C6H5NO3	C01020	[M-H]-	mzCloud	1.88924e-06	3.65944e+07	4.02685e+07	4.58115e+06	1.79389e+07	5.47897e+07	4.68696e+06	4.43567e+07	7.24113e+06	3.4247e+07	3.81144e+07	4.36519e+07	3.8926e+07	3.39684e+07	3.93139e+07	4.26343e+07	3.92538e+07	4.64147e+07	4.38173e+07	4.45084e+07	4.32309e+07	4.55567e+07	4.48652e+07	4.33389e+07	4.37187e+07
M166T325	6-Methylmercaptopurine	166.047	324.775	166.031	1.31458	C6H6N4S	C16614	[M]+	BioDeepDB	7.24957e-07	1.96723e+08	3.3073e+08	1.37896e+08	2.55056e+08	1.16005e+08	2.9846e+08	5.94395e+07	5.62922e+07	1.55566e+08	1.32645e+08	4.00357e+07	4.36221e+07	2.67552e+07	1.28983e+08	2.67902e+08	4.13763e+07	1.1055e+08	3.00122e+08	1.39385e+08	1.0335e+08	1.0605e+08	1.77151e+08	2.57784e+08	1.58301e+08
M277T66	6-Phosphogluconic acid	276.896	65.6078	276.025	5.19196	C6H13O10P	C00345	[M+H]+	BioDeepDB	1.67706e-13	3.74797e+06	3.71115e+06	9.63996e+06	6.74136e+06	7.88298e+06	4.4279e+06	9.88147e+06	7.09919e+06	8.90532e+06	7.00827e+06	6.29341e+06	4.75228e+06	9.1906e+06	7.95477e+06	3.05494e+06	1.86704e+06	5.1165e+06	4.97843e+06	6.32704e+06	6.62786e+06	9.11663e+06	4.62798e+06	7.46131e+06	1.57121e+06
M179T402	7-Aminomethyl-7-carbaguanine	179.07	402.315	179.081	2.62374	C7H9N5O	C16675	[M]+	BioDeepDB	0.0393431	1.39242e+06	2.74507e+06	4.48945e+06	1.52465e+06	3.63955e+06	4.14e+06	1.39249e+06	3.40263e+06	1.05895e+06	1.0604e+06	942389	2.56564e+06	1.23191e+06	1.01754e+06	1.13293e+06	1.04555e+06	948766	921277	3.29034e+06	3.03033e+06	2.72125e+06	1.29357e+06	1.19835e+06	1.85153e+06
M252T409	7-Methoxyisoflavone	252.083	409.039	252.079	19.3723	C16H12O3	C15616	[M]+	BioDeepDB	0.0476826	3.49331e+06	1.96925e+06	4.98717e+06	3.1391e+06	9.78648e+06	6.89453e+06	920139	5.36408e+06	8.73846e+06	8.83914e+06	1.27551e+06	1.2282e+06	7.16529e+06	6.70481e+06	1.90848e+06	6.48946e+06	4.3604e+06	678109	5.11775e+06	4.43841e+06	3.84093e+06	1.08712e+06	5.59776e+06	7.05734e+06
M166T169	7-Methylguanine	166.072	168.575	165.065	0.0609722	C6H7N5O	C02242	[M+H]+	BioDeepDB	0.000958864	1.35676e+07	1.11219e+07	1.94109e+07	1.41504e+07	1.85702e+07	1.94574e+07	1.62018e+07	1.55435e+07	1.47949e+07	2.3008e+06	1.69151e+07	1.78707e+07	1.72664e+07	1.39301e+07	1.4118e+07	1.2635e+07	1.37213e+07	1.01787e+07	1.58548e+07	1.28418e+07	1.18583e+07	1.39707e+07	1.9717e+07	1.44663e+07
M170T484	8-Amino-7-oxononanoate	170.117	484.285	187.121	22.8991	C9H17NO3	C01092	[M+H-H2O]+	BioDeepDB	4.47082e-05	6.63605e+06	1.52314e+07	7.10938e+06	1.12172e+07	7.71851e+06	1.39371e+07	6.79787e+06	7.06928e+06	7.05808e+06	7.0377e+06	8.95134e+06	1.28379e+07	2.18099e+07	7.89023e+06	8.26538e+06	8.78097e+06	8.95741e+06	8.34293e+06	1.19042e+07	8.86306e+06	1.11187e+07	1.23671e+07	8.06658e+06	1.26699e+07
M146T519	8-Hydroxyquinoline	146.059	519.105	145.053	4.61892	C9H7NO	C19434	[M+H]+	mzCloud	0.000364552	2.54252e+06	2.64121e+06	3.36508e+07	1.00896e+08	2.71376e+07	5.1444e+07	2.76126e+07	8.32023e+07	2.35227e+06	2.09508e+06	1.91354e+06	1.36727e+07	1.38302e+07	2.36562e+06	1.46709e+07	2.32491e+06	1.49752e+07	2.08746e+07	3.14096e+07	1.8632e+07	1.67481e+07	2.2793e+07	2.04349e+07	1.9548e+07
M314T742	9,10-DHOME	314.241	742.034	314.246	14.2468	C18H34O4	C14828	[M]-	BioDeepDB	7.61708e-09	0	0	3.32641e+07	1.72761e+06	2.08315e+07	894293	1.88856e+07	4.89222e+06	4973.58	0	0	0	0	0	0	0	1.55971e+07	9.91724e+06	1.61502e+07	1.54361e+07	4.85029e+06	1.59909e+07	1.14042e+07	1.52132e+07
M329T738	9,10-Dihydroxy-12,13-epoxyoctadecanoate	329.232	738.234	330.241	3.11968	C18H34O5	C14837	[M-H]-	MetaDNA	0.00389027	2.2171e+06	5.50245e+06	131216	717522	6.81047e+06	964843	1.49174e+06	266236	784554	1.25792e+06	822192	1.48291e+06	1.81274e+06	2.22955e+06	1.02175e+06	3.82593e+06	4.11984e+06	9.21176e+06	4.09773e+06	3.60772e+06	4.79377e+06	1.0629e+07	9.79244e+06	9.92804e+06
M295T830	9,10-Epoxyoctadecenoic acid	295.227	830.104	296.235	2.65091	C18H32O3	C14825	[M-H]-	BioDeepDB	7.92683e-11	1.1614e+07	1.24699e+07	3.28372e+07	2.46102e+07	1.32574e+07	1.55286e+07	3.52077e+07	3.0459e+07	1.02042e+07	1.0653e+07	1.80245e+07	1.79631e+07	1.76653e+07	1.39947e+07	7.26935e+06	1.90621e+07	2.4473e+07	2.01305e+07	1.26686e+07	1.99581e+07	1.50951e+07	1.62059e+07	1.77706e+07	2.15232e+07
M311T822	9(S)-HPODE	311.223	821.686	312.23	0.498054	C18H32O4	C14827	[M-H]-	BioDeepDB	1.30269e-07	7.43403e+07	1.03876e+08	5.06084e+07	3.46633e+08	2.38267e+08	6.57465e+08	1.0423e+08	2.46995e+07	2.69198e+07	2.50259e+07	2.13074e+07	2.46868e+07	2.40182e+07	2.74335e+07	1.61291e+07	5.92283e+07	1.2072e+08	1.60475e+08	2.12362e+08	1.45173e+08	6.34119e+07	1.43453e+08	3.15801e+08	6.63622e+07
M218T160	Abrine	218.103	159.998	218.106	11.9785	C12H14N2O2	C02983	[M]-	MetaDNA	0.0558372	102579	1.20596e+06	878146	1.07669e+06	1.0701e+06	851986	685634	653438	558389	871162	624680	660120	1.10377e+06	557333	1.06609e+06	784681	185457	586413	315441	437745	718791	623652	649850	1.11592e+06
M251T713	Abscisic alcohol	251.163	712.748	250.157	0.463605	C15H22O3	C13456	[M+H]+	BioDeepDB	0.00107218	1.06206e+07	1.49562e+07	8.97268e+06	1.19201e+07	8.62298e+06	7.14486e+06	8.49595e+06	9.38294e+06	1.20721e+07	1.21571e+07	1.36523e+07	2.03993e+07	2.72507e+07	1.91035e+07	8.09591e+06	2.16739e+07	6.98123e+06	8.37676e+06	9.95239e+06	8.59669e+06	1.01936e+07	1.14707e+07	8.91388e+06	6.9823e+06
M151T289	Acetaminophen	151.061	288.608	151.063	1.35585	C8H9NO2	C06804	[M]+	BioDeepDB	0.00404746	1.44658e+07	1.82443e+07	2.45602e+07	2.21033e+07	2.89591e+07	2.60799e+07	2.06713e+07	2.57019e+07	1.99423e+07	1.82979e+07	1.90548e+07	1.79696e+07	1.9632e+07	1.96722e+07	1.7073e+07	2.08134e+07	1.65077e+07	1.80164e+07	2.09093e+07	2.27553e+07	2.15192e+07	1.75725e+07	2.07804e+07	2.02685e+07
M85T74_2	Acetoacetic acid	85.0283	74.0868	102.032	6.17811	C4H6O3	C00164	[M+H-H2O]+	BioDeepDB	6.93706e-06	5.94422e+07	6.93215e+07	1.70425e+07	6.34939e+06	2.94361e+07	6.1938e+07	4.13295e+07	6.846e+07	4.61208e+06	3.96696e+07	1.95041e+07	1.98456e+07	5.83047e+07	2.58661e+07	2.82048e+07	2.29588e+07	5.62702e+07	6.02565e+06	2.35636e+07	4.7072e+06	4.39165e+07	1.6956e+07	2.2131e+07	2.09985e+07
M146T96	Acetylcholine	146.117	95.8388	146.118	1.2242	C7H16NO2	C01996	[M+H]+	BioDeepDB	3.09282e-06	2.13214e+08	2.82438e+08	1.65724e+08	2.64136e+08	2.57458e+08	2.03529e+08	2.77217e+08	2.97237e+08	3.82299e+08	3.78392e+08	3.31091e+08	3.77233e+08	2.94464e+08	3.34761e+08	3.34099e+08	3.76918e+08	3.14692e+08	4.23689e+08	3.68241e+08	4.15671e+08	5.39998e+08	2.96768e+08	3.32117e+08	3.10572e+08
M181T80_2	Acetylcholine chloride	181.083	80.0891	181.087	20.6921	C7H16NO2. Cl	C08201	[M]+	BioDeepDB	0.00290808	1.67808e+07	1.85191e+07	1.66769e+07	1.64368e+07	1.56278e+07	1.49758e+07	1.42565e+07	1.4959e+07	1.6083e+07	1.48841e+07	1.59352e+07	1.60683e+07	1.48919e+07	1.27322e+07	1.3757e+07	1.23798e+07	1.45314e+07	1.55858e+07	1.70269e+07	1.69758e+07	1.55056e+07	1.41337e+07	1.59899e+07	1.54706e+07
M163T99	Acetylcysteine	163.123	99.0312	163.03	1.95659	C5H9NO3S	C06809	[M]+	BioDeepDB	4.68404e-05	4.57975e+07	6.23408e+07	6.85467e+07	1.232e+07	8.61909e+07	8.97284e+07	6.1165e+07	5.89739e+07	5.31148e+07	3.1333e+07	3.70851e+07	4.02164e+07	6.08801e+07	4.2937e+07	5.09266e+07	1.32095e+07	3.32613e+07	4.58959e+07	3.14609e+07	4.88267e+07	4.93854e+07	3.59507e+07	2.66769e+07	3.35136e+07
M140T333	Acetylphosphate	139.981	332.927	139.988	4.30752	C2H5O5P	C00227	[M]+	BioDeepDB	1.80959e-06	2.64374e+07	6.74786e+07	7.28187e+07	2.61756e+07	1.4962e+08	1.81347e+08	5.71299e+07	1.70346e+08	2.65217e+07	1.30569e+08	2.60744e+07	8.30914e+07	9.25138e+07	2.56801e+07	2.5204e+07	9.67331e+07	5.02582e+07	6.24329e+07	1.03643e+08	1.26304e+08	1.27615e+08	2.49158e+08	6.13047e+07	1.42248e+08
M134T300	Adenine	134.047	300.048	135.054	2.73574	C5H5N5	C00147	[M-H]-	BioDeepDB	3.77698e-05	3.58641e+06	3.86882e+06	1.92675e+06	1.71604e+06	1.70133e+06	1.73639e+06	1.76923e+06	1.96772e+06	4.80443e+06	4.98685e+06	7.02762e+06	5.72201e+06	5.34468e+06	6.63968e+06	4.57207e+06	4.96741e+06	2.08421e+06	1.66642e+06	2.33358e+06	1.79645e+06	3.05198e+06	3.44944e+06	2.85325e+06	4.3685e+06
M301T420	all-trans-Retinoic acid	301.144	419.692	300.209	13.1123	C20H28O2	C00777	[M+H]+	BioDeepDB	7.98499e-07	8.78672e+07	5.92499e+07	5.63868e+07	5.6922e+07	7.9767e+07	5.53284e+07	5.13655e+07	8.05572e+07	5.74671e+07	6.17693e+07	1.50041e+08	5.54209e+07	5.55357e+07	8.78781e+07	5.70086e+07	5.82685e+07	8.41314e+07	6.15329e+07	1.53712e+08	5.10849e+07	1.33647e+08	9.29292e+07	4.97972e+07	4.52808e+07
M159T94	Allantoin	159.051	93.7381	158.044	3.24999	C4H6N4O3	C01551	[M+H]+	BioDeepDB	1.70171e-11	1.55529e+08	2.93471e+08	2.84931e+08	2.26301e+08	3.03425e+08	7.54122e+07	2.08297e+08	6.6454e+07	4.55424e+08	4.52994e+08	3.43897e+08	3.37589e+08	1.01955e+08	3.75661e+08	3.90873e+08	3.28299e+08	1.90641e+08	2.09462e+08	2.51846e+08	8.0728e+07	5.61091e+07	2.51664e+08	2.67774e+08	2.97922e+08
M408T721	Allocholic acid	408.281	720.76	408.288	15.3948	C24H40O5	C00695	[M]-	BioDeepDB	1.25681e-05	7.72774e+07	3.95046e+07	102078	421902	2.42122e+08	752127	3.76156e+07	47817.5	3.9659e+07	3.04033e+07	3.48486e+06	3.7787e+06	4.25774e+06	5.45032e+07	2.16522e+07	6.25297e+06	1.32167e+08	3.11091e+08	2.66564e+08	2.02589e+08	1.79655e+08	1.3648e+08	7.40562e+07	1.32038e+08
M179T263	Alpha-D-Glucose	179.057	262.803	180.063	5.73543	C6H12O6	C00267	[M-H]-	BioDeepDB	5.49342e-10	7.39882e+06	4.17898e+06	2.3689e+06	5.71933e+06	2.84391e+06	719571	848083	9.59427e+06	774527	5.28113e+06	7.56804e+06	1.05598e+06	983541	1.0988e+06	4.16011e+06	3.65805e+06	5.5176e+06	4.95162e+06	6.78014e+06	2.6046e+06	2.61055e+06	1.48857e+06	674834	746905
M279T773	Alpha-dimorphecolic acid	279.231	773.341	296.235	0.0495502	C18H32O3	C14767	[M+H-H2O]+	BioDeepDB	0.000247767	1.45636e+08	1.56033e+08	6.21784e+07	3.98601e+07	6.03304e+07	6.04386e+07	5.61449e+07	2.09903e+07	1.50733e+08	1.51117e+08	1.33586e+08	1.63152e+08	1.5711e+08	1.54186e+08	1.54814e+08	1.52712e+08	5.75208e+07	3.23035e+07	6.09585e+07	4.45106e+07	2.31541e+07	6.82582e+07	4.21641e+07	6.40554e+07
M115T243	alpha-Ketoisovaleric acid	115.04	243.197	116.047	1.09721	C5H8O3	C00141	[M-H]-	MoNA	3.05686e-06	1.73315e+07	1.47844e+07	8.08419e+07	1.74864e+07	1.11348e+07	7.5939e+06	7.53763e+07	3.14558e+07	1.47736e+07	1.76899e+07	7.6085e+06	1.87083e+07	1.4452e+07	1.20304e+07	1.51555e+07	3.40268e+06	1.02666e+07	9.79248e+06	8.88781e+06	1.15327e+07	2.2544e+06	3.36369e+06	1.38365e+07	7.40306e+06
M429T633	alpha-Tocopherol	429.194	633.308	430.381	26.3933	C29H50O2	C02477	[M-H]-	BioDeepDB	0.835639	3.79615e+06	1.31905e+06	3599.59	0	8017.25	11580.6	2.5921e+06	0	75223.6	75218.2	1.54264e+06	1.33188e+06	764605	1.06632e+06	739537	885786	918640	434195	617349	676146	925802	1.43044e+06	56722.9	1.42539e+06
M175T302	Amino acid(Arg-)	175.119	302.054	174.112	1.2807	C6H14N4O2	C02385	[M+H]+	mzCloud	3.41878e-05	6.79039e+06	1.49437e+06	1.75063e+06	1.26004e+06	1.28479e+06	1.00196e+06	1.44581e+06	2.00517e+06	1.05325e+07	3.04241e+06	1.16991e+06	1.22982e+06	4.31274e+06	1.93299e+06	6.35427e+06	3.75128e+06	9.44406e+06	2.29615e+06	8.31042e+06	1.81135e+06	1.06875e+07	6.88401e+06	1.16241e+07	2.35209e+06
M162T97	Aminoadipic acid	162.076	97.0501	161.069	2.0227	C6H11NO4	C00956	[M+H]+	BioDeepDB	7.12365e-05	3.12235e+07	5.44398e+07	3.85729e+07	4.7785e+07	4.7374e+07	4.34625e+07	3.89302e+07	4.62928e+07	6.01572e+07	6.56646e+07	5.68652e+07	6.46771e+07	3.31468e+07	4.7134e+07	5.8029e+07	3.76174e+07	3.01822e+07	4.9423e+07	4.66332e+07	4.96407e+07	5.5998e+07	5.61299e+07	4.46305e+07	3.98391e+07
M239T100	Anserine	239.115	100.394	240.122	1.46853	C10H16N4O3	C01262	[M-H]-	BioDeepDB	3.34407e-34	1.86702e+07	1.30808e+08	2.55663e+07	4.59615e+07	6.33385e+07	8.07199e+07	6.42821e+07	6.55275e+07	8.5711e+07	9.2867e+07	7.78595e+07	7.11495e+07	6.76782e+07	1.89522e+08	1.09608e+08	8.00611e+07	1.51151e+07	2.12901e+07	9.0616e+07	8.07885e+07	8.45128e+07	9.0454e+07	7.62975e+07	1.1461e+08
M482T834_1	Antibiotic JI-20A	482.321	834.474	481.275	6.25423	C19H39N5O9	C17704	[M+H]+	BioDeepDB	3.42234e-06	2.66615e+07	3.55151e+08	6.69513e+08	3.39193e+08	4.71918e+08	2.82265e+08	2.48959e+08	3.04525e+08	1.39212e+08	1.31285e+08	5.23178e+07	1.12182e+08	9.28453e+07	9.30136e+07	7.26586e+07	4.69887e+07	2.97042e+07	1.9114e+08	5.00472e+08	1.14667e+08	2.40182e+08	3.20863e+07	4.15785e+08	8.26137e+07
M270T685	Apigenin	270.048	685.495	270.053	4.47141	C15H10O5	C01477	[M]-	BioDeepDB	4.90494e-13	0	16590	0	0	1.17618e+06	0	593976	0	127318	107885	0	7363.76	2817.36	738106	0	240451	0	0	0	0	4288.89	0	14465.1	38105.9
M303T830	Arachidonic acid	303.232	830.361	304.24	2.21122	C20H32O2	C00219	[M-H]-	BioDeepDB	2.67024e-12	1.45899e+07	8.83422e+06	6.35207e+06	1.22486e+07	1.61566e+07	8.08627e+06	1.29704e+07	7.57073e+06	5.40147e+06	1.54225e+07	1.17796e+07	3.10954e+07	1.78823e+07	1.51966e+07	1.41935e+07	3.80476e+06	7.54439e+06	2.4946e+07	1.92503e+07	2.01315e+07	9.31586e+06	1.45716e+07	3.78167e+07	3.10874e+07
M558T607	Atorvastatin	558.24	606.654	558.253	12.6598	C33H35FN2O5	C06834	[M]+	BioDeepDB	5.99009e-05	117214	616225	3.10305e+07	3.1247e+07	9.09639e+07	1.20027e+08	6.5305e+06	2.63178e+07	0	0	0	133531	0	0	0	0	3.28267e+07	8.05282e+07	7.18696e+07	4.29807e+07	2.23865e+07	1.6984e+07	1.05011e+07	5.11497e+06
M183T620	Azatyrosine	183.079	620.341	182.069	12.2151	C8H10N2O3	C21325	[M+H]+	BioDeepDB	0.001006	4.86942e+07	4.70231e+07	7.68017e+06	3.05209e+07	2.76492e+07	7.80177e+06	7.18022e+06	3.33821e+07	8.04654e+06	6.85872e+06	8.44996e+06	9.59903e+06	5.47575e+07	8.69665e+07	5.41584e+07	3.88286e+07	3.93483e+07	4.26153e+07	8.42156e+06	2.34494e+07	4.2316e+07	7.53364e+06	7.21651e+06	7.46948e+06
M187T256	Azelaic acid	187.097	256.16	188.105	2.27783	C9H16O4	C08261	[M-H]-	BioDeepDB	1.75567e-18	9.60636e+06	2.7334e+07	6.30931e+07	5.02506e+07	3.1354e+07	4.0051e+07	2.49511e+07	1.48327e+06	1.11901e+07	1.15408e+07	2.16045e+07	2.41543e+07	1.48334e+07	1.31916e+07	1.09861e+07	1.15636e+07	2.13209e+07	2.84867e+07	2.41897e+07	3.44166e+06	1.71984e+07	2.21657e+07	3.9261e+07	1.83839e+07
M445T445	Baicalin	445.076	444.56	446.085	4.5605	C21H18O11	C10025	[M-H]-	BioDeepDB	8.56317e-07	47917.3	7.23463e+06	665156	1.96569e+07	3.62783e+06	1.75787e+06	409120	8.55891e+06	457247	444699	0	0	2756.63	825716	426300	22194.8	70497.5	570242	352789	627347	786974	345382	333733	595507
M107T342	Benzaldehyde	107.049	342.377	106.042	2.55544	C7H6O	C00261	[M+H]+	BioDeepDB	3.48634e-31	4.13099e+07	5.35109e+07	6.44049e+07	5.84336e+07	6.14775e+07	5.96541e+07	4.77388e+07	6.09723e+07	5.31864e+07	5.45375e+07	5.03913e+07	5.31529e+07	5.48494e+07	4.98036e+07	5.33707e+07	4.78654e+07	5.45749e+07	6.302e+07	7.85799e+07	6.09877e+07	7.24889e+07	6.38789e+07	7.6064e+07	6.03919e+07
M122T348	Benzamide	122.058	348.195	121.053	17.875	C7H7NO	C09815	[M+H]+	mzCloud	1.00249e-05	3.88018e+07	6.90304e+07	3.03377e+08	3.72456e+08	5.7984e+08	4.44794e+08	4.61743e+08	5.32489e+08	1.00202e+08	1.26107e+08	7.846e+07	8.10404e+07	8.0817e+07	7.13005e+07	7.388e+07	8.9875e+07	2.56381e+08	2.44571e+08	4.64596e+08	5.52228e+08	5.47239e+08	4.51809e+08	3.25433e+08	3.34646e+08
M121T521	Benzoate	121.029	520.502	122.037	5.23655	C7H6O2	C00180	[M-H]-	mzCloud	0.000251118	2.86506e+07	2.04665e+07	2.23595e+07	1.41206e+07	2.05498e+07	4.75055e+06	2.69375e+07	5.41473e+06	5.55917e+06	1.40448e+07	2.07996e+07	5.79321e+06	2.29052e+07	5.4699e+06	2.0365e+07	5.45621e+06	5.81355e+06	5.64256e+06	2.69111e+07	5.80958e+06	3.80073e+07	5.81418e+06	2.19391e+07	1.93623e+07
M89T181	beta-Alaninamide	89.0712	180.698	88.0637	2.90792	C3H8N2O	C19779	[M+H]+	MetaDNA	0.011347	2.92288e+07	2.51088e+07	2.51523e+07	1.26024e+07	2.98596e+07	1.65958e+07	2.11258e+07	9.83141e+06	3.90896e+07	3.75589e+07	1.27984e+07	3.6202e+07	1.08844e+08	2.78021e+07	2.85034e+07	2.44571e+07	2.6713e+07	2.77488e+07	1.89932e+07	2.82565e+07	2.50769e+07	2.72602e+07	3.43275e+07	9.64192e+07
M90T87	beta-Alanine	90.0552	86.9629	89.0477	0.868181	C3H7NO2	C00099	[M+H]+	BioDeepDB	1.98389e-07	2.4773e+08	5.65881e+08	4.47597e+08	5.81246e+08	6.41444e+08	5.82905e+08	4.94363e+08	5.86773e+08	6.00101e+08	6.26719e+08	4.94843e+08	4.8762e+08	4.43236e+08	8.9267e+08	6.26235e+08	4.42423e+08	2.45096e+08	3.47372e+08	4.84549e+08	3.90188e+08	3.85888e+08	4.10979e+08	4.74144e+08	4.07965e+08
M245T330	beta-Alanyl-L-arginine	245.149	329.795	245.149	0.309791	C9H19N5O3	C05340	[M]+	BioDeepDB	0.000221102	544147	5.12925e+06	4.37945e+06	4.53488e+06	2.33654e+06	4.09763e+06	2.90555e+06	4.63698e+06	5.21603e+06	6.50009e+06	7.15975e+06	7.47033e+06	9.14353e+06	3.75423e+06	2.86137e+06	3.14451e+06	661539	4.74004e+06	1.06032e+07	3.33976e+06	6.29207e+06	6.9248e+06	7.65213e+06	858605
M259T78	beta-D-Fructose 6-phosphate	259.021	77.7947	260.03	4.65214	C6H13O9P	C05345	[M-H]-	mzCloud	2.55668e-15	2.02394e+07	3.292e+07	1.78833e+07	2.77854e+07	9.04707e+07	2.5972e+07	8.47107e+07	6.06293e+07	2.23395e+07	2.63372e+07	4.16896e+07	5.95857e+07	3.26442e+07	7.51194e+07	2.32944e+07	3.17839e+07	1.39725e+07	1.39997e+07	2.35682e+07	2.27693e+07	2.49275e+07	2.96632e+07	1.2814e+07	2.48968e+07
M160T97	beta-D-Glucosamine	160.061	97.068	179.079	0.773946	C6H13NO5	C08349	[M-H2O-H]-	MetaDNA	0.000416063	2.61817e+07	4.39924e+07	2.31611e+07	3.52178e+07	3.46168e+07	3.44173e+07	3.15232e+07	3.27418e+07	2.66149e+07	2.82119e+07	4.08633e+07	4.20847e+07	3.60238e+07	3.67523e+07	2.30976e+07	2.45708e+07	1.93417e+07	1.9806e+07	2.07973e+07	2.19552e+07	2.37101e+07	3.12449e+07	2.79652e+07	3.51539e+07
M163T72	Beta-D-Glucose	163.06	71.9432	180.063	21.8797	C6H12O6	C00221	[M+H-H2O]+	BioDeepDB	0.331991	4.91777e+07	1.94902e+07	3.39152e+06	2.97194e+06	1.24851e+07	3.16233e+07	3.00263e+06	4.68982e+06	4.55129e+06	1.89791e+07	5.68719e+06	1.31705e+06	4.1848e+06	2.09967e+07	1.79461e+07	1.97317e+07	2.02975e+06	2.68073e+07	2.9295e+07	1.46298e+07	2.99473e+07	4.44035e+06	4.42101e+06	2.74974e+06
M171T80	Beta-Glycerophosphoric acid	171.006	79.5042	172.014	2.92902	C3H9O6P	C02979	[M-H]-	MoNA	0.000807265	1.5038e+07	5.00279e+07	9.02468e+06	3.37641e+07	8.39579e+07	4.908e+07	6.27651e+07	5.67723e+07	1.15795e+07	1.3546e+07	6.74348e+07	5.15375e+07	5.75467e+07	8.89075e+07	6.09258e+07	5.21605e+07	7.28532e+07	7.64781e+07	6.07057e+07	6.20481e+07	6.96407e+07	7.82568e+07	4.45202e+07	8.94075e+07
M182T195	Beta-Tyrosine	182.081	195.233	181.074	0.809573	C9H11NO3	C04368	[M+H]+	BioDeepDB	6.9959e-11	4.3917e+08	8.02253e+08	9.34492e+08	7.64512e+08	9.28988e+08	1.09166e+09	1.62804e+08	9.71693e+08	1.16121e+09	1.16599e+09	8.90546e+08	1.05771e+09	1.05781e+09	1.09503e+09	1.16127e+09	1.06216e+09	7.27278e+08	1.12598e+09	1.57342e+09	1.17314e+09	1.21262e+09	1.20317e+09	3.29153e+08	9.24743e+08
M118T89	Betaine	118.086	89.2154	117.079	1.24769	C5H11NO2	C00719	[M+H]+	BioDeepDB	2.52694e-38	4.23321e+09	5.7347e+09	5.77676e+09	6.30005e+09	6.29188e+09	5.32042e+09	4.41396e+09	5.26237e+09	5.14309e+09	5.19678e+09	2.97392e+09	3.01854e+09	4.88108e+09	5.18656e+09	5.19205e+09	3.90309e+09	4.04756e+09	5.65118e+09	6.23879e+09	4.84001e+09	4.33169e+09	5.6676e+09	6.31795e+09	5.43606e+09
M317T821	Bilobol	317.248	821.217	318.256	2.51619	C21H34O2	C10770	[M-H]-	MoNA	2.58965e-07	7.61733e+06	4.61953e+06	5.53642e+06	7.79458e+06	7.68907e+06	965714	2.39661e+06	1.74374e+06	431517	296318	491874	4.68164e+06	4.55932e+06	6.95877e+06	774537	642178	718493	2.14813e+06	2.0845e+06	3.28345e+06	1.26316e+06	1.98286e+06	2.98216e+06	2.17786e+06
M283T754	Biochanin A	283.191	753.544	284.068	9.61585	C16H12O5	C00814	[M-H]-	BioDeepDB	0.00188077	8.10778e+06	1.10611e+07	625873	3.79574e+06	1.83361e+07	5.63553e+06	1.12496e+07	729198	3.67643e+06	3.47674e+06	4.22589e+06	4.95693e+06	6.42701e+06	7.39767e+06	3.80773e+06	4.91127e+06	8.26584e+06	1.2548e+07	9.86924e+06	1.23958e+07	5.45783e+06	8.20803e+06	1.2543e+07	6.55037e+06
M245T420	Biotin	245.099	420.158	244.088	14.9943	C10H16N2O3S	C00120	[M+H]+	BioDeepDB	1.8368e-06	413914	510858	3.72572e+07	5.50749e+06	5.36681e+06	9.28031e+06	2.80557e+07	6.75681e+06	1.92274e+06	1.64509e+06	3.24122e+06	2.5123e+06	2.23832e+06	2.1632e+06	2.26889e+06	249941	1.20861e+06	1.5162e+07	3.22766e+07	6.25304e+06	1.61762e+07	7.20222e+06	1.81529e+07	6.05984e+06
M243T532	Biotin amide	243.102	532.316	243.104	8.42772	C10H17N3O2S	C01893	[M]-	MetaDNA	0.000693737	1.49238e+06	2.18975e+06	586074	1.30135e+06	531643	0	962360	1.12794e+06	1.66389e+06	1.51464e+06	1.2192e+06	1.34534e+06	1.04229e+06	1.87845e+06	1.42318e+06	2.2158e+06	560305	800700	577818	946602	605973	838920	536676	878858
M320T795	Bitertanol	320.167	795.181	337.179	15.6019	C20H23N3O2	C11258	[M+H-H2O]+	mzCloud	5.48647e-07	2.8963e+08	3.71546e+07	8.10843e+07	8.27333e+07	2.49548e+08	1.63066e+08	8.07193e+07	2.98406e+08	181752	6.24109e+07	1.2297e+08	5.13785e+07	3.88244e+07	1.18613e+08	3.95879e+07	7.61417e+07	1.8161e+08	3.94442e+07	1.42178e+08	1.83102e+08	7.02225e+07	2.18e+08	5.86044e+07	2.04126e+08
M89T143	Butyric acid	89.0599	143.09	88.0524	1.47053	C4H8O2	C00246	[M+H]+	BioDeepDB	3.70574e-11	1.34836e+08	2.15285e+08	2.05221e+08	1.31138e+08	1.25071e+08	1.65928e+08	1.91293e+08	1.60586e+08	1.25904e+08	1.66897e+08	1.82739e+08	1.30777e+08	1.39289e+08	3.95353e+07	3.83513e+07	1.52998e+08	1.32892e+08	2.1427e+08	1.99495e+08	2.88566e+08	1.25733e+08	2.30201e+08	1.66526e+08	1.68551e+08
M163T368	Caffeate	163.034	367.947	180.042	6.03482	C9H8O4	C01197	[M+H-H2O]+	MetaDNA	0.0414377	1.86453e+07	1.14308e+07	2.03593e+07	1.27659e+07	1.04313e+07	1.21573e+07	1.3288e+07	1.09163e+07	1.1263e+07	1.19009e+07	2.88966e+07	4.12928e+07	3.53578e+07	1.18134e+07	1.17077e+07	1.28434e+07	1.48485e+07	1.22223e+07	2.63123e+07	1.5303e+07	1.54799e+07	3.79673e+07	1.7366e+07	4.02985e+07
M171T821	Capric acid	171.139	820.983	172.146	1.67005	C10H20O2	C01571	[M-H]-	BioDeepDB	1.25742e-06	1.34755e+07	1.48117e+07	5.2454e+06	1.34716e+07	1.29128e+07	1.34914e+07	1.78243e+07	6.87929e+06	1.50282e+07	1.24241e+07	1.39218e+07	1.28875e+07	1.53745e+07	1.80156e+07	1.19451e+07	1.45306e+07	1.41545e+07	1.25619e+07	1.14602e+07	1.33453e+07	1.70317e+07	1.1647e+07	1.43571e+07	1.84847e+07
M143T696	Caprylic acid	143.107	696.446	144.115	2.46205	C8H16O2	C06423	[M-H]-	MoNA	3.12828e-05	6.37638e+06	1.4803e+06	1.25972e+06	4.00362e+06	7.87e+06	1.47461e+06	7.10335e+06	1.80445e+06	1.49536e+06	2.45335e+06	3.37467e+06	1.53109e+06	1.53259e+06	5.34097e+06	1.46384e+06	1.50266e+06	5.02411e+06	1.40192e+06	1.44571e+06	6.52205e+06	1.5173e+06	1.50439e+06	1.46016e+06	4.85064e+06
M226T822	Carnosine	226.012	822.025	226.107	3.75618	C9H14N4O3	C00386	[M]+	BioDeepDB	4.49816e-05	5.39267e+07	6.56769e+07	4.9788e+07	2.92681e+07	2.85576e+07	5.2962e+07	1.07619e+08	2.39863e+08	9.01793e+07	9.40331e+07	3.08818e+07	6.60153e+07	8.39584e+07	8.04483e+07	1.629e+08	5.57068e+07	2.83096e+08	2.52132e+08	2.31898e+08	8.69203e+07	2.27903e+08	3.02633e+07	2.50581e+08	2.36664e+08
M406T700	Carvedilol	406.185	699.507	406.189	10.1379	C24H26N2O4	C06875	[M]-	BioDeepDB	6.99299e-08	272165	1.0199e+06	60383.4	0	0	0	1.12869e+06	0	392641	488852	673223	645025	337791	484818	487438	341406	610958	440073	386937	502789	574803	758058	739343	963170
M111T814	Catechol	111.116	814.03	110.037	2.29433	C6H6O2	C00090	[M+H]+	BioDeepDB	0.000275478	1.26146e+07	1.39152e+07	5.64016e+07	4.24109e+07	4.77072e+07	5.43992e+07	1.20441e+07	1.17935e+07	1.10739e+07	9.06406e+06	1.18399e+07	1.18636e+07	8.85491e+06	1.21387e+07	1.10335e+07	1.02438e+07	5.59003e+07	6.83417e+07	1.19717e+07	2.87484e+07	4.9424e+07	3.70433e+07	6.77454e+07	1.07127e+07
M342T88	Cellobiose	342.139	88.2365	342.116	1.03188	C12H22O11	C00185	[M]+	BioDeepDB	1.15232e-06	2.10544e+06	1.40204e+06	771236	1.61822e+06	547102	520838	1.68666e+06	8.64369e+06	1.16544e+06	5.81923e+06	1.44313e+06	2.24423e+06	9.56227e+06	6.10245e+06	2.20532e+06	976283	297739	669205	411788	193131	586254	326868	1.16112e+06	879983
M135T808	Chavicol	135.081	807.729	134.073	4.74832	C9H10O	C16930	[M+H]+	BioDeepDB	8.62127e-09	2.1404e+06	2.52519e+06	4.20094e+06	1.40305e+07	1.51204e+07	3.44861e+06	1.48011e+07	1.23474e+07	2.18237e+06	2.87371e+06	2.44006e+06	2.77061e+06	2.36917e+06	8.17811e+06	4.27225e+06	2.18305e+06	3.23217e+06	1.71445e+07	1.50663e+07	1.38182e+07	1.5584e+07	4.04216e+06	1.50182e+07	1.34003e+07
M391T740	Chenodeoxycholic acid	391.212	739.636	392.293	0.512197	C24H40O4	C02528	[M-H]-	BioDeepDB	4.67528e-09	4.54994e+07	1.248e+07	576801	1.74541e+07	3.01599e+07	669015	1.58706e+07	901079	8.91697e+06	1.83045e+07	3.35394e+07	4.54305e+07	2.24913e+06	2.1666e+07	1.47267e+07	3.46005e+06	1.1679e+07	2.51727e+06	1.33812e+07	1.04469e+07	8.2342e+06	3.24538e+07	4.41499e+06	1.238e+07
M369T807	Cholesterol	369.349	807.413	386.355	3.02305	C27H46O	C00187	[M+H-H2O]+	BioDeepDB	4.4067e-12	1.66937e+08	3.24132e+08	1.63058e+09	2.66793e+08	2.82097e+08	6.54182e+08	4.88183e+08	1.88823e+08	4.18357e+07	4.33475e+08	1.15983e+08	1.41016e+08	3.91013e+08	5.0721e+08	1.53218e+09	6.87962e+08	1.05441e+08	6.55543e+08	3.59757e+07	1.14952e+08	6.53802e+08	4.05722e+08	4.32987e+08	7.82444e+07
M104T740	Choline	104.107	739.587	104.108	1.65223	C5H14NO	C00114	[M+H]+	BioDeepDB	3.09381e-09	1.27156e+08	3.23491e+07	5.04219e+07	5.47325e+07	2.111e+07	3.88012e+07	1.03395e+08	2.13147e+08	1.50891e+06	2.51861e+07	4.23275e+07	4.4131e+07	6.37195e+07	5.81473e+07	4.83446e+07	6.63993e+07	5.346e+07	4.5261e+07	4.04668e+07	1.82109e+07	1.62673e+08	2.41183e+08	1.27448e+07	8.44475e+07
M184T179	Choline sulfate	184.058	179.46	183.056	0.472083	C5H13NO4S	C00919	[M+H]+	BioDeepDB	0.0558305	1.39137e+07	2.32506e+07	1.38171e+07	1.43127e+07	2.56399e+07	1.87189e+07	1.68723e+07	1.45192e+07	1.24663e+07	1.21613e+07	2.24014e+07	1.91313e+07	1.72166e+07	1.37437e+07	9.45632e+06	1.02021e+07	1.2011e+07	1.16585e+07	2.03931e+07	1.35109e+07	1.44112e+07	1.85933e+07	1.39908e+07	1.81404e+07
M125T200	Ciliatine	125.024	199.845	125.024	4.01181	C2H8NO3P	C03557	[M]-	BioDeepDB	0.33137	6.13963e+06	2.01279e+06	5.2281e+06	759990	3.72589e+06	2.73461e+06	7.29724e+06	3.12926e+06	2.37307e+06	2.56348e+06	5.02873e+06	5.47694e+06	6.21369e+06	2.22474e+06	723048	3.34331e+06	5.69119e+06	3.7756e+06	2.08534e+06	3.67159e+06	2.54566e+06	2.78658e+06	4.43535e+06	1.74707e+06
M163T348	cis-1,2-Dihydronaphthalene-1,2-diol	163.084	348.213	162.068	17.2744	C10H10O2	C04314	[M+H]+	BioDeepDB	0.147848	4.61291e+06	8.49854e+06	7.81115e+06	9.62028e+06	1.72215e+07	1.20311e+07	1.19047e+07	1.41985e+07	2.39281e+06	1.78226e+06	2.23548e+06	1.91146e+06	2.04282e+06	2.09605e+06	1.91621e+06	1.92956e+06	6.13233e+06	6.42436e+06	1.23788e+07	1.51037e+07	1.39441e+07	1.20004e+07	8.54247e+06	9.2846e+06
M132T87	cis-4-Hydroxy-D-proline	132.065	87.0991	131.058	0.196829	C5H9NO3	C03440	[M+H]+	BioDeepDB	2.73287e-10	3.29577e+07	5.17047e+07	6.32518e+07	5.52957e+07	5.38897e+07	5.82045e+07	5.60347e+07	3.22334e+07	6.32332e+07	8.00905e+08	5.45046e+07	5.95334e+07	6.25724e+07	6.57572e+07	6.21806e+07	2.33057e+07	4.78447e+07	5.08335e+07	6.00881e+07	5.46244e+07	6.83807e+07	5.33837e+07	2.41204e+07	5.42525e+07
M132T98	cis-4-Hydroxy-L-proline	132.102	98.0253	131.058	2.88457	C5H9NO3	C01015	[M+H]+	BioDeepDB	0.257972	6.84838e+07	7.84676e+07	2.66426e+08	8.69642e+07	9.52458e+07	8.32948e+07	5.74722e+07	7.5487e+07	8.85788e+07	8.05885e+07	9.80958e+07	5.84658e+07	7.80313e+07	7.88282e+07	6.87509e+07	6.09248e+07	6.90341e+07	8.45419e+07	8.70896e+07	9.28998e+07	1.08134e+08	1.05337e+08	8.64882e+07	8.14879e+07
M173T78	cis-Aconitate	173.009	78.2536	174.016	2.82806	C6H6O6	C00417	[M-H]-	mzCloud	1.1456e-06	1.0037e+08	1.1588e+08	1.95489e+08	1.61162e+08	2.69862e+08	1.71293e+08	1.96138e+08	1.87744e+08	1.20881e+08	1.30496e+08	1.73518e+08	1.70902e+08	1.95133e+08	1.81295e+08	1.25152e+08	1.46852e+08	1.41768e+08	1.36748e+08	1.95713e+08	2.13715e+08	1.78374e+08	2.22268e+08	2.11238e+08	2.28056e+08
M147T78	Citramalic acid	147.029	78.1322	148.037	6.90511	C5H8O5	C00815	[M-H]-	MoNA	4.86211e-07	1.99258e+07	3.36601e+07	3.6498e+07	4.82071e+07	4.3022e+07	4.99748e+07	3.98224e+07	3.4285e+07	3.46885e+07	3.6389e+07	3.03148e+07	2.70713e+07	2.68488e+07	2.96538e+07	4.09528e+07	3.01138e+07	2.02969e+07	3.12951e+07	2.45136e+07	2.88335e+07	2.68414e+07	3.15304e+07	3.31213e+07	3.3784e+07
M192T78	Citric acid	192.023	78.2464	192.027	2.48116	C6H8O7	C00158	[M]-	BioDeepDB	1.82621e-31	4.6599e+07	6.25964e+07	8.53851e+07	9.64198e+07	1.33395e+08	9.67595e+07	7.0392e+07	7.12319e+07	7.90864e+07	7.32097e+07	8.11312e+07	7.88792e+07	8.07127e+07	8.52365e+07	5.39941e+07	6.69499e+07	5.34288e+07	6.17901e+07	8.71604e+07	7.83082e+07	7.90514e+07	8.65668e+07	8.63603e+07	8.981e+07
M174T89	Citrulline	174.088	89.1787	175.096	2.18967	C6H13N3O3	C00327	[M-H]-	BioDeepDB	1.37358e-06	1.06201e+08	1.16472e+08	2.22361e+08	1.94739e+08	1.6647e+08	2.11964e+08	1.18123e+08	2.18754e+08	1.48828e+08	1.50004e+08	1.22636e+08	1.34615e+08	1.40777e+08	1.34577e+08	1.36773e+08	1.54638e+08	1.82516e+08	1.84097e+08	1.77739e+08	2.0291e+08	1.62836e+08	1.80341e+08	1.99971e+08	1.50774e+08
M304T372	CMP	304.033	372.29	323.052	0.45301	C9H14N3O8P	C00055	[M-H2O-H]-	MetaDNA	0.000114893	676524	946735	1.19611e+06	446043	1.30897e+06	772703	786418	937316	940677	595948	874611	877119	928189	120970	668221	717721	702550	569291	1.56106e+06	674181	1.05971e+06	748247	868782	808426
M524T791	CMP-3-deoxy-D-manno-octulosonate	524.09	791.402	543.11	3.68199	C17H26N3O15P	C04121	[M-H2O-H]-	MetaDNA	0.0210911	3.5087e+06	4.9489e+06	535971	468614	2.51627e+06	25497.8	1.57879e+06	529350	1.29381e+06	7.00512e+06	4.74312e+06	3.27278e+06	3.04907e+06	2.83405e+06	5.07819e+06	693067	3.29659e+06	1.266e+06	2.28478e+06	2.6266e+06	900514	3.86575e+06	1.07654e+06	5.5989e+06
M347T716	Corticosterone	347.22	715.981	346.214	5.03066	C21H30O4	C02140	[M+H]+	BioDeepDB	3.12591e-05	5.37841e+08	3.90187e+08	4.07511e+08	4.74933e+08	4.12064e+08	4.99043e+08	5.80287e+08	5.94426e+08	3.87718e+08	4.0187e+08	5.65134e+08	5.7115e+08	5.60696e+08	3.93985e+08	4.17657e+08	4.10476e+08	4.23674e+08	2.07109e+08	3.55471e+08	3.21939e+08	3.71646e+08	4.00074e+08	3.45457e+08	5.93583e+08
M361T669	Cortisol	361.201	669.341	362.209	2.80775	C21H30O5	C00735	[M-H]-	BioDeepDB	0.0604064	4.78152e+06	1.10399e+07	0	379727	6.38494e+06	55202.9	9.73904e+06	0	2.28796e+06	2.08136e+06	1.72656e+06	1.68406e+06	2.48567e+06	2.18703e+06	1.99287e+06	1.97809e+06	2.72e+06	898353	4.26334e+06	2.50875e+06	595806	6.42817e+06	1.74171e+06	3.58631e+06
M405T511	Cortisol 21-acetate	405.223	511.477	404.22	4.89016	C23H32O6	C02821	[M+H]+	BioDeepDB	0.000149582	5.38065e+06	2.83442e+06	4.73914e+06	7.0519e+06	817086	9.39403e+06	2.10475e+06	5.19404e+06	3.79109e+06	2.98677e+06	3.49003e+06	3.84062e+06	3.1312e+06	1.19158e+06	593858	3.00204e+06	1.93521e+06	3.99021e+06	4.37369e+06	4.79626e+06	2.05084e+06	4.3185e+06	5.11693e+06	6.63984e+06
M147T217	Coumarin	147.044	217.375	146.037	0.985372	C9H6O2	C05851	[M+H]+	BioDeepDB	3.1892e-05	2.78244e+07	3.53423e+07	5.12411e+07	6.38901e+07	5.4599e+07	5.13769e+07	4.34443e+07	5.82356e+07	6.15315e+07	6.51946e+07	5.29307e+07	5.59348e+07	6.41538e+07	6.62863e+07	6.06779e+07	7.68777e+07	5.71402e+07	6.17611e+07	9.63779e+07	6.50031e+07	7.0379e+07	6.98952e+07	7.51056e+07	4.98349e+07
M132T94	Creatine	132.126	94.4253	131.07	24.8992	C4H9N3O2	C00300	[M+H]+	BioDeepDB	2.14809e-09	1.43312e+07	1.88628e+07	2.59405e+07	2.38038e+07	3.19408e+07	2.58937e+07	2.91335e+07	3.40049e+07	2.74163e+07	3.01527e+07	1.93968e+07	1.85909e+07	2.10176e+07	3.48011e+07	2.04696e+07	3.2359e+07	2.29169e+07	2.19233e+07	2.63978e+07	2.48525e+07	3.11167e+07	3.12728e+07	2.49406e+07	2.96151e+07
M114T92	Creatinine	114.066	91.6435	113.059	0.0484384	C4H7N3O	C00791	[M+H]+	BioDeepDB	1.5976e-20	8.04644e+08	1.04335e+09	1.03883e+09	1.19256e+09	1.61885e+09	1.46227e+09	1.2321e+09	1.58676e+09	1.68324e+09	1.81282e+09	1.74861e+09	1.7085e+09	1.54759e+09	1.42207e+09	1.51961e+09	1.29648e+09	1.05137e+09	1.10894e+09	1.42302e+09	1.31225e+09	1.2564e+09	1.19947e+09	1.10075e+09	1.48562e+09
M100T382	Cyclohexylamine	100.112	382.312	99.1048	0.621551	C6H13N	C00571	[M+H]+	BioDeepDB	1.714e-11	4.53024e+06	7.43892e+06	9.38863e+06	2.63517e+07	9.16972e+06	1.69492e+07	6.16702e+06	1.21461e+07	1.27584e+07	1.36421e+07	1.09091e+07	4.58186e+06	1.1417e+07	1.09481e+07	1.02494e+07	4.61437e+06	1.91517e+07	5.12401e+06	3.72338e+06	5.43613e+06	5.15144e+06	4.61696e+06	4.95383e+06	4.79395e+06
M85T75	Cyclopentanone	85.084	75.2061	84.0575	6.75898	C5H8O	C00557	[M+H]+	BioDeepDB	0.069578	5.48142e+06	8.59185e+06	1.02792e+07	1.41533e+07	2.2206e+07	1.21205e+07	1.5425e+07	1.06406e+07	8.02917e+06	7.50539e+06	7.70426e+06	1.06746e+07	6.01198e+06	1.11148e+07	6.79147e+06	7.56967e+06	6.89218e+06	7.00638e+06	1.25464e+07	8.32685e+06	9.4984e+06	1.02504e+07	8.94108e+06	7.69112e+06
M280T145	Cyclopeptine	280.137	145.222	280.121	18.2668	C17H16N2O2	C20579	[M-H2O+NH4]+	BioDeepDB	0.365733	1.78192e+08	2.30865e+08	2.38946e+08	2.41606e+08	1.6833e+08	2.17727e+08	2.56019e+08	3.06381e+08	1.46321e+08	1.32949e+08	1.81216e+08	2.21883e+08	3.21008e+08	2.51498e+08	2.27634e+08	2.06609e+08	1.60673e+08	1.97124e+08	1.65288e+08	1.57839e+08	1.72993e+08	2.00595e+08	2.32083e+08	1.33495e+08
M242T180_2	Cytidine	242.078	179.627	243.085	0.31913	C9H13N3O5	C00475	[M-H]-	BioDeepDB	0.00074052	9.57328e+06	1.11211e+07	1.6635e+07	1.15024e+07	1.62537e+07	1.77264e+07	1.05882e+07	1.23441e+07	8.6903e+06	1.37913e+07	1.05019e+07	1.1939e+07	1.30386e+07	1.12369e+07	1.33485e+07	1.58542e+07	1.24462e+07	1.37461e+07	1.6822e+07	1.40983e+07	1.544e+07	1.35792e+07	1.34652e+07	1.33357e+07
M112T99_1	Cytosine	112.051	99.0524	111.043	0.912379	C4H5N3O	C00380	[M+H]+	BioDeepDB	5.98929e-23	1.46924e+09	1.8392e+09	1.33671e+09	1.58568e+09	1.59435e+09	1.57018e+09	1.57976e+09	1.60585e+09	1.7044e+09	1.65939e+09	1.5738e+09	1.69275e+09	2.05509e+09	1.96782e+09	1.91439e+09	1.55072e+09	1.91862e+09	2.10388e+09	2.20775e+09	2.07614e+09	1.97728e+09	2.23531e+09	2.01102e+09	1.96164e+09
M179T254	D-Fructose	179.057	253.608	180.063	6.53088	C6H12O6	C00095	[M-H]-	BioDeepDB	6.74008e-10	3.92795e+06	3.03139e+06	4.96347e+06	1.36691e+06	9.16467e+06	951183	6.26116e+06	2.45163e+06	1.04538e+06	1.23361e+07	9.77104e+06	1.40503e+06	1.35322e+06	1.53346e+06	1.23147e+07	4.99597e+06	3.9513e+06	1.10401e+07	1.78165e+06	6.80426e+06	1.56091e+06	6.17179e+06	912253	1.03707e+06
M161T192	D-Galactose	161.046	191.829	180.063	7.72459	C6H12O6	C00124	[M-H2O-H]-	BioDeepDB	0.0362341	1.9862e+07	1.95815e+07	1.92714e+07	1.74874e+07	5.84345e+07	4.5765e+07	7.60788e+07	1.76939e+07	4.95331e+07	4.4684e+07	1.67202e+07	7.20586e+07	3.20701e+07	7.95799e+07	1.86498e+07	1.88667e+08	6.12061e+07	5.2719e+07	6.55775e+07	1.4961e+07	1.49179e+07	1.69022e+08	1.39216e+07	4.31802e+07
M179T232	D-Glucose	179.057	231.705	180.063	6.56129	C6H12O6	C00031	[M-H]-	MoNA	4.31899e-11	4.20165e+06	5.44872e+06	6.05733e+06	3.52537e+06	3.49813e+06	903623	1.12304e+06	3.79106e+06	991922	7.84412e+06	8.77348e+06	1.29688e+06	1.33043e+06	1.43804e+06	1.23928e+06	5.47498e+06	6.52746e+06	3.34433e+06	3.77362e+06	5.00221e+06	6.07227e+06	2.52457e+06	787281	970725
M193T80	D-Glucuronic Acid	193.035	80.399	194.043	1.12341	C6H10O7	C00191	[M-H]-	BioDeepDB	3.20559e-17	8.98654e+08	1.31926e+08	4.47385e+08	5.59365e+08	5.35446e+08	6.60833e+08	6.25235e+08	3.39584e+08	2.6497e+08	3.5722e+08	1.52642e+09	9.35493e+08	6.69534e+08	5.15153e+08	2.14902e+08	1.24558e+09	3.8787e+08	3.51108e+08	1.89577e+08	2.40734e+08	2.27346e+08	3.03431e+08	2.06826e+08	4.08741e+08
M175T78	D-Glucurono-6,3-lactone	175.024	77.8755	176.032	2.29553	C6H8O6	C02670	[M-H]-	MetaDNA	1.06883e-05	1.68722e+07	1.27109e+08	5.43518e+07	1.63969e+08	1.00839e+08	8.52335e+07	5.12821e+07	5.89334e+07	3.729e+08	3.42442e+08	3.90241e+07	3.48679e+07	2.72955e+07	1.20118e+08	3.84511e+08	4.13577e+07	1.85832e+07	3.95873e+07	5.80116e+07	3.63133e+07	2.04134e+07	8.43537e+07	6.86288e+07	9.4769e+07
M178T523	D-Gulono-1,4-lactone	178.027	522.68	178.048	5.38799	C6H10O6	C05410	[M]-	BioDeepDB	0.0066164	1.17602e+06	1.16346e+06	1.01689e+06	957931	1.01333e+06	59804	913616	955602	1.10022e+06	1.01569e+06	1.13544e+06	880211	1.1361e+06	1.04212e+06	1.07748e+06	1.10768e+06	1.08965e+06	905392	935899	1.11284e+06	1.11307e+06	1.1001e+06	1.14111e+06	1.015e+06
M179T89_2	D-Mannose	179.056	88.9989	180.063	1.50138	C6H12O6	C00159	[M-H]-	BioDeepDB	1.10007e-12	3.34047e+09	3.32298e+09	2.24776e+09	3.1273e+09	2.34159e+09	2.18135e+09	3.19638e+09	4.11217e+09	3.09417e+09	3.04284e+09	3.79339e+09	3.73694e+09	3.42484e+09	4.15394e+09	3.6841e+09	4.03889e+09	2.29425e+09	2.17703e+09	2.46089e+09	2.25682e+09	2.317e+09	2.15439e+09	2.55383e+09	2.84868e+09
M537T447	D-Pantethine	537.249	447.399	554.244	21.5923	C22H42N4O8S2	C12661	[M+H-H2O]+	MoNA	0.0133124	19758.5	161592	7.36911e+06	2.56617e+06	3.98341e+06	4.0342e+06	7.01929e+06	1.71467e+06	0	166467	0	362877	246425	41677.1	392421	0	3.15903e+06	3.97691e+06	6.21775e+06	4.0422e+06	2.41753e+06	4.53159e+06	4.32058e+06	3.92818e+06
M229T80	D-Ribose 5-phosphate	229.011	80.2111	230.019	3.11083	C5H11O8P	C00117	[M-H]-	MetaDNA	0.000158275	8.58582e+07	1.12151e+07	9.1874e+06	1.04702e+07	4.09917e+07	5.04329e+07	4.93155e+07	2.62566e+07	2.45494e+07	3.19588e+07	1.4042e+08	9.81074e+07	6.07434e+07	4.30194e+07	1.9036e+07	1.26764e+08	8.70368e+06	7.43359e+06	1.33243e+07	1.6516e+07	2.0576e+07	2.33784e+07	3.81952e+06	3.77711e+07
M133T93	D-Xylitol	133.05	92.9666	152.069	2.30265	C5H12O5	C00379	[M-H2O-H]-	MoNA	1.34393e-06	5.08419e+06	1.23546e+07	7.9569e+06	2.67136e+07	1.88373e+07	1.41336e+07	7.25322e+06	1.31554e+07	8.84176e+06	9.44201e+06	8.72096e+06	9.0774e+06	9.07041e+06	9.05052e+06	7.92016e+06	1.2805e+07	6.11076e+06	6.55165e+06	9.15616e+06	8.42293e+06	7.88643e+06	7.22937e+06	7.47117e+06	1.52805e+07
M149T89	D-Xylose	149.045	89.3361	150.053	0.196189	C5H10O5	C00181	[M-H]-	BioDeepDB	1.75006e-18	8.4619e+07	8.80197e+07	7.6448e+07	8.49567e+07	6.55298e+07	5.81339e+07	9.1241e+07	1.04785e+08	8.06732e+07	8.30621e+07	1.07895e+08	1.03412e+08	8.81587e+07	1.0926e+08	1.04418e+08	1.028e+08	6.80406e+07	6.27191e+07	6.95078e+07	7.48258e+07	6.52869e+07	6.60899e+07	7.80475e+07	8.00433e+07
M254T616_1	Daidzein	254.053	616.383	254.058	18.114	C15H10O4	C10208	[M]-	BioDeepDB	1.87099e-11	166106	759775	16395.9	16601.1	2.34925e+06	11313.7	1.37286e+06	5031.28	378488	365387	148779	188295	96059.7	1.18886e+06	92772.9	381484	97477.4	56109.7	157185	108697	90341.3	92390.9	113233	444276
M445T823	Dammarenediol II	445.366	823.138	444.397	0.586659	C30H52O2	C19829	[M+H]+	BioDeepDB	3.78397e-23	1.08492e+07	1.15805e+07	2.49776e+07	1.78404e+07	2.93487e+07	2.66156e+07	8.25378e+07	5.43764e+07	1.23353e+07	5.19421e+07	8.80461e+06	1.48505e+07	9.4589e+06	6.46716e+06	7.73884e+06	2.85061e+07	3.38805e+07	2.24504e+07	8.00128e+06	9.89401e+07	1.17538e+07	2.79652e+07	6.29756e+07	9.30726e+06
M306T135	dCMP	306.057	135.353	307.057	24.6033	C9H14N3O7P	C00239	[M-H]-	MetaDNA	0.000756976	1.57615e+06	3.09914e+06	1.41199e+06	3.50945e+06	256809	182656	3.94288e+06	3.68003e+06	563244	1.36161e+06	6.24829e+06	1.02081e+06	4.87207e+06	5.18914e+06	6.41389e+06	3.4489e+06	3.8058e+06	3.13679e+06	2.93033e+06	7.16452e+06	3.12158e+06	2.81381e+06	3.81532e+06	4.04117e+06
M288T746	Dehydroepiandrosterone	288.289	746.332	288.209	4.2671	C19H28O2	C01227	[M]+	BioDeepDB	9.48091e-06	3.41045e+09	5.56428e+09	8.55481e+09	8.15595e+09	3.92282e+09	7.70608e+09	1.00291e+10	7.74416e+09	5.42835e+09	6.27724e+09	5.70107e+09	5.87451e+09	5.21812e+09	6.36695e+09	3.80332e+09	5.85577e+09	1.27703e+10	1.30259e+10	8.66178e+09	8.58391e+09	8.39403e+09	9.33747e+09	7.86261e+09	1.07502e+10
M367T642	Dehydroepiandrosterone sulfate	367.157	642.354	368.166	3.39669	C19H28O5S	C04555	[M-H]-	BioDeepDB	3.40885e-06	850112	131199	0	4676.75	7739.01	22976.5	637636	7255.85	214405	146840	319476	321821	289607	341035	37237.3	387001	418577	91959.5	205324	114549	164107	333023	109694	230133
M296T86	Dehypoxanthine futalosine	296.064	85.7627	296.09	6.16797	C14H16O7	C17010	[M]+	BioDeepDB	1.58211e-22	2.06535e+08	1.98505e+08	2.83603e+08	2.88818e+08	2.01687e+08	2.52547e+08	1.98657e+08	3.01834e+08	1.72112e+08	1.6402e+08	2.16549e+08	2.98013e+08	1.90924e+08	2.5103e+08	1.518e+08	2.02698e+08	2.2545e+08	1.57333e+08	1.79422e+08	1.81971e+08	1.89882e+08	2.43905e+08	2.16894e+08	2.33143e+08
M320T95	Deoxy-5-methylcytidylate	320.072	95.2841	321.073	20.0629	C10H16N3O7P	C03495	[M-H]-	MetaDNA	0.0502904	547853	1.9049e+06	1.81643e+06	5.68451e+06	7.82375e+06	2.98478e+06	2.74465e+06	5.6432e+06	8.00936e+06	2.6289e+06	8.91367e+06	9.90909e+06	8.18252e+06	1.52965e+07	5.2793e+06	7.94874e+06	1.46138e+06	1.60526e+06	1.09432e+07	9.82651e+06	1.20854e+07	2.87903e+06	1.03071e+07	1.18121e+07
M391T826	Deoxycholic acid	391.251	825.598	392.293	4.31451	C24H40O4	C04483	[M-H]-	BioDeepDB	0.00080202	5.67391e+06	2.37363e+07	2.11632e+06	2.38746e+06	2.64559e+06	2.21966e+06	3.04504e+06	2.09909e+06	3.35067e+06	3.58285e+06	4.26751e+06	3.77319e+06	2.19237e+07	4.20705e+06	4.50512e+06	4.85373e+06	4.37974e+06	4.08193e+06	8.0376e+07	4.18294e+06	4.50176e+06	5.0505e+06	4.3771e+06	2.92879e+07
M228T145	Deoxycytidine	228.096	145.26	227.091	6.28799	C9H13N3O4	C00881	[M+H]+	BioDeepDB	5.8449e-12	7.88081e+07	1.4031e+08	9.90307e+07	3.37785e+07	1.1683e+08	1.15114e+08	1.07524e+08	1.23192e+08	1.39002e+08	1.41448e+08	1.02762e+08	1.2197e+08	1.53567e+08	1.60386e+08	1.4567e+08	1.14708e+08	1.27322e+08	1.41426e+08	2.10332e+08	1.47697e+08	1.41831e+08	1.96293e+08	1.42262e+08	1.61819e+08
M117T339	Deoxyribose	117.054	338.705	134.058	5.73567	C5H10O4	C01801	[M+H-H2O]+	BioDeepDB	1.08499e-06	1.01222e+07	2.99678e+06	3.11509e+06	2.80421e+06	1.14788e+07	1.0061e+07	1.61564e+07	1.07063e+07	8.75113e+06	1.16618e+07	2.75232e+06	9.78104e+06	1.02649e+07	3.1231e+06	2.91416e+06	9.74485e+06	1.14099e+07	3.20377e+06	2.05454e+07	7.68391e+06	2.9388e+06	1.23371e+07	2.68191e+06	9.00681e+06
M228T805	Deoxyuridine	228.195	805.411	228.075	1.29362	C9H12N2O5	C00526	[M]+	BioDeepDB	3.96124e-19	6.19045e+07	1.1509e+07	1.42672e+07	1.33739e+07	1.3592e+07	1.29398e+07	4.89118e+07	1.18651e+07	7.1118e+07	4.8587e+07	1.31948e+07	1.09725e+08	4.18384e+07	4.18268e+07	1.66875e+07	4.69769e+07	1.28514e+08	4.76325e+07	1.29904e+07	3.51428e+07	7.27456e+07	7.52352e+07	5.677e+07	6.70712e+07
M330T801	dGMP	330.335	800.976	347.063	5.51941	C10H14N5O7P	C00362	[M+H-H2O]+	BioDeepDB	0.0308296	2.30211e+07	6.01104e+06	2.07521e+07	2.4838e+07	1.56131e+07	1.10723e+07	5.30147e+06	7.20164e+06	4.84026e+06	8.05559e+06	7.01757e+06	1.50511e+07	2.40552e+07	1.37351e+07	1.00212e+07	6.96858e+06	2.67669e+07	4.86732e+07	2.99499e+07	9.02357e+06	3.45411e+07	5.59938e+07	3.99477e+07	2.04303e+07
M277T726	Dibutyl phthalate	277.143	725.765	278.152	3.95197	C16H22O4	C14214	[M-H]-	MoNA	9.9615e-09	8.05387e+06	7.16173e+06	846255	376613	1.21801e+07	158678	1.40382e+07	1.66397e+06	2.88287e+06	4.11733e+06	4.50083e+06	5.85926e+06	3.90092e+06	4.81758e+06	4.57401e+06	4.17694e+06	8.38154e+06	8.19173e+06	9.5204e+06	1.13449e+07	1.02262e+07	1.17751e+07	1.07206e+07	1.44117e+07
M310T739	Dicyclomine	310.27	739.163	309.267	11.9177	C19H35NO2	C06951	[M+H]+	BioDeepDB	9.57948e-07	1.01213e+07	5.41851e+07	7.39441e+07	6.86673e+07	7.79075e+07	1.48963e+07	1.21355e+08	6.04717e+07	6.33809e+07	6.07236e+07	5.38654e+07	7.81071e+07	2.9456e+07	6.15892e+07	1.81678e+07	5.58609e+07	1.2643e+08	1.05536e+08	9.41161e+07	1.0048e+08	6.92514e+07	1.02935e+08	7.17411e+07	1.44904e+08
M113T533	Dihydrouracil	112.985	532.716	114.043	13.1052	C4H6N2O2	C00429	[M-H]-	BioDeepDB	9.98237e-07	8.29417e+06	3.08118e+07	3.99191e+07	3.411e+07	7.77438e+06	9.17233e+06	4.16721e+07	3.00159e+07	1.32476e+08	4.19722e+07	2.58536e+07	7.90883e+06	7.83931e+06	6.84505e+06	7.79414e+06	7.11143e+06	3.621e+07	2.99831e+07	6.48992e+07	2.37227e+07	3.08653e+07	2.14161e+07	6.97253e+07	3.34197e+07
M279T339	Diisobutyl phthalate	279.154	338.833	278.152	16.8066	C16H22O4	C15205	[M+H]+	mzCloud	5.25492e-08	1.24196e+08	1.34957e+08	3.60408e+08	1.35212e+08	1.43636e+08	1.21041e+08	2.72764e+08	5.62959e+08	1.2622e+08	3.20404e+08	1.26332e+08	1.21546e+08	1.30945e+08	1.31859e+08	1.19157e+08	2.72366e+08	2.13261e+08	2.64851e+08	1.38601e+08	1.21551e+08	1.32646e+08	2.64808e+08	1.264e+08	2.74592e+08
M93T323_2	Dimethyl sulfone	92.9278	323.229	94.0089	10.0946	C2H6O2S	C11142	[M-H]-	BioDeepDB	1.85305e-05	1.13159e+08	1.01388e+08	1.00715e+08	1.03161e+08	1.20409e+08	8.59265e+07	1.12073e+08	1.05618e+08	1.0642e+08	1.09328e+08	9.30148e+07	9.81851e+07	1.26143e+08	1.4508e+08	1.26219e+08	1.44655e+08	9.31007e+07	6.49687e+07	9.81301e+07	9.20585e+07	1.0208e+08	9.6383e+07	1.26066e+08	1.18835e+08
M104T95	Dimethylglycine	104.07	94.8233	103.063	1.17328	C4H9NO2	C01026	[M+H]+	BioDeepDB	1.74165e-05	1.07538e+09	3.52487e+08	7.90695e+08	6.31503e+08	1.0932e+09	6.62658e+08	1.06223e+09	6.85681e+08	1.91971e+08	1.96728e+08	1.15787e+09	1.21667e+09	2.5293e+08	1.47538e+08	1.46657e+08	1.86407e+08	1.88455e+08	1.62101e+08	1.97658e+08	1.70506e+08	2.0664e+08	2.55716e+08	2.02027e+08	1.75263e+08
M255T686	Diphenhydramine	255.156	685.566	255.162	24.2955	C17H21NO	C06960	[M]+	BioDeepDB	0.216602	5.41917e+06	3.05423e+07	3.87095e+06	2.50926e+06	3.07291e+06	1.59387e+06	3.88014e+06	2.85411e+06	5.6294e+06	5.35031e+06	8.87219e+06	4.67398e+07	3.1325e+07	4.29241e+07	4.49281e+07	5.48314e+07	2.6797e+06	3.13655e+06	3.99002e+06	3.76978e+06	3.44236e+06	3.38526e+06	2.84573e+06	3.07512e+06
M170T832	Diphenylamine	170.096	831.984	169.089	0.962401	C12H11N	C11016	[M+H]+	MoNA	2.44122e-07	3.9507e+08	3.55112e+08	3.12243e+08	3.51683e+08	3.19788e+08	3.50788e+08	3.64222e+08	3.79658e+08	3.49201e+08	3.42192e+08	3.72276e+08	3.3276e+08	3.56802e+08	3.45106e+08	3.42105e+08	3.57205e+08	4.14076e+08	3.4989e+08	3.10881e+08	3.85092e+08	3.87694e+08	3.99761e+08	3.51297e+08	3.92907e+08
M229T569	Dodecanedioic acid	229.144	569.271	230.152	2.5655	C12H22O4	C02678	[M-H]-	BioDeepDB	7.93335e-10	4.21938e+06	8.96284e+06	7.22819e+07	319587	1.33507e+07	97691.9	754357	3.50705e+07	3.35168e+06	3.50147e+06	1.26318e+07	1.27084e+07	3.98122e+06	436809	474524	2.1204e+06	4.22959e+06	1.50397e+07	1.19024e+07	7.27133e+06	7.50969e+06	744670	6.48689e+06	5.0163e+06
M200T36_2	Dodecanoic acid	199.986	35.6715	200.178	6.00003	C12H24O2	C02679	[M]+	BioDeepDB	0.000231213	2.45383e+08	1.89408e+08	1.49235e+08	2.15086e+08	2.30621e+08	2.57081e+08	1.92322e+08	2.42956e+08	1.93265e+08	2.05896e+08	1.93346e+08	2.07896e+08	2.09183e+08	2.26645e+08	2.6942e+08	2.47413e+08	2.11857e+08	1.78709e+08	2.21007e+08	2.75378e+08	1.93972e+08	2.32929e+08	2.86263e+08	2.19804e+08
M464T663	Ecdysone	464.298	662.723	464.314	5.23164	C27H44O6	C00477	[M]+	BioDeepDB	6.00983e-06	7.81478e+06	1.1919e+07	6.59341e+08	8.073e+08	1.2633e+09	1.60762e+09	6.0312e+07	9.39966e+08	71222.9	58414.9	3.05345e+06	4.83015e+06	2.15189e+06	4.71376e+06	1.46808e+07	1.84279e+06	3.15397e+08	5.60755e+08	7.19947e+08	3.04919e+08	5.20448e+07	2.25045e+08	2.51256e+08	2.10635e+08
M143T98	Ectoine	143.081	98.0728	142.074	0.599892	C6H10N2O2	C06231	[M+H]+	BioDeepDB	2.28382e-05	1.69919e+07	1.19306e+08	2.12354e+07	4.32128e+07	5.47004e+07	1.02905e+08	1.58508e+07	4.73325e+07	4.54451e+07	4.94145e+07	2.48818e+07	2.98835e+07	2.90241e+07	5.05919e+07	3.267e+07	3.66999e+07	1.27084e+07	2.60387e+07	1.51332e+07	1.75825e+07	9.45814e+06	2.37329e+07	1.24748e+07	1.539e+07
M377T492	Enalapril	377.213	492.094	376.2	15.6014	C20H28N2O5	C06977	[M+H]+	BioDeepDB	1.08958e-05	1.76183e+08	1.00467e+08	1.56268e+07	5.64207e+06	5.92595e+06	1.3349e+07	1.75083e+07	7.53837e+06	5.68317e+08	6.2064e+08	6.88777e+08	5.87632e+07	1.14592e+08	6.43979e+07	7.6813e+07	8.64565e+08	9.07791e+06	1.49341e+07	1.10083e+07	9.49245e+06	1.14479e+07	1.11373e+07	1.11618e+07	4.13063e+06
M321T406	Enoxacin	321.129	406.473	320.128	20.4476	C15H17FN4O3	C06979	[M+H]+	BioDeepDB	5.78638e-05	0	0	1.16525e+07	874463	1.22384e+06	2.47639e+06	8.27781e+06	715863	28685.3	26051.2	0	0	0	21421.6	0	0	1.15659e+06	5.94183e+06	6.82847e+06	4.77023e+06	4.12765e+06	6.49826e+06	6.50573e+06	4.11654e+06
M114T420	Epsilon-caprolactam	114.091	419.568	113.084	0.0505676	C6H11NO	C06593	[M+H]+	BioDeepDB	1.49353e-07	3.44892e+08	2.90216e+08	3.99592e+08	3.26682e+08	3.18545e+08	2.88828e+08	3.41924e+08	3.22224e+08	4.30142e+08	3.93395e+08	3.25165e+08	3.87081e+08	3.30624e+08	3.24033e+08	8.71715e+08	8.48318e+08	3.35697e+08	3.60285e+08	4.50228e+08	3.33209e+08	3.78117e+08	3.73004e+08	4.26219e+08	3.21123e+08
M115T222	epsilon-Caprolactone	115.075	221.89	114.068	4.50961	C6H10O2	C01880	[M+H]+	BioDeepDB	0.00791699	8.32067e+07	8.01073e+07	8.66438e+07	5.54907e+07	6.25502e+07	7.89547e+07	7.30738e+07	4.32067e+07	8.6416e+07	8.36804e+07	7.92526e+07	7.38135e+07	8.40359e+07	7.93666e+07	5.89363e+07	8.49505e+07	4.04283e+07	6.16567e+07	1.57209e+08	7.30043e+07	8.33381e+07	6.28909e+07	7.48975e+07	8.29845e+07
M241T755	Equol	241.181	755.375	242.094	12.308	C15H14O3	C14131	[M-H]-	BioDeepDB	0.00198773	7.72691e+06	8.35834e+06	4.74789e+07	3.64662e+06	1.30111e+07	3.45551e+06	1.50399e+07	5.01124e+07	7.87362e+06	9.30796e+06	8.74662e+06	2.55229e+06	9.71178e+06	2.71529e+06	9.02775e+06	1.03038e+07	1.41833e+07	1.20163e+07	9.94335e+06	1.2677e+07	1.15603e+07	1.02032e+07	1.37628e+07	1.32307e+07
M396T824	Ergocalciferol	396.222	824.32	396.339	10.6829	C28H44O	C05441	[M]-	BioDeepDB	0.000929868	1.50389e+07	2.1243e+07	4.9247e+06	2.65698e+07	1.67584e+07	3.01293e+07	4.85975e+07	1.79347e+06	0	3.2947e+07	3.10292e+07	1.49295e+07	1.86358e+07	1.79783e+07	3.73926e+07	2.74608e+07	2.82445e+07	2.71227e+07	2.54433e+07	1.74397e+07	3.96544e+07	4.78903e+07	2.54345e+07	1.67586e+07
M338T837	Erucic acid	338.34	837.015	338.318	0.787425	C22H42O2	C08316	[M]+	BioDeepDB	1.70304e-23	4.40174e+09	2.90825e+09	2.77272e+09	7.64739e+08	7.44932e+08	2.06384e+09	1.52257e+09	3.94175e+09	1.02489e+09	1.80595e+09	1.63912e+09	6.79434e+08	1.14208e+09	2.32839e+09	1.13255e+09	6.3919e+09	2.93774e+09	2.76694e+09	1.69285e+09	1.3594e+09	6.93183e+08	3.42946e+09	3.32479e+09	6.34376e+09
M121T501	Erythritol	121.029	500.519	122.058	4.10636	C4H10O4	C00503	[M-H]-	BioDeepDB	4.14576e-26	3.28026e+07	3.50859e+07	2.64381e+07	3.00891e+07	3.54492e+07	5.3443e+06	3.01352e+07	3.64809e+07	2.72901e+07	2.88456e+07	2.80683e+07	3.08024e+07	2.82458e+07	2.75629e+07	2.85723e+07	3.0078e+07	3.0801e+07	3.46657e+07	2.97052e+07	2.97602e+07	3.01358e+07	3.44093e+07	3.02967e+07	3.08411e+07
M266T774	Erythromycin estolate	266.15	774.433	1055.64	19.648	C40H71NO14. C12H26O4S	C08031	[M]-	mzCloud	5.86361e-09	6.2704e+06	6.32437e+06	0	14412.9	567126	0	7.30297e+06	0	5.31619e+06	2.0384e+07	2.13142e+07	4.26198e+06	3.20536e+07	1.18841e+06	7.90028e+06	1.30511e+06	2.67311e+06	4.26472e+07	4.33907e+07	4.98624e+06	6.69587e+06	1.35321e+07	5.85684e+06	4.63386e+06
M101T520	Ethylmethylacetic acid	101.024	520.213	102.068	5.81276	C5H10O2	C18319	[M-H]-	BioDeepDB	0.0694537	3.83053e+07	9.82913e+06	2.41385e+07	2.63038e+07	9.09026e+06	7.51655e+06	1.00408e+07	5.13818e+07	2.83798e+07	3.01341e+07	3.69048e+07	2.26894e+07	9.90389e+07	1.09357e+07	9.68392e+06	6.56846e+07	4.006e+07	7.53993e+07	3.01259e+07	8.03658e+06	7.64593e+07	8.15396e+06	2.41583e+07	8.70618e+06
M360T504	Etoxazole	360.173	504.332	359.17	10.6817	C21H23F2NO2	C18495	[M+H]+	mzCloud	2.83304e-06	0	0	2.73154e+08	2.05895e+08	7.14749e+07	2.91931e+08	3.24e+08	1.05e+08	0	0	0	27185.6	0	0	42164.7	0	8.33871e+07	1.50207e+08	2.40457e+08	2.44079e+08	3.18882e+07	2.81112e+08	4.82335e+07	2.31438e+08
M165T738	Eugenol	165.091	738.184	164.084	0.791823	C10H12O2	C10453	[M+H]+	BioDeepDB	9.82818e-09	1.09642e+08	1.20819e+08	3.27351e+07	1.63022e+08	6.90278e+07	4.57616e+07	8.05313e+07	8.10151e+07	3.90029e+07	4.26727e+07	7.05495e+07	7.38552e+07	4.04591e+07	4.37048e+07	4.19472e+07	5.63102e+07	4.07603e+07	3.70658e+07	3.48254e+07	4.01374e+07	4.12088e+07	3.82302e+07	2.37989e+07	5.43223e+07
M154T291	FAPy-adenine	154.069	291.193	153.065	22.2873	C5H7N5O	C06502	[M+H]+	BioDeepDB	0.0123317	1.69183e+07	1.02359e+07	6.31542e+06	1.18849e+07	1.00964e+07	6.51371e+06	8.24628e+06	1.97598e+07	5.19336e+06	4.96594e+06	1.2308e+07	1.53905e+07	4.0089e+07	3.30202e+07	1.00494e+07	2.32349e+07	6.88458e+06	5.68859e+06	1.17984e+07	6.08309e+06	7.41559e+06	5.68138e+06	1.23438e+07	4.29541e+06
M236T708	Farnesoic acid	236.161	707.979	236.178	12.4543	C15H24O2	C16502	[M]+	BioDeepDB	0.187801	2.66038e+07	2.98797e+07	1.16179e+08	9.58519e+07	1.06513e+08	1.17718e+08	8.96771e+07	9.5814e+07	4.14592e+07	4.36288e+07	3.9673e+07	2.93404e+07	4.27501e+07	3.07665e+07	5.36422e+07	3.74874e+07	9.37613e+07	1.07446e+08	1.13046e+08	1.05085e+08	1.20368e+08	9.90583e+07	1.22382e+08	1.20103e+08
M287T624	Fisetin	287.182	623.697	286.048	5.73533	C15H10O6	C10041	[M+H]+	BioDeepDB	7.89295e-21	560285	274074	7.77093e+06	4.08572e+06	5.74751e+06	7.56599e+06	1.08665e+07	5.10533e+06	362149	307571	117743	374741	350208	354847	567985	308798	4.87677e+06	5.98064e+06	7.42021e+06	1.00961e+07	6.89447e+06	7.69191e+06	6.0034e+06	5.48113e+06
M129T334_1	Fluorouracil	129.008	333.639	130.018	23.8029	C4H3FN2O2	C07649	[M-H]-	BioDeepDB	1.23717e-05	2.43516e+06	5.42208e+06	3.87911e+06	2.88275e+06	5.01029e+06	2.85254e+06	2.89443e+06	2.77451e+06	1.51377e+06	3.65987e+06	2.48144e+06	3.00393e+06	1.02722e+06	2.81339e+06	4.53146e+06	4.74411e+06	1.22322e+06	1.17701e+06	5.87639e+06	4.91001e+06	3.65185e+06	1.18212e+06	6.12863e+06	3.28593e+06
M319T441	Fluvoxamine	319.172	441.223	318.156	28.5252	C15H21F3N2O2	C07571	[M+H]+	BioDeepDB	0.00070602	4.56196e+07	1.50774e+07	1.46713e+07	5.64915e+06	6.53744e+06	1.1008e+07	1.82171e+07	7.30718e+06	4.34503e+07	2.28186e+07	2.25962e+07	2.18297e+07	4.66953e+07	2.50287e+07	3.14055e+07	3.57335e+07	2.01042e+07	1.38362e+07	1.25977e+07	9.5431e+06	1.16319e+07	1.02374e+07	1.24528e+07	1.03524e+07
M83T547	Fomepizole	83.0599	547.098	82.0531	6.02788	C4H6N2	C07837	[M+2ACN+2H]2+	MoNA	0.00148976	7.44344e+07	8.54479e+07	2.40657e+07	2.40416e+07	9.8237e+07	1.47693e+08	1.03306e+08	5.29681e+08	8.76931e+07	2.74725e+07	2.67786e+07	1.29866e+08	8.99877e+07	1.19317e+08	2.08805e+08	2.50479e+07	1.7768e+08	7.06299e+07	9.86489e+07	9.96475e+07	2.33396e+07	8.03602e+07	7.62906e+07	2.52748e+07
M175T125	Formiminoglutamic acid	175.071	125.278	174.064	0.333114	C6H10N2O4	C00439	[M+H]+	MetaDNA	5.7763e-05	2.02127e+07	1.72983e+07	1.65823e+07	1.49322e+07	1.29051e+07	2.86574e+07	4.748e+06	1.0152e+06	2.0364e+07	1.71255e+07	2.98714e+06	3.02463e+06	2.53952e+06	9.40437e+06	2.86107e+07	3.41133e+06	2.19658e+07	4.39873e+07	2.60248e+07	1.86609e+07	1.87381e+07	3.43357e+07	2.2291e+07	2.2341e+07
M268T570	Formononetin	268.064	569.801	268.074	18.3077	C16H12O4	C00858	[M]-	BioDeepDB	0.0281479	329672	1.79599e+06	6192.36	53047.4	0	19669.1	5805.21	0	62041.8	72700.6	194603	277877	41953.9	10288.4	72088.2	13008.6	15275.9	12917.6	0	4547.94	2902.45	3747.76	2758.74	62436
M339T831	Fructose 1,6-bisphosphate	339.199	831.311	339.996	2.00068	C6H14O12P2	C00354	[M-H]-	BioDeepDB	2.65849e-07	9.11943e+07	9.5186e+07	7.05939e+07	3.00087e+08	1.88429e+07	1.3677e+07	2.57964e+07	4.02816e+08	1.022e+08	9.82379e+07	1.00878e+08	2.19819e+08	2.94851e+07	8.41065e+07	8.8346e+07	9.90978e+07	1.74146e+08	3.68312e+08	8.58787e+07	8.58778e+07	1.07574e+08	1.7289e+08	7.48483e+07	6.47124e+07
M115T194_1	Fumaric acid	114.999	193.773	116.011	26.0639	C4H4O4	C00122	[M-H]-	BioDeepDB	0.176616	731643	1.78625e+06	1.3361e+06	1.06228e+06	1.51292e+06	1.31437e+06	1.07492e+06	1.32353e+06	2.12655e+06	2.1655e+06	1.23759e+06	1.41231e+06	1.16809e+06	1.14688e+06	1.64716e+06	1.33378e+06	1.19628e+06	1.72109e+06	1.90759e+06	1.44064e+06	1.36684e+06	1.66084e+06	1.92569e+06	1.25544e+06
M178T229	Galactonolactone	178.051	228.619	178.048	16.8991	C6H10O6	C03383	[M]-	MetaDNA	0.0005434	200727	1.80545e+06	1.49891e+06	2.97968e+06	1.2067e+06	1.85654e+06	921884	3.12825e+06	196223	180936	2.74978e+06	1.36954e+06	1.08206e+06	1.2257e+06	1.9167e+06	1.406e+06	916689	1.01686e+06	1.32106e+06	1.01337e+06	752693	1.55151e+06	1.82148e+06	1.13355e+06
M102T80	gamma-Aminobutyric acid	102.056	79.778	103.063	2.65466	C4H9NO2	C00334	[M-H]-	BioDeepDB	1.52732e-07	2.47315e+07	2.74134e+07	4.59255e+07	3.8441e+07	4.99692e+07	3.64225e+07	5.16738e+07	4.02547e+07	3.18683e+07	4.29752e+07	1.98247e+07	1.55929e+07	1.5278e+07	2.94459e+07	4.0663e+07	2.09501e+07	4.22454e+07	4.49641e+07	3.45776e+07	4.5069e+07	3.67274e+07	5.1336e+07	2.97079e+07	2.98951e+07
M219T145	gamma-Glutamylalanine	219.097	144.79	NULL	2.62365	C7H11N2O5R	C03740	[M+H]+	BioDeepDB	9.39724e-12	4.43965e+06	4.27033e+07	1.66479e+07	1.33303e+07	3.18916e+06	3.07889e+06	3.65656e+06	3.25988e+07	4.60468e+07	1.17287e+07	1.10648e+07	1.12259e+07	1.232e+07	5.36794e+07	1.07047e+07	5.0838e+07	4.09787e+06	2.19662e+07	3.01008e+07	5.07946e+06	3.19281e+07	9.69948e+06	5.15855e+07	7.50524e+06
M249T86	gamma-Glutamylcysteine	248.96	86.4498	250.062	1.11913	C8H14N2O5S	C00669	[M-H]-	BioDeepDB	3.7284e-17	4.46653e+08	3.50753e+08	5.07853e+08	4.47066e+08	4.99848e+08	4.92003e+08	5.11469e+08	4.52738e+08	4.14677e+08	3.76892e+08	5.06975e+08	5.14688e+08	5.46174e+08	4.72701e+08	3.90685e+08	4.96113e+08	5.16756e+08	5.02202e+08	5.20819e+08	5.00544e+08	5.63711e+08	4.52314e+08	5.1221e+08	5.44358e+08
M233T210	gamma-L-Glutamyl-L-2-aminobutyrate	233.113	209.549	232.106	2.2131	C9H16N2O5	C21015	[M+H]+	MetaDNA	0.0378766	1.53548e+07	4.77019e+06	9.61072e+06	2.11912e+06	4.67369e+06	2.8125e+06	6.33254e+06	8.40179e+06	597017	1.69521e+06	1.88437e+07	1.96333e+07	4.67128e+06	340369	878626	3.86941e+06	535477	1.14899e+06	577228	202664	3.32419e+06	4.52357e+06	4.15409e+06	426657
M137T787	Gamma-terpinene	137.132	786.921	136.125	3.89662	C10H16	C09900	[M+H]+	BioDeepDB	8.33746e-10	1.35222e+07	1.21465e+07	1.10693e+08	6.87883e+07	7.38432e+07	9.22856e+07	7.23551e+07	5.86217e+07	1.55112e+07	1.40449e+07	1.42154e+07	1.18587e+07	1.1687e+07	1.14846e+07	1.28132e+07	1.49314e+07	9.58177e+07	6.79525e+07	6.46285e+07	9.90792e+07	1.1476e+08	6.29215e+07	8.11354e+07	5.64181e+07
M249T668	Gemfibrozil	249.149	667.875	250.157	1.9576	C15H22O3	C07020	[M-H]-	BioDeepDB	0.00125503	6.81272e+06	5.6305e+06	59995.1	73290.1	84766.1	62722.7	5.03233e+06	0	2.07447e+06	2.01918e+06	4.92894e+06	7.69838e+06	2.84788e+06	2.88918e+06	2.76451e+06	4.53459e+06	2.00241e+06	135892	231974	205939	1.28675e+06	1.62124e+06	230143	2.60175e+06
M269T686	Genistein	269.045	685.814	270.053	1.64071	C15H10O5	C06563	[M-H]-	BioDeepDB	2.92227e-12	783255	899305	0	22930.2	582245	0	3.6071e+06	0	1.09429e+06	952485	319847	285539	287644	6.03527e+06	166474	1.85952e+06	82529.4	16244.5	5508	127239	88457.4	12954.5	165558	1.05609e+06
M153T441	Gentisic acid	153.018	440.862	154.027	7.74021	C7H6O4	C00628	[M-H]-	BioDeepDB	2.85533e-08	3.45723e+06	5.02739e+07	1.65834e+07	7.42779e+07	2.56355e+07	1.54935e+07	3.97662e+06	3.10563e+07	2.87979e+06	2.80076e+06	7.53778e+06	8.02702e+06	2.44697e+06	3.55983e+06	4.17572e+06	3.49234e+06	1.93273e+06	4.24393e+06	4.45766e+06	3.46301e+06	5.47895e+06	2.98733e+06	5.10386e+06	3.77363e+06
M195T81	Gluconic acid	195.051	81.1481	196.058	0.0140339	C6H12O7	C00257	[M-H]-	BioDeepDB	2.2012e-05	3.42267e+08	4.8387e+08	8.19433e+08	7.49444e+08	5.95192e+08	5.83851e+08	6.17276e+08	5.39385e+08	3.34452e+08	3.81885e+08	6.8669e+08	6.4668e+08	3.59554e+08	4.85617e+08	3.83795e+08	4.04369e+08	2.84073e+08	2.82588e+08	3.23609e+08	2.93876e+08	3.44679e+08	4.39782e+08	4.21674e+08	4.50208e+08
M113T298	Glutaric acid	113.024	297.914	132.042	1.32226	C5H8O4	C00489	[M-H2O-H]-	BioDeepDB	0.00473749	7.4718e+06	7.61692e+06	7.16584e+06	7.1957e+06	7.44235e+06	7.44174e+06	7.10309e+06	7.54096e+06	6.2404e+06	6.30257e+06	1.84065e+07	4.45886e+06	8.52468e+06	6.4573e+06	7.17606e+06	6.97774e+06	6.83208e+06	3.72864e+06	7.14453e+06	3.40718e+06	7.18078e+06	5.37093e+06	7.0361e+06	3.70108e+06
M307T99	Glutathione	307.081	99.1372	307.084	5.61909	C10H17N3O6S	C00051	[M]+	BioDeepDB	2.66991e-19	4.85712e+07	1.10962e+08	2.73331e+07	6.85934e+07	2.14361e+08	3.02962e+08	4.26404e+07	4.53895e+07	2.54878e+08	2.4317e+08	1.90682e+07	7.3899e+07	1.50225e+08	3.68381e+08	3.78751e+08	1.84264e+08	5.67128e+07	5.55242e+07	1.55795e+08	3.27845e+07	7.43002e+07	1.30883e+08	9.7294e+07	1.0157e+08
M105T81	Glyceric acid	105.019	81.4285	106.027	3.67116	C3H6O4	C00258	[M-H]-	BioDeepDB	5.86334e-07	4.07525e+07	7.98428e+07	7.8361e+07	6.27702e+07	1.07143e+08	9.96804e+07	1.06687e+08	5.87517e+07	5.99218e+07	8.28253e+07	5.06435e+07	4.95044e+07	5.57978e+07	9.19715e+07	9.7225e+07	5.04513e+07	5.77356e+07	7.28652e+07	7.62457e+07	9.68261e+07	8.09728e+07	9.13167e+07	7.67808e+07	4.56897e+07
M258T87_2	Glycerophosphocholine	258.109	87.0012	258.111	4.59809	C8H21NO6P	C00670	[M]+	BioDeepDB	6.86663e-13	1.61696e+10	1.66769e+10	1.42352e+10	1.79758e+10	1.22182e+10	1.34965e+10	1.14648e+10	1.45634e+10	1.24517e+10	1.23418e+10	1.70919e+10	1.57233e+10	1.24914e+10	1.67936e+10	1.36486e+10	1.35069e+10	1.73252e+10	1.52367e+10	1.14469e+10	1.6042e+10	1.24335e+10	1.61926e+10	1.42339e+10	1.65442e+10
M448T666	Glycochenodeoxycholic acid	448.305	665.592	449.314	3.76403	C26H43NO5	C05466	[M-H]-	BioDeepDB	1.64034e-27	5.58886e+06	3.25303e+07	0	5.96586e+07	3.31661e+08	430957	5.57728e+07	0	5.61926e+06	5.59478e+06	477409	414214	4.55716e+06	8.49446e+06	1.35081e+06	5.43161e+06	5.05857e+07	2.66704e+08	3.16026e+07	1.07753e+08	2.32572e+07	1.83212e+07	5.35024e+07	4.88886e+07
M464T613_1	Glycocholic acid	464.299	612.868	465.309	5.61472	C26H43NO6	C01921	[M-H]-	BioDeepDB	3.32037e-21	1.47564e+07	7.42198e+07	30921.6	416793	1.02071e+09	354529	1.7709e+08	68507.5	2.32478e+07	2.10314e+07	4.08216e+06	4.0295e+06	1.83094e+07	5.17973e+07	6.96266e+06	1.4496e+07	1.96735e+08	8.93499e+08	4.1471e+08	4.85531e+08	5.07367e+07	7.6214e+07	5.66825e+07	1.09924e+08
M176T516	Guanidinosuccinic acid	176.07	515.538	175.059	20.9071	C5H9N3O4	C03139	[M+H]+	BioDeepDB	0.143628	1.39072e+07	1.49146e+07	7.17862e+06	7.88465e+06	1.3468e+07	9.40166e+06	2.85293e+06	4.30305e+06	214317	195171	126657	2.83923e+06	2.95687e+06	7.3893e+06	1.70451e+07	222157	8.70127e+06	2.12229e+07	1.13146e+07	1.00635e+07	9.48265e+06	1.59547e+07	1.67533e+07	1.24002e+07
M177T78	Gulonic acid	177.04	78.3523	196.058	0.144285	C6H12O7	C00800	[M-H2O-H]-	GNPS	0.191936	2.24831e+06	9.60679e+06	1.9363e+07	1.62464e+06	1.48056e+07	1.0684e+07	1.33848e+07	1.32438e+07	1.11882e+07	2.64037e+06	2.69712e+06	1.24829e+07	2.73862e+06	1.0802e+06	1.88768e+07	1.72797e+06	1.33172e+07	1.26948e+07	1.12774e+07	9.3779e+06	9.69426e+06	1.02944e+07	1.43045e+07	1.69303e+07
M131T68	Heptanoic acid	130.966	68.4386	130.099	1.71446	C7H14O2	C17714	[M+H]+	BioDeepDB	5.26985e-05	1.45209e+08	1.57686e+08	1.23093e+08	1.20472e+08	1.50123e+08	1.37795e+08	1.33839e+08	1.79876e+08	1.26662e+08	1.37405e+08	1.44111e+08	1.42982e+08	1.3094e+08	1.38349e+08	1.40554e+08	1.28098e+08	6.50767e+07	1.48572e+08	1.3112e+08	1.05546e+08	1.56874e+08	1.31544e+08	1.44087e+08	1.42339e+08
M285T791	Hexadecanedioate	285.206	790.758	286.214	2.60745	C16H30O4	C19615	[M-H]-	mzCloud	5.774e-07	2.93573e+07	9.1814e+06	638772	3.23984e+07	8.14061e+07	4.9614e+07	6.20387e+07	535745	1.03001e+07	1.02488e+07	1.46128e+07	1.46966e+07	1.24344e+07	1.08992e+07	7.68008e+06	1.45898e+07	3.57052e+07	6.87243e+07	2.89138e+07	5.98833e+07	1.6129e+07	2.70732e+07	3.43611e+07	2.29494e+07
M179T350	Hippuric acid	179.054	349.727	179.058	8.7376	C9H9NO3	C01586	[M]-	BioDeepDB	1.0975e-09	1.64962e+06	2.41672e+07	1.00381e+07	3.25226e+07	1.89199e+07	1.48082e+07	7.14882e+06	2.22347e+07	8.59657e+06	8.67789e+06	7.83621e+06	1.14775e+07	8.59323e+06	9.05411e+06	3.66626e+06	5.90033e+07	6.62967e+06	9.78066e+06	9.47116e+06	4.64639e+06	6.44164e+06	5.964e+06	2.43844e+07	1.21218e+07
M111T315	Histamine	111.08	314.601	111.08	4.34033	C5H9N3	C00388	[M]+	MetaDNA	5.31979e-05	1.99692e+07	1.91565e+07	6.82538e+07	5.63227e+07	5.99654e+07	7.90456e+07	6.97487e+07	6.1943e+07	1.80362e+07	1.78419e+07	1.72787e+07	1.62195e+07	1.89621e+07	1.75867e+07	1.85291e+07	1.85195e+07	3.01877e+07	4.82799e+07	4.2928e+07	4.08708e+07	8.3114e+07	1.80949e+07	4.02549e+07	1.66067e+07
M189T86	Homo-L-arginine	189.134	85.8935	188.127	1.05224	C7H16N4O2	C01924	[M+H]+	BioDeepDB	5.44306e-05	2.273e+07	5.03279e+06	3.31578e+07	5.09072e+07	4.24995e+07	4.08405e+07	1.05472e+08	6.36217e+07	3.43012e+06	1.86689e+07	2.80816e+07	3.16436e+07	3.06515e+06	3.00194e+06	1.963e+06	5.12872e+06	3.54995e+06	2.93416e+06	3.387e+06	3.47359e+06	1.72083e+07	3.99599e+06	3.35884e+06	1.33776e+07
M183T210	Homovanillic acid	182.985	210.42	182.058	0.54009	C9H10O4	C05582	[M+H]+	BioDeepDB	0.277172	4.34956e+07	1.3452e+08	1.22878e+08	1.38979e+08	3.97875e+07	4.21013e+08	1.63212e+08	3.37747e+08	4.26621e+07	4.60374e+07	4.26739e+07	4.88544e+07	4.97578e+07	2.12761e+08	4.34087e+07	4.34653e+07	3.20996e+08	4.2724e+07	4.40288e+07	3.98429e+08	4.47271e+07	1.36677e+08	4.55743e+07	1.88064e+08
M109T372	Hydroquinone	109.029	371.955	110.037	3.35032	C6H6O2	C00530	[M-H]-	BioDeepDB	0.000432884	2.07119e+06	1.1842e+07	3.2135e+06	1.33665e+07	5.51984e+06	4.15461e+06	2.37758e+06	5.84011e+06	2.28617e+06	2.67515e+06	2.70841e+06	3.61119e+06	4.8215e+06	4.88209e+06	2.26283e+06	1.87732e+06	369799	2.66722e+06	3.14882e+06	2.34592e+06	2.94889e+06	1.87651e+06	2.22032e+06	379494
M134T523	Hydroxyindole	134.06	523.332	133.053	0.062307	C8H7NO	C02040	[M+H]+	mzCloud	5.12721e-07	559130	683493	6.79245e+06	1.3992e+07	8.58451e+06	1.91407e+07	1.31885e+07	1.02492e+07	403085	430952	474874	2.23805e+07	1.81532e+07	579564	1.30552e+06	520279	6.08879e+06	5.06718e+06	1.26816e+07	7.1775e+06	8.65517e+06	5.30622e+06	6.13214e+06	5.26615e+06
M181T177	Hydroxyphenyllactic acid	181.05	177.333	182.058	1.07626	C9H10O4	C03672	[M-H]-	BioDeepDB	1.54756e-07	5.47694e+06	3.36238e+06	2.34724e+06	7.0537e+06	2.29977e+06	5.84401e+06	9.10502e+06	6.35803e+06	1.14584e+07	5.61687e+06	3.91048e+06	1.05385e+07	4.71201e+06	6.07874e+06	3.56258e+06	936759	1.00695e+07	4.62979e+06	3.24145e+06	4.89837e+06	3.63792e+06	4.81155e+06	6.16235e+06	9.99796e+06
M109T390	Hypotaurine	109.022	390.249	109.02	22.4874	C2H7NO2S	C00519	[M]+	BioDeepDB	0.279796	1.44845e+07	6.66917e+06	6.51907e+06	6.6807e+06	6.67917e+06	7.11725e+06	7.37375e+06	4.74463e+07	7.54945e+06	7.62976e+06	6.95621e+06	7.97699e+06	2.83751e+07	7.19525e+06	6.49486e+06	7.10573e+06	7.27364e+06	7.38564e+06	1.9823e+07	4.31713e+07	7.5763e+06	2.75562e+07	3.60973e+07	5.0722e+07
M154T398	Imidazol-5-yl-pyruvate	154.041	397.915	154.038	22.112	C6H6N2O3	C03277	[M]+	BioDeepDB	0.512145	7.61878e+08	7.8369e+08	8.26355e+08	8.52353e+08	7.78888e+08	7.87168e+08	8.02282e+08	7.80232e+08	8.09858e+08	7.6379e+08	7.9154e+08	7.92953e+08	7.70305e+08	7.49531e+08	8.25252e+08	7.99118e+08	7.74941e+08	7.75745e+08	8.40541e+08	8.01455e+08	7.88863e+08	7.81302e+08	8.23733e+08	7.82277e+08
M111T71	Imidazole-4-acetaldehyde	111.055	70.5029	110.048	2.91568	C5H6N2O	C05130	[M+H]+	BioDeepDB	0.000393704	1.73226e+07	3.7345e+07	7.24854e+06	1.62079e+07	1.30915e+07	1.39795e+07	3.62085e+07	7.25365e+06	1.3166e+07	1.31644e+07	1.70674e+07	1.03453e+07	6.57246e+06	3.5956e+07	8.08878e+06	3.70314e+06	5.39756e+06	1.31722e+07	5.75665e+07	1.41302e+07	1.54468e+07	3.40456e+07	5.63924e+06	1.22936e+07
M127T95	Imidazole-4-acetate	127.051	94.8323	126.043	3.25834	C5H6N2O2	C02835	[M+H]+	mzCloud	6.35833e-06	2.9171e+07	7.98271e+07	4.61186e+07	6.99814e+07	3.47276e+07	4.04845e+07	5.86672e+07	6.18148e+07	1.51296e+08	1.69555e+08	5.91253e+07	6.60047e+07	9.03917e+07	9.28079e+07	1.04805e+08	8.98739e+07	4.81972e+07	7.26939e+07	8.48987e+07	9.90176e+07	7.77988e+07	8.7916e+07	1.25122e+08	1.31395e+08
M172T326	Iminoarginine	172.097	326.113	172.096	3.04212	C6H12N4O2	C21026	[M]+	MetaDNA	0.0100704	1.27902e+06	6.80588e+06	1.56902e+07	8.08265e+06	7.18804e+06	6.56941e+06	1.34066e+06	6.92343e+06	5.25113e+06	5.24498e+06	1.36566e+06	7.12487e+06	1.21199e+06	1.33672e+06	1.14035e+06	5.14686e+06	1.27992e+06	4.95745e+06	6.99709e+06	5.56128e+06	6.09891e+06	5.02366e+06	6.52881e+06	6.50175e+06
M295T80	Indican	294.938	80.0892	295.106	3.9592	C14H17NO6	C08481	[M]+	BioDeepDB	6.82959e-14	8.55397e+08	7.98331e+08	6.14599e+08	6.33788e+08	6.00895e+08	7.62528e+08	7.05375e+08	7.86025e+08	8.12605e+08	7.72898e+08	7.84043e+08	7.33455e+08	4.59611e+08	6.40956e+08	6.44225e+08	7.58577e+08	6.57541e+08	4.48659e+08	7.69484e+08	4.52717e+08	8.41136e+08	6.57994e+08	8.10129e+08	6.91438e+08
M118T396	Indole	118.065	395.58	117.058	1.32468	C8H7N	C00463	[M+H]+	BioDeepDB	7.07665e-07	1.08624e+08	1.56522e+08	1.50599e+08	1.2713e+08	1.41621e+08	1.34539e+08	1.28205e+08	1.12286e+08	1.27355e+08	1.29235e+08	1.2251e+08	1.23908e+08	1.13638e+08	1.03434e+08	1.33022e+08	1.11201e+08	1.15986e+08	1.24687e+08	1.8336e+08	1.22137e+08	1.32042e+08	1.41129e+08	1.36803e+08	1.09817e+08
M176T598	Indole-3-acetate	176.07	597.783	175.063	1.49082	C10H9NO2	C00954	[M+H]+	mzCloud	9.17392e-23	378566	419758	4.40962e+07	7.54382e+07	3.67766e+07	5.94142e+07	4.67574e+07	9.74715e+07	308020	335117	340713	1.10838e+08	199503	322833	264314	203914	2.41812e+07	3.88268e+07	2.74193e+07	2.26433e+07	2.74342e+07	3.43706e+07	5.09573e+07	2.45488e+07
M161T331	Indole-3-carboxylic acid	161.046	330.766	161.048	8.65631	C9H7NO2	C19837	[M]-	MetaDNA	0.00651297	3.64435e+07	8.69656e+07	1.21029e+08	3.18687e+07	6.16479e+07	1.0662e+08	1.14504e+08	8.7432e+07	1.58798e+08	1.53135e+08	2.91861e+07	9.44444e+07	9.68409e+07	9.53137e+07	1.05994e+08	2.66211e+08	1.15357e+08	1.37398e+08	7.96356e+07	9.18635e+07	2.10316e+08	1.52109e+08	2.55172e+07	1.33733e+08
M160T435	Indoleacetaldehyde	160.075	434.907	159.068	1.27404	C10H9NO	C00637	[M+H]+	BioDeepDB	3.23816e-21	5.38319e+07	4.05539e+07	2.2247e+07	3.30618e+07	2.78431e+07	1.98807e+07	1.90086e+07	1.24637e+07	3.52375e+07	3.58472e+07	2.18214e+07	2.63422e+07	2.05756e+07	4.47801e+07	3.00517e+07	2.59826e+07	2.35408e+07	2.77356e+07	2.61421e+07	2.47182e+07	2.34915e+07	4.10338e+07	3.03482e+07	2.38645e+07
M202T93	Indolebutyric acid	202.082	93.0615	203.095	24.0017	C12H13NO2	C11284	[M-H]-	mzCloud	0.537517	1.81472e+07	1.42673e+07	1.11074e+07	1.88535e+07	1.09112e+07	1.0287e+07	1.02298e+07	3.41726e+06	1.33989e+07	5.21678e+06	3.14487e+06	1.37263e+07	9.58732e+06	7.7143e+06	2.16727e+07	1.16702e+07	1.93393e+07	3.57089e+07	2.16244e+07	1.93425e+07	1.32451e+07	2.7306e+07	5.79737e+06	2.04323e+07
M288T87	Indoleglycerol phosphate	288.073	87.0492	287.056	6.46188	C11H14NO6P	C03506	[M+H]+	BioDeepDB	6.14893e-10	1.57433e+08	1.814e+08	1.83564e+08	2.04258e+08	1.74741e+08	2.16728e+08	2.66195e+08	2.85201e+08	5.93111e+07	5.51413e+07	1.68551e+08	4.94395e+07	2.0437e+08	2.93139e+08	2.1018e+08	6.0951e+07	4.17919e+07	1.39715e+08	3.25381e+07	1.13435e+08	1.45137e+08	1.34234e+08	1.71206e+08	1.77931e+08
M204T393	Indolelactic acid	204.066	392.874	205.074	2.93185	C11H11NO3	C02043	[M-H]-	BioDeepDB	1.58802e-08	9.97536e+06	1.2932e+07	1.54739e+07	1.13726e+07	1.80934e+07	9.05058e+06	9.23011e+06	1.40148e+07	1.54447e+07	1.62639e+07	9.82796e+06	1.16609e+07	1.37801e+07	1.10034e+07	1.2627e+07	8.93298e+06	6.94794e+06	5.63718e+06	1.04298e+07	7.73838e+06	8.97937e+06	6.36176e+06	9.89827e+06	8.32648e+06
M204T218	Indolepyruvate	204.063	217.528	203.058	2.97464	C11H9NO3	C00331	[M+H]+	BioDeepDB	0.000415377	5.16551e+07	7.75242e+07	1.07576e+08	8.4462e+07	9.8502e+07	1.03514e+08	7.98338e+07	1.04001e+08	1.12898e+08	1.12566e+08	1.02324e+08	9.00831e+07	9.93459e+07	1.09191e+08	1.20013e+08	1.35302e+08	9.47069e+07	1.15126e+08	1.79743e+08	1.18025e+08	1.30677e+08	1.32545e+08	1.46137e+08	8.7684e+07
M88T279	Isobutyric acid	88.0755	278.963	88.0524	6.03076	C4H8O2	C02632	[M]+	BioDeepDB	1.98042e-22	2.04925e+08	3.1015e+08	1.54393e+08	4.83659e+07	4.87418e+07	5.33966e+07	2.27836e+08	1.95894e+08	5.03697e+07	2.32072e+08	4.90854e+07	2.77024e+08	4.71761e+07	8.16468e+08	5.69475e+07	7.33607e+08	1.85319e+08	5.49339e+07	5.38558e+07	2.58706e+08	5.27036e+07	4.09542e+08	5.03026e+07	5.72414e+07
M192T138	Isocitric acid	192.032	138.118	192.027	1.1163	C6H8O7	C00311	[M]+	BioDeepDB	1.03987e-06	5.92986e+06	4.09631e+07	1.3335e+07	2.68018e+07	2.48991e+07	2.96336e+07	9.14505e+06	1.3367e+07	3.81974e+07	3.96577e+07	1.50856e+07	1.48672e+07	1.02791e+07	1.45109e+07	4.44445e+07	1.21151e+07	5.28122e+06	1.12912e+07	2.4152e+07	1.04644e+07	8.13155e+06	1.97157e+07	1.52593e+07	2.22889e+07
M124T217	Isonicotinic acid	124.04	217.027	123.032	3.41851	C6H5NO2	C07446	[M+H]+	BioDeepDB	0.000630058	1.10514e+07	7.59882e+06	7.73338e+06	2.22688e+07	8.22598e+06	7.96485e+06	7.84015e+06	8.82644e+06	9.30301e+06	1.31513e+07	9.16153e+06	3.50279e+07	9.62789e+06	1.08547e+07	7.5321e+06	6.69951e+07	7.23461e+07	1.17305e+07	1.23437e+07	1.95845e+07	1.66336e+07	7.11989e+06	1.0613e+07	6.9481e+06
M179T742	Isopropylparaben	179.071	742.466	180.079	2.3969	C10H12O3	C20343	[M-H]-	mzCloud	0.000925159	1.52578e+06	1.85661e+06	3.08397e+06	3.34e+06	4.60298e+06	2.32417e+06	6.52608e+06	3.56878e+06	1.30218e+06	2.65064e+06	2.52328e+06	1.96157e+06	1.50699e+07	3.55933e+06	1.63915e+06	1.20514e+06	5.46057e+06	5.79538e+06	4.55688e+06	3.82711e+06	3.07353e+06	4.8377e+06	4.1012e+06	4.84575e+06
M130T395	Isoquinoline	130.066	394.697	129.058	5.33335	C9H7N	C06323	[M+H]+	mzCloud	7.41958e-05	8.64671e+07	1.19858e+08	1.15245e+08	8.59818e+07	1.02886e+08	1.01128e+08	9.89892e+07	9.21086e+07	9.08054e+07	1.05343e+08	9.45311e+07	9.03543e+07	8.26902e+07	8.24916e+07	9.95965e+07	7.4482e+07	8.85999e+07	9.25644e+07	1.28128e+08	9.23462e+07	1.02725e+08	1.11142e+08	1.06686e+08	8.12041e+07
M102T435	Isovaleric acid	102.092	435.101	102.068	0.329043	C5H10O2	C08262	[M]+	BioDeepDB	4.06094e-08	1.07921e+07	7.67189e+06	9.58959e+06	4.1956e+07	7.82931e+06	5.05613e+07	3.70484e+07	3.78748e+07	8.53116e+06	9.00735e+06	3.90412e+07	3.31408e+07	8.4883e+06	5.01193e+07	8.26489e+06	7.56234e+06	4.46152e+07	3.85122e+07	3.86331e+07	7.38683e+07	6.94631e+06	4.2193e+07	3.82215e+07	4.2118e+07
M333T478	Isoxaben	333.187	477.601	332.174	17.8857	C18H24N2O4	C18504	[M+H]+	mzCloud	0.0379516	1.02424e+08	7.0486e+07	2.48497e+07	9.25948e+06	1.41764e+07	1.93415e+07	2.9456e+07	1.31724e+07	3.56901e+08	7.79739e+07	1.10225e+08	1.44766e+08	8.33941e+07	9.916e+07	7.99071e+07	4.87296e+08	2.81336e+07	2.21388e+07	2.03347e+07	1.42929e+07	1.95482e+07	1.55492e+07	2.0299e+07	1.65419e+07
M113T666	Ketoleucine	113.034	666.167	130.063	5.98305	C6H10O3	C00233	[M+H-H2O]+	BioDeepDB	2.93722e-09	5.49027e+06	6.4848e+06	3.82681e+07	4.04578e+07	4.11687e+07	3.25321e+07	1.94918e+07	2.45982e+07	7.01689e+06	7.18857e+06	6.91389e+06	4.06041e+06	3.97301e+06	5.41801e+06	7.63187e+06	5.51117e+06	3.8083e+07	6.3033e+06	2.67884e+07	7.49476e+06	5.8342e+07	6.2537e+06	6.81217e+06	7.44635e+06
M190T412	Kynurenic acid	190.051	411.765	189.043	4.99528	C10H7NO3	C01717	[M+H]+	BioDeepDB	5.12585e-18	1.9063e+07	5.58027e+07	3.07375e+07	3.68889e+07	8.08171e+07	5.67877e+07	2.8227e+07	3.65307e+07	3.11702e+07	3.40448e+07	4.16413e+07	3.9444e+07	2.98931e+07	2.77829e+07	2.43573e+07	1.74167e+07	1.89136e+07	1.43416e+07	2.30936e+07	1.75396e+07	1.89341e+07	1.84293e+07	2.12474e+07	3.26984e+07
M147T613	L-2-Hydroxyglutaric acid	146.967	612.515	148.037	11.9566	C5H8O5	C03196	[M-H]-	BioDeepDB	8.61566e-16	6.10063e+07	2.79526e+08	5.10619e+08	3.5824e+08	4.29797e+07	8.91235e+07	6.03491e+07	2.77101e+08	3.29075e+08	3.69203e+08	4.89115e+08	4.76044e+08	4.85233e+08	5.85831e+07	5.78962e+07	1.34953e+08	6.59559e+07	4.41525e+07	4.50522e+07	4.55962e+07	6.31572e+07	2.68344e+08	1.71657e+08	2.52363e+08
M119T144	L-2,4-diaminobutyric acid	119.09	144.225	118.074	0.978457	C4H10N2O2	C03283	[M+H]+	BioDeepDB	4.27278e-14	1.1609e+08	1.21573e+08	1.87813e+08	1.27882e+08	1.37871e+08	1.58288e+08	1.3831e+08	1.52411e+08	1.21628e+08	1.21188e+08	1.82166e+08	1.35385e+08	2.01299e+08	1.41049e+08	1.19202e+08	1.43077e+08	1.70745e+08	1.68468e+08	1.97105e+08	1.54456e+08	1.64709e+08	1.6148e+08	2.78558e+08	1.48152e+08
M173T91	L-Arginine	173.104	90.5604	174.112	2.118	C6H14N4O2	C00062	[M-H]-	BioDeepDB	1.11809e-09	1.76769e+08	4.25159e+07	1.16599e+07	2.33009e+06	3.38115e+07	3.19726e+06	5.1751e+06	4.75441e+06	1.95454e+07	2.02799e+07	6.85263e+07	7.12963e+07	1.88232e+08	1.50759e+06	7.29248e+07	1.97544e+08	9.12591e+07	3.16681e+07	1.16919e+08	9.02746e+06	2.85393e+08	2.09318e+08	2.84787e+08	9.13098e+07
M131T86	L-Asparagine	131.046	85.7292	132.054	1.89952	C4H8N2O3	C00152	[M-H]-	BioDeepDB	5.83e-15	8.86106e+06	1.47253e+07	1.89285e+07	2.27124e+07	2.27821e+07	2.32458e+07	1.7767e+07	1.68171e+07	1.38744e+07	1.40596e+07	1.60804e+07	1.76822e+07	1.79887e+07	1.64052e+07	1.58326e+07	1.64372e+07	1.64608e+07	2.36783e+07	2.38747e+07	1.82543e+07	2.44238e+07	1.68396e+07	2.13895e+07	1.68612e+07
M118T173	L-Aspartate-semialdehyde	118.05	172.726	117.043	0.8006	C4H7NO3	C00441	[M+H]+	MetaDNA	4.09711e-05	2.74297e+07	5.23165e+07	2.11763e+07	3.02528e+07	3.1185e+07	2.90215e+07	1.17273e+07	2.83713e+06	3.04023e+07	2.80243e+07	2.76965e+06	2.96354e+06	2.2606e+06	2.9139e+07	5.01249e+07	3.10094e+06	1.71013e+07	3.83687e+07	2.78338e+07	2.14782e+07	1.99162e+07	3.50625e+07	3.7897e+07	3.68936e+07
M132T80	L-Aspartic acid	132.03	79.8996	133.037	1.80264	C4H7NO4	C00049	[M-H]-	BioDeepDB	1.12192e-34	2.48669e+08	2.04032e+08	4.93451e+08	3.7304e+08	4.81992e+08	4.1919e+08	3.85386e+08	4.67819e+08	3.31315e+08	4.16343e+08	1.64302e+08	1.11989e+08	1.51936e+08	3.20634e+08	3.61746e+08	1.97433e+08	5.20727e+08	5.66268e+08	4.25399e+08	4.62686e+08	4.76552e+08	5.66936e+08	3.52074e+08	4.14643e+08
M162T89_1	L-Carnitine	162.112	89.2533	161.105	4.23423	C7H15NO3	C00318	[M+H]+	BioDeepDB	2.52725e-26	5.83431e+09	5.47696e+09	3.47068e+09	5.204e+09	3.67909e+09	4.40152e+09	6.85976e+09	6.04964e+09	6.67451e+09	6.83178e+09	7.8381e+09	7.77007e+09	7.09772e+09	8.3864e+09	7.46241e+09	6.68285e+09	4.5536e+09	4.38179e+09	3.74756e+09	3.78227e+09	4.313e+09	3.72491e+09	3.66234e+09	5.30348e+09
M163T41_2	L-erythro-4-Hydroxyglutamate	163.05	41.1261	163.048	10.9456	C5H9NO5	C05947	[M]+	BioDeepDB	0.0929763	1.32565e+07	9.26793e+06	6.48361e+06	1.7836e+07	1.32507e+07	4.70983e+06	7.82489e+06	1.35533e+07	1.6691e+07	1.49291e+07	1.56085e+07	5.31968e+06	8.55244e+06	1.01822e+07	1.21541e+07	1.82079e+07	1.23491e+07	1.258e+07	9.82147e+06	3.69191e+07	1.00052e+07	8.14336e+06	2.8527e+07	8.84798e+06
M101T308	L-Erythrulose	101.024	307.764	120.042	0.750193	C4H8O4	C02045	[M-H2O-H]-	BioDeepDB	1.24449e-06	7.10057e+07	2.48511e+07	8.59349e+07	1.64021e+07	3.24976e+07	2.85085e+07	3.00789e+07	1.48369e+07	1.77138e+07	7.4423e+07	5.63554e+07	8.71386e+07	2.69019e+07	3.45665e+07	2.72416e+07	8.1414e+06	7.14736e+06	7.91167e+07	6.20196e+07	2.7633e+07	2.16934e+07	1.14463e+07	2.33079e+07	9.53455e+07
M237T486	L-Formylkynurenine	237.087	485.802	236.08	1.85221	C11H12N2O4	C02700	[M+H]+	MetaDNA	0.00084047	1.559e+06	923984	1.22654e+07	6.00435e+06	1.68931e+07	1.49011e+07	6.36835e+06	824309	235635	340776	261010	2.44134e+06	3.82736e+06	1.51216e+07	9.3858e+06	192481	1.09488e+07	5.93255e+06	4.23886e+06	1.19186e+07	1.37562e+07	1.32651e+07	2.30579e+07	1.15914e+07
M163T688	L-Fucose	163.112	687.999	164.069	19.8206	C6H12O5	C00507	[M-H]-	BioDeepDB	0.159346	1.04826e+07	6.81157e+06	76895.7	82408.1	2.12247e+06	100713	1.04046e+07	73117.2	7.23266e+06	1.08165e+07	9.49997e+06	1.05837e+07	6.57878e+06	9.13272e+06	5.84041e+06	5.61203e+06	4.96179e+06	9.34484e+06	5.55482e+06	1.06168e+07	7.97905e+06	8.38312e+06	5.47259e+06	8.61991e+06
M146T80_2	L-Glutamic acid	146.045	79.7965	147.053	3.40067	C5H9NO4	C00025	[M-H]-	BioDeepDB	2.06023e-26	7.4123e+08	8.02112e+08	1.37408e+09	1.12589e+09	1.44597e+09	1.06098e+09	1.39433e+09	1.09694e+09	9.18864e+08	1.17372e+09	6.46118e+08	4.48067e+08	4.92906e+08	8.8317e+08	1.13875e+09	6.6157e+08	1.14439e+09	1.23248e+09	9.89738e+08	1.21846e+09	1.06541e+09	1.52092e+09	9.15424e+08	9.1751e+08
M145T87	L-Glutamine	145.061	87.3332	146.069	2.37275	C5H10N2O3	C00064	[M-H]-	BioDeepDB	3.08199e-06	4.13088e+08	3.40692e+08	4.95035e+08	4.02023e+08	5.34213e+08	5.64521e+08	4.0835e+08	5.24055e+08	5.35428e+08	5.18941e+08	4.53903e+08	4.75507e+08	4.82543e+08	5.27903e+08	4.58628e+08	5.2154e+08	4.86968e+08	5.9729e+08	5.39085e+08	5.37706e+08	5.99724e+08	5.71407e+08	4.27095e+08	4.77441e+08
M156T84	L-Histidine	156.076	83.9205	155.07	2.97831	C6H9N3O2	C00135	[M+H]+	BioDeepDB	1.32702e-28	9.92229e+07	1.45286e+08	9.95628e+07	1.08593e+08	1.11997e+08	9.95956e+07	1.91754e+08	1.53294e+08	1.52787e+08	1.68817e+08	1.55183e+08	9.91299e+07	1.90198e+08	1.68937e+08	1.20728e+08	1.80631e+08	1.2631e+08	1.87973e+08	1.35277e+08	1.24592e+08	1.44007e+08	1.0163e+08	1.1341e+08	1.20727e+08
M124T645	L-Histidinol	124.086	644.923	141.09	26.9665	C6H11N3O	C00860	[M+H-H2O]+	BioDeepDB	0.0130621	5.51643e+06	5.14271e+06	5.01788e+06	5.02017e+06	1.92302e+07	4.60477e+06	2.98827e+07	5.21751e+06	4.91977e+06	2.89101e+07	5.35214e+06	5.21076e+06	5.9939e+07	6.30441e+07	5.259e+06	1.65409e+07	1.82595e+07	1.55049e+07	2.86493e+07	4.79254e+07	4.66635e+06	1.50961e+07	4.35523e+06	1.18371e+07
M164T326_1	L-Homocysteic acid	164.003	326.235	183.02	6.54401	C4H9NO5S	C16511	[M-H2O-H]-	BioDeepDB	0.414267	651444	2.70621e+06	3.43894e+06	2.04898e+06	3.2669e+06	4.05425e+06	1.74289e+06	4.26588e+06	4.02569e+06	3.943e+06	3.23063e+06	3.85865e+06	4.25491e+06	3.29851e+06	3.08707e+06	2.59119e+06	3.33698e+06	2.59501e+06	5.08897e+06	3.7484e+06	3.93404e+06	3.44409e+06	5.64429e+06	2.7591e+06
M180T424	L-Homophenylalanine	180.102	423.57	179.095	0.415537	C10H13NO2	C17235	[M+H]+	BioDeepDB	9.13444e-06	2.89742e+06	3.0355e+06	6.92072e+06	3.26758e+06	4.15354e+06	5.34424e+06	946928	847500	888360	889283	896856	928085	1.11292e+06	2.34531e+06	1.30601e+06	1.06943e+06	2.46398e+06	4.44188e+06	4.93934e+06	1.25802e+06	4.19187e+06	4.17902e+06	3.21601e+06	2.22688e+06
M181T164	L-Iditol	181.07	164.268	182.079	9.35728	C6H14O6	C01507	[M-H]-	MetaDNA	0.000221376	576852	845646	2.226e+06	2.16178e+06	1.69553e+06	1.09005e+06	802486	2.30377e+06	3.35803e+06	3.94994e+06	1.32407e+06	2.88906e+06	3.49035e+06	1.31393e+06	1.05498e+06	3.44039e+06	3.08848e+06	858936	5.27053e+06	954122	2.76904e+06	1.38348e+06	1.0056e+06	1.12794e+06
M132T222_3	L-Isoleucine	132.151	221.79	131.095	7.50434	C6H13NO2	C00407	[M+H]+	BioDeepDB	9.94093e-18	7.37116e+06	8.38023e+06	1.68678e+07	1.01106e+07	1.63654e+07	1.5258e+07	1.23823e+07	1.12764e+07	1.18476e+07	1.21728e+07	8.57964e+06	9.93874e+06	1.36076e+07	8.66969e+06	9.93929e+06	8.61511e+06	1.3727e+07	1.71172e+07	2.14621e+07	1.51239e+07	1.65171e+07	1.34572e+07	1.55493e+07	1.25579e+07
M209T338	L-Kynurenine	209.092	337.631	208.085	2.62259	C10H12N2O3	C00328	[M+H]+	BioDeepDB	7.82087e-30	1.34839e+08	2.39528e+08	2.41119e+08	9.8527e+07	3.83599e+08	2.5684e+08	2.39867e+08	1.87952e+08	1.87596e+08	1.97826e+08	1.15485e+08	1.2212e+08	2.29295e+08	2.6949e+08	1.15899e+08	1.01333e+08	1.50326e+08	1.70199e+08	3.03667e+08	1.90376e+08	2.26036e+08	1.29968e+08	2.07019e+08	1.26323e+08
M91T644	L-Lactic acid	90.9766	644.267	90.0317	5.68259	C3H6O3	C00186	[M+H]+	BioDeepDB	0.293205	2.77731e+07	2.38851e+07	7.27069e+07	6.56706e+07	3.31724e+08	1.68781e+07	2.35994e+08	7.17458e+07	2.7035e+07	2.53192e+07	2.68836e+07	3.17322e+08	2.68919e+07	2.69505e+07	2.56278e+07	2.69702e+07	1.40378e+08	2.59455e+07	6.21572e+07	1.53085e+08	2.47919e+07	9.39552e+07	2.89578e+08	8.29451e+07
M130T209	L-Leucine	130.086	208.627	131.095	3.02657	C6H13NO2	C00123	[M-H]-	BioDeepDB	3.10655e-16	1.61626e+08	1.65799e+08	1.66198e+08	7.62845e+07	3.2426e+07	1.72573e+08	8.94242e+06	2.12977e+08	5.53278e+07	2.529e+07	1.56939e+08	7.6017e+07	1.85641e+08	5.2782e+07	1.84428e+07	4.6776e+07	2.34065e+07	1.71925e+08	2.23493e+07	5.22111e+07	2.25841e+07	3.23079e+07	8.2623e+07	4.55974e+07
M133T77_2	L-Malic acid	133.014	77.3454	134.022	1.59766	C4H6O5	C00149	[M-H]-	BioDeepDB	2.99568e-05	1.29496e+08	3.89087e+08	5.48283e+08	5.55717e+08	6.82451e+08	6.32342e+08	4.49104e+08	3.82458e+08	1.95655e+08	2.16674e+08	2.80854e+08	2.66881e+08	1.01187e+08	1.83607e+08	2.57023e+08	1.28063e+08	1.96322e+08	2.60266e+08	3.52779e+08	3.65142e+08	3.35471e+08	4.39151e+08	3.99585e+08	3.35864e+08
M150T398	L-Methionine	150.058	398.01	149.051	0.958413	C5H11NO2S	C00073	[M+H]+	BioDeepDB	3.82505e-05	1.94578e+07	3.12783e+07	1.07099e+07	1.64234e+07	1.01118e+07	1.43612e+07	1.19337e+06	610307	1.97925e+07	1.76146e+07	1.03883e+06	1.13212e+06	468563	3.06575e+06	3.23756e+07	1.03728e+06	1.53572e+07	3.74496e+07	2.06367e+07	1.2187e+07	1.6262e+07	2.53527e+07	3.03487e+07	1.88393e+07
M148T124	L-Methionine (R)-S-oxide	148.042	123.975	165.046	24.6531	C5H11NO3S	C15998	[M+H-H2O]+	MetaDNA	0.0317575	2.69511e+08	8.35713e+07	4.32715e+07	7.45393e+06	4.88566e+07	3.68017e+07	2.60811e+07	3.91669e+07	5.40228e+07	4.38987e+07	4.94137e+06	2.04188e+07	2.98786e+07	5.35189e+07	6.81974e+07	3.87704e+06	3.66248e+07	3.49241e+07	6.83763e+07	8.0072e+06	8.31728e+06	4.77274e+07	6.84836e+07	9.95264e+07
M148T162	L-Methionine (S)-S-oxide	148.042	162.385	165.046	23.3161	C5H11NO3S	C15999	[M+H-H2O]+	MetaDNA	0.0291696	6.16913e+07	7.85603e+07	1.15658e+07	4.31321e+07	3.48474e+07	1.02268e+07	4.90035e+07	4.26489e+07	708380	6.62301e+07	1.25482e+07	624806	5.14376e+07	1.4539e+07	6.8992e+07	3.94867e+07	6.95105e+06	1.1947e+07	1.25053e+07	582014	1.10806e+07	4.62646e+07	714881	1.17392e+07
M164T158	L-Methionine S-oxide	164.038	157.605	165.046	1.39791	C5H11NO3S	C02989	[M-H]-	MetaDNA	0.0590483	8.71942e+06	1.13494e+07	8.54787e+06	1.03808e+07	9.15493e+06	1.12871e+07	8.12456e+06	1.08417e+07	9.23327e+06	1.31861e+07	7.26762e+06	1.06077e+07	9.08199e+06	9.03189e+06	9.18323e+06	7.69603e+06	8.12566e+06	9.52133e+06	8.23831e+06	1.09895e+07	8.75748e+06	1.05783e+07	9.55667e+06	7.41944e+06
M164T326_2	L-Phenylalanine	164.071	326.152	165.079	1.02933	C9H11NO2	C00079	[M-H]-	BioDeepDB	5.24439e-23	4.09311e+08	5.77488e+08	7.58975e+08	5.8381e+08	7.84566e+08	6.92333e+08	4.72651e+08	6.84315e+08	5.62559e+08	6.40282e+08	5.21891e+08	6.22296e+08	4.64088e+08	5.63938e+08	5.69344e+08	5.15443e+08	6.24787e+08	5.88866e+08	8.78946e+08	7.1637e+08	8.16229e+08	7.46296e+08	8.63538e+08	6.4747e+08
M115T75	L-Prolinamide	115.086	75.4073	114.079	1.42876	C5H10N2O	C19781	[M+H]+	mzCloud	0.000727355	1.13315e+07	6.25819e+07	1.03614e+08	1.12418e+08	1.14929e+08	1.1158e+08	1.02148e+08	9.80814e+07	8.905e+07	8.32105e+07	5.17545e+07	6.16737e+07	2.05832e+07	7.76712e+07	7.13635e+07	2.04278e+07	6.17617e+07	8.97373e+07	8.12617e+07	1.02249e+08	3.14698e+07	5.54853e+07	2.05597e+07	5.15545e+07
M116T96_2	L-Proline	116.071	95.8387	115.063	0.189154	C5H9NO2	C00148	[M+H]+	BioDeepDB	1.126e-18	6.4722e+09	1.11883e+10	9.73057e+09	1.24231e+10	1.11707e+10	9.68727e+09	1.01219e+10	1.04506e+10	8.21544e+09	8.3829e+09	9.36534e+09	9.72706e+09	7.94221e+09	9.46656e+09	8.31157e+09	8.0882e+09	7.00443e+09	8.56414e+09	1.09698e+10	9.36456e+09	1.02105e+10	1.01029e+10	9.84503e+09	8.45695e+09
M105T773	L-Serine	105.042	772.65	105.043	1.75373	C3H7NO3	C00065	[M]+	BioDeepDB	0.00312204	2.85082e+06	2.68517e+06	2.99085e+06	9.74147e+06	2.71648e+06	2.01909e+06	3.16727e+06	2.58423e+06	8.98808e+06	1.97451e+07	2.41647e+06	2.25843e+06	1.101e+07	2.53878e+06	1.85773e+07	9.42175e+06	1.93069e+07	3.08102e+06	2.7486e+07	2.68904e+06	1.1013e+07	1.77009e+07	1.20764e+07	2.94811e+06
M175T763	L-Theanine	175.112	763.231	174.1	22.1574	C7H14N2O3	C01047	[M+H]+	MetaDNA	0.0917627	2.1858e+07	6.75659e+06	7.28502e+06	7.46182e+06	9.0636e+06	1.93785e+06	6.71856e+06	7.94437e+06	4.02518e+06	3.49039e+06	6.22441e+06	1.08499e+07	6.90844e+06	8.94256e+06	1.62237e+07	5.5854e+06	6.76626e+06	2.48047e+06	8.21376e+06	6.34361e+06	7.13794e+06	7.72462e+06	6.02542e+06	7.21073e+06
M120T88	L-Threonine	120.065	87.9267	119.058	0.457223	C4H9NO3	C00188	[M+H]+	BioDeepDB	9.97144e-39	8.96332e+08	1.29018e+09	7.16835e+08	9.53407e+08	8.14032e+08	8.37333e+08	9.9768e+08	8.57708e+08	6.60092e+08	6.63084e+08	7.67842e+08	8.31375e+08	7.68456e+08	8.1509e+08	6.60509e+08	6.73874e+08	5.77304e+08	7.28588e+08	8.05666e+08	5.86881e+08	6.66083e+08	7.27289e+08	6.93348e+08	6.5779e+08
M203T372_2	L-Tryptophan	203.082	372.301	204.09	0.662343	C11H12N2O2	C00078	[M-H]-	BioDeepDB	5.7695e-07	5.74264e+08	1.14941e+09	1.25756e+09	7.48582e+08	1.00124e+09	7.99833e+08	7.93139e+08	9.11806e+08	7.3889e+08	8.13924e+08	6.65014e+08	6.806e+08	6.50239e+08	5.81832e+08	6.92332e+08	6.86152e+08	5.60014e+08	8.1685e+08	1.02992e+09	6.75701e+08	9.19834e+08	7.65073e+08	8.23403e+08	7.23177e+08
M181T183_2	L-Tyrosine	181.07	183.264	181.074	6.8423	C9H11NO3	C00082	[M]-	BioDeepDB	1.10608e-21	1.97814e+07	2.38431e+07	3.00325e+07	2.72701e+07	3.48621e+07	4.15419e+07	3.22538e+07	3.85056e+07	4.00967e+07	4.57102e+07	3.40054e+07	3.4838e+07	4.35359e+07	4.17273e+07	3.87835e+07	3.91724e+07	3.41648e+07	4.39211e+07	5.40975e+07	4.03169e+07	4.85601e+07	4.37227e+07	4.52119e+07	3.18629e+07
M118T103_1	L-Valine	118.087	102.702	117.079	7.18371e-05	C5H11NO2	C00183	[M+H]+	BioDeepDB	2.35775e-21	4.54154e+09	5.98916e+09	9.14173e+09	6.00096e+09	7.57546e+09	7.43521e+09	6.47384e+09	6.49317e+09	5.75619e+09	6.10774e+09	5.81827e+09	5.92809e+09	7.89457e+09	5.73736e+09	5.95255e+09	6.14192e+09	7.22957e+09	8.05238e+09	1.06028e+10	8.05605e+09	8.54326e+09	7.92361e+09	1.00447e+10	6.77434e+09
M495T625	Leukotriene D4	495.259	625.099	496.261	11.2657	C25H40N2O6S	C05951	[M-H]-	MoNA	0.145719	413422	722038	72867.2	13422.5	2.38401e+06	170752	136118	35592	111561	120334	124139	181199	14866	135595	163522	5323	483083	1.51239e+06	2.21852e+06	1.89229e+06	365125	1.05127e+06	685158	395816
M259T363	Linatine	259.114	362.644	259.117	9.64704	C10H17N3O5	C05939	[M]+	BioDeepDB	0.173674	0	58871.5	1.19618e+07	4.16598e+06	6.83835e+06	8.84978e+06	1.03123e+07	2.64572e+06	0	0	0	32952.5	0	17664	37595.9	0	6.06776e+06	7.91513e+06	1.20067e+07	8.45103e+06	4.52621e+06	9.75665e+06	9.70096e+06	6.42189e+06
M281T827	Linoleic acid	281.247	827.459	280.24	2.09595	C18H32O2	C01595	[M+H]+	BioDeepDB	3.2133e-19	4.65506e+06	2.39354e+06	7.05081e+07	3.82615e+07	4.21859e+07	5.23764e+07	5.84945e+07	3.39716e+07	1.68372e+06	2.77725e+06	2.07138e+06	4.1818e+06	3.53184e+06	3.36159e+06	2.84101e+06	2.62328e+06	3.20565e+07	4.86787e+07	6.70833e+07	4.18763e+07	2.21008e+07	4.13166e+07	3.35356e+07	4.19216e+07
M391T528	Lubiprostone	391.229	528.364	390.222	1.05126	C20H32F2O5	C13707	[M+H]+	BioDeepDB	1.03877e-39	4.36625e+08	2.92306e+08	2.41845e+07	6.17568e+06	7.19008e+06	2.15802e+07	2.80158e+07	9.13498e+06	3.72427e+08	4.90176e+08	3.90934e+08	9.84008e+07	1.12232e+08	4.76156e+08	3.37703e+08	5.10608e+08	4.43122e+06	1.73855e+07	2.1067e+07	1.28747e+07	1.41507e+07	1.72076e+07	1.29966e+07	1.51588e+07
M243T207	Lumichrome	243.084	206.992	242.08	16.1029	C12H10N4O2	C01727	[M+H]+	BioDeepDB	6.39026e-07	1.44864e+08	1.13173e+07	4.53994e+07	1.15276e+07	7.53114e+06	3.192e+07	3.23649e+07	6.40687e+07	2.27279e+07	2.3526e+07	9.85271e+07	7.852e+07	1.38541e+08	2.57066e+07	1.07641e+07	8.5508e+07	8.58671e+07	3.77922e+07	1.1193e+07	1.80187e+07	2.57557e+07	2.17149e+07	3.45414e+07	1.87176e+07
M409T828	LysoPA(16:0/0:0)	409.234	828.376	410.243	4.79732	C19H39O7P	C04036	[M-H]-	BioDeepDB	1.03113e-15	7.1549e+06	9.69956e+06	1.12019e+07	1.17329e+07	2.02815e+07	1.60484e+07	2.23421e+07	1.99996e+07	6.12303e+06	7.85642e+06	6.66068e+06	6.57857e+06	1.20228e+07	9.90796e+06	9.1751e+06	6.43044e+06	1.18543e+07	1.73136e+07	2.10115e+07	1.58662e+07	1.94497e+07	1.37673e+07	1.871e+07	9.21711e+06
M109T598	m-Cresol	109.022	598.388	108.058	3.72421	C7H8O	C01467	[M+H]+	BioDeepDB	3.52506e-16	2.57418e+07	1.53036e+07	1.26346e+07	1.1761e+07	5.63996e+07	1.03524e+07	1.25184e+07	4.59577e+07	1.24755e+07	1.26883e+07	1.38722e+07	4.41549e+07	3.90393e+07	1.30491e+07	1.39967e+07	2.17124e+08	1.27867e+07	4.68586e+07	4.9725e+07	9.01317e+07	4.81399e+07	5.09252e+07	1.26586e+07	3.37743e+07
M115T77	Maleamate	115.003	76.9853	115.027	5.12867	C4H5NO3	C01596	[M]-	BioDeepDB	3.46872e-06	1.32342e+07	3.15968e+07	5.00774e+07	3.96813e+07	5.35464e+07	4.19598e+07	3.6057e+07	3.70628e+07	1.65975e+07	1.89835e+07	2.27731e+07	1.98937e+07	7.75226e+06	1.72714e+07	2.29857e+07	1.12446e+07	2.11281e+07	2.53918e+07	2.91017e+07	3.48182e+07	2.88099e+07	3.52719e+07	2.88718e+07	2.78582e+07
M115T692	Maleic acid	115.04	691.884	116.011	13.3213	C4H4O4	C01384	[M-H]-	BioDeepDB	0.000608318	4.18843e+06	4.22517e+06	3.96953e+06	4.57932e+06	4.40851e+06	3.79222e+06	4.35424e+06	4.50912e+06	2.31962e+07	1.23197e+07	1.16092e+07	2.35056e+07	4.78193e+07	2.37471e+07	4.36447e+06	2.76495e+07	1.73012e+07	2.62307e+07	4.39302e+06	1.17941e+07	3.75127e+06	3.91646e+06	2.19144e+07	4.15679e+06
M183T36	Mannitol	182.984	35.5956	182.079	5.81058	C6H14O6	C00392	[M+H]+	BioDeepDB	5.60944e-14	1.58717e+08	2.08871e+08	3.46987e+08	1.73026e+08	1.90643e+08	2.00674e+08	2.76779e+08	2.94241e+08	5.22336e+07	2.0597e+08	1.84022e+08	1.56824e+08	1.71563e+08	2.10344e+08	1.57559e+08	1.82172e+08	1.64536e+08	3.49026e+07	2.16325e+08	5.33551e+07	2.05604e+08	1.96192e+08	2.04901e+08	1.62048e+08
M129T78	Mesaconate	129.019	78.284	130.027	4.79631	C5H6O4	C01732	[M-H]-	mzCloud	4.73444e-10	4.81945e+07	5.81245e+07	8.65849e+07	7.47429e+07	1.15767e+08	8.27269e+07	8.76011e+07	8.27523e+07	5.15659e+07	5.88884e+07	7.66813e+07	7.92991e+07	8.53066e+07	8.32049e+07	5.98149e+07	6.90631e+07	6.04586e+07	6.38813e+07	8.46471e+07	9.94784e+07	8.1373e+07	9.51823e+07	9.54464e+07	9.77495e+07
M189T654	Methyl (indol-3-yl)acetate	189.079	653.646	189.079	0.747258	C11H11NO2	C20635	[M]+	BioDeepDB	0.000402912	217616	288600	2.37835e+07	2.46071e+07	3.06883e+07	4.86996e+06	2.5821e+07	1.0259e+07	207872	135817	2.55738e+06	597007	155597	662550	163162	255148	6.95726e+06	3.24716e+06	1.75556e+07	2.74689e+06	657915	9.74493e+06	1.53601e+07	2.25499e+06
M177T129	Methyl beta-D-galactoside	176.972	128.603	194.079	0.157029	C7H14O6	C03619	[M+H-H2O]+	BioDeepDB	2.83956e-22	4.6909e+07	8.73571e+07	4.88991e+07	4.58137e+07	4.28666e+07	6.3306e+07	9.55712e+07	1.03614e+07	6.81201e+07	6.19972e+07	4.67335e+07	7.28701e+07	5.62453e+07	4.57175e+07	7.87918e+07	1.17821e+07	4.91214e+07	4.67549e+07	3.88089e+07	3.48446e+07	5.20745e+07	6.74948e+07	6.77749e+07	8.9668e+07
M101T143	Methyl isobutyl ketone	101.096	142.966	100.089	0.236586	C6H12O	C19263	[M+H]+	BioDeepDB	8.28717e-05	4.56074e+07	4.10868e+07	3.95497e+07	7.23312e+07	6.87426e+07	4.09689e+07	6.4719e+07	1.43021e+08	5.8554e+07	9.19495e+07	5.51496e+07	6.03655e+07	6.40584e+07	3.97831e+07	3.94649e+07	6.11083e+07	6.18854e+07	4.33041e+07	4.58318e+07	5.70407e+07	6.55714e+07	3.87578e+07	8.13965e+07	5.21757e+07
M223T773	Methyl jasmonate	223.134	773.238	224.141	0.549702	C13H20O3	C11512	[M-H]-	BioDeepDB	5.27356e-06	3.06583e+06	2.77713e+06	172275	3.17602e+06	3.53679e+06	3.13678e+06	763851	105739	2.80147e+06	3.19662e+06	3.11267e+06	3.14167e+06	742366	2.49484e+06	2.92993e+06	2.8087e+06	3.94272e+06	3.48425e+06	4.11812e+06	3.45744e+06	2.82716e+06	3.41129e+06	3.78269e+06	3.52584e+06
M194T515	Methyldopa	194.081	515.45	211.084	19.1146	C10H13NO4	C07194	[M+H-H2O]+	BioDeepDB	0.0149557	4.75895e+06	2.74881e+06	8.16122e+07	9.90498e+07	8.04503e+07	1.25646e+08	1.52614e+07	2.87429e+07	805244	478905	1.11239e+06	3.57815e+07	2.29721e+07	1.46642e+06	2.3547e+08	809718	1.16817e+08	2.96784e+08	1.6949e+08	1.22088e+08	1.32813e+08	2.04216e+08	2.32174e+08	1.68118e+08
M179T801	Methyleugenol	179.106	800.938	178.099	0.0911887	C11H14O2	C10454	[M+H]+	BioDeepDB	3.08898e-05	2.20149e+07	2.31371e+07	1.90882e+07	4.96681e+06	2.40393e+07	2.07452e+07	1.56384e+07	4.01223e+06	2.39129e+07	2.15982e+07	1.96776e+07	7.12752e+06	2.1688e+07	1.69919e+07	5.33489e+06	5.70376e+06	1.78465e+07	1.89708e+07	2.13981e+07	2.12722e+07	1.82499e+07	2.33129e+07	2.0496e+07	1.87994e+07
M101T823	Methylmalonic acid	101.071	823.361	118.027	3.26705	C4H6O4	C02170	[M+H-H2O]+	BioDeepDB	1.05052e-07	1.61457e+07	1.60499e+07	1.68433e+08	1.70769e+08	1.60065e+08	1.23139e+08	1.82256e+07	1.99168e+07	4.42067e+07	3.43519e+07	8.69001e+07	5.93065e+07	1.32358e+07	1.40247e+07	6.14142e+07	5.48293e+07	4.86216e+07	1.88734e+08	2.76855e+07	3.67172e+07	1.67088e+07	5.61836e+07	1.84276e+08	2.04423e+07
M266T693	Mirtazapine	266.172	692.652	265.158	24.6323	C17H19N3	C07570	[M+H]+	MoNA	0.00149034	5.3404e+07	6.12383e+07	4.95559e+07	8.64625e+07	5.82224e+07	6.63317e+07	3.27743e+07	3.48754e+07	0	0	0	8.25822e+06	1.08106e+07	1.50017e+06	0	289875	4.40623e+07	6.32728e+07	4.77039e+07	3.86548e+07	4.38831e+07	8.69886e+07	5.23368e+07	5.87051e+07
M181T775	myo-Inositol	181.015	774.709	180.063	5.67945	C6H12O6	C00137	[M+H]+	BioDeepDB	1.76457e-07	1.2369e+07	1.23253e+07	2.96396e+07	2.41737e+07	4.58938e+07	2.65761e+07	2.319e+07	3.21629e+07	1.03329e+07	9.7008e+06	1.0565e+07	1.23399e+07	1.03154e+07	1.1813e+07	1.20031e+07	2.59894e+07	5.82726e+07	7.3188e+07	6.66993e+07	2.87161e+07	1.50355e+08	5.31158e+07	5.05817e+07	1.27986e+07
M229T748_1	Myristic acid	229.179	747.731	228.209	0.146502	C14H28O2	C06424	[M+H]+	BioDeepDB	0.000231393	1.40687e+07	1.11304e+07	3.03754e+07	2.63574e+07	2.70563e+07	2.58547e+07	2.62791e+07	2.71584e+07	1.38726e+07	1.69789e+07	1.55978e+07	5.37803e+07	5.72854e+07	5.63509e+07	2.08944e+07	5.30646e+07	2.2525e+07	2.7625e+07	2.62837e+07	2.80097e+07	2.67426e+07	2.73032e+07	2.98151e+07	2.97373e+07
M227T799	Myristoleic acid	227.2	798.919	226.193	1.44948	C14H26O2	C08322	[M+H]+	BioDeepDB	6.35785e-09	2.12662e+06	1.73478e+06	1.13605e+07	9.7324e+06	1.52272e+06	1.96157e+06	2.27666e+07	1.84352e+07	2.45008e+06	1.73822e+06	1.21349e+07	1.60014e+07	2.05729e+07	2.0116e+06	1.68101e+06	3.74938e+06	1.46074e+07	1.15683e+07	9.13498e+06	1.14365e+07	9.77245e+06	6.78863e+06	9.18822e+06	3.66991e+06
M306T183	N-(4-Oxoglutaryl)-L-cysteinylglycine	306.057	182.873	306.052	15.7675	C10H14N2O7S	C21858	[M]-	MetaDNA	0.0103332	1.67392e+07	3.04183e+07	3.41176e+07	2.38728e+07	7.94414e+06	1.48732e+07	1.76788e+07	1.95732e+07	1.96707e+07	2.92073e+07	1.99517e+07	2.00831e+07	1.63678e+07	2.08679e+07	1.76989e+07	2.1676e+07	2.37322e+07	1.63933e+07	3.96693e+07	2.13654e+07	2.686e+07	2.03102e+07	3.9969e+07	1.85829e+07
M528T562	N-[(3a,5b,7a)-3-hydroxy-24-oxo-7-(sulfooxy)cholan-24-yl]-Glycine	528.26	562.082	529.271	6.42683	C26H43NO8S	C15559	[M-H]-	MetaDNA	0.000451327	107081	1.73911e+06	7.05069e+07	2.00409e+07	8.28725e+07	169045	5.78784e+06	9.07706e+07	43846.1	134203	41883.6	76870.3	167091	716665	145327	179918	3.15094e+06	2.31444e+07	2.97658e+06	9.35883e+06	543653	3.64613e+06	4.82298e+06	4.06615e+06
M217T269	N-a-Acetylcitrulline	217.107	269.12	217.106	1.15688	C8H15N3O4	C15532	[M]+	BioDeepDB	0.0104815	1.35606e+07	1.26344e+07	1.32651e+07	1.32815e+07	5.72312e+07	7.37227e+07	6.75314e+07	5.06644e+07	1.45057e+07	1.44346e+07	1.44173e+07	1.53238e+07	1.6738e+07	1.52473e+07	1.48974e+07	1.58664e+07	1.5019e+07	6.18451e+07	7.70985e+07	3.75542e+07	1.33894e+07	1.47547e+07	4.33792e+07	6.6993e+07
M130T98	N-Acetyl-beta-alanine	130.051	98.2771	131.058	2.41316	C5H9NO3	C01073	[M-H]-	MoNA	0.000650058	7.83252e+07	6.0145e+07	6.46272e+07	4.51138e+07	6.92837e+07	6.22322e+07	3.6703e+07	3.56723e+07	4.47385e+07	4.70581e+07	3.45893e+07	5.0083e+07	3.35744e+07	2.97907e+07	3.31949e+07	2.46237e+07	3.92439e+07	4.88013e+07	4.47812e+07	4.63949e+07	3.13665e+07	5.28001e+07	5.89668e+07	5.25022e+07
M204T97	N-Acetyl-D-glucosamine	204.086	96.9018	221.09	19.5496	C8H15NO6	C00140	[M+H-H2O]+	BioDeepDB	0.0125298	2.01691e+07	3.2759e+07	3.23124e+07	3.25317e+07	5.0722e+07	3.5878e+07	2.70957e+07	3.21541e+07	3.87601e+07	4.07818e+07	3.18751e+07	3.24049e+07	3.02192e+07	2.97016e+07	3.89993e+07	2.39582e+07	2.35453e+07	2.06954e+07	2.77495e+07	2.82234e+07	4.35715e+07	3.1246e+07	2.19713e+07	3.48182e+07
M300T79	N-Acetyl-D-mannosamine 6-phosphate	300.048	79.1992	301.056	3.19791	C8H16NO9P	C04257	[M-H]-	MetaDNA	0.000320317	7.96618e+06	6.64546e+06	1.10072e+07	6.05346e+06	1.05503e+07	7.6533e+06	8.6716e+06	6.95628e+06	5.644e+06	5.5982e+06	8.09944e+06	7.73732e+06	7.44529e+06	7.77187e+06	8.06143e+06	7.41693e+06	4.45052e+06	4.8003e+06	6.41469e+06	5.51693e+06	8.71357e+06	8.60115e+06	3.80362e+06	6.17879e+06
M174T78_2	N-Acetyl-L-aspartic acid	174.04	77.5148	175.048	1.55165	C6H9NO5	C01042	[M-H]-	BioDeepDB	0.102623	1.87695e+07	2.3114e+07	2.21431e+07	7.08325e+06	2.50345e+07	8.49437e+06	1.2036e+07	1.66574e+07	2.19843e+07	1.9528e+07	1.00798e+07	1.13385e+07	5.66801e+06	4.48054e+06	2.48367e+07	3.03509e+06	1.68199e+07	2.69881e+07	7.88298e+06	2.57523e+07	2.20811e+07	3.26307e+07	2.60935e+07	2.47745e+07
M173T396_3	N-Acetyl-L-glutamate 5-semialdehyde	173.065	396.299	173.069	23.3174	C7H11NO4	C01250	[M]-	MetaDNA	0.00698785	5.25773e+06	6.103e+06	393867	2.68248e+06	1.24185e+06	2.88257e+06	1.41033e+06	1.15979e+06	2.93936e+06	2.18247e+06	2.8735e+06	3.50732e+06	3.7068e+06	2.35325e+06	4.75206e+06	4.64546e+06	441503	1.8315e+06	1.64278e+06	1.40911e+06	509181	2.92125e+06	1.78114e+06	1.19944e+06
M206T392	N-Acetyl-L-phenylalanine	206.082	391.967	207.089	1.45011	C11H13NO3	C03519	[M-H]-	BioDeepDB	4.26316e-05	1.34614e+07	5.60683e+06	6.16491e+06	2.5788e+06	941771	8.14143e+06	1.69781e+06	6.76012e+06	5.76586e+06	5.6064e+06	4.26224e+06	3.99916e+06	7.27622e+06	2.92941e+06	7.73749e+06	5.80471e+06	3.18596e+06	1.05207e+07	1.40995e+07	8.40996e+06	1.39382e+07	1.52088e+07	9.42486e+06	9.77273e+06
M188T79	N-Acetylglutamic acid	188.056	79.2939	189.064	1.20533	C7H11NO5	C00624	[M-H]-	BioDeepDB	5.79619e-06	6.09858e+06	5.61374e+06	1.46283e+07	1.18075e+07	1.06873e+07	7.65849e+06	6.10021e+06	8.62864e+06	1.06323e+07	1.12786e+07	7.33338e+06	5.67065e+06	4.84324e+06	5.56194e+06	6.41325e+06	5.27726e+06	4.43888e+06	7.44321e+06	1.14768e+07	1.19608e+07	1.08889e+07	1.15831e+07	1.66358e+07	9.05684e+06
M174T487	N-Acetylleucine	174.112	487.316	173.105	0.0434369	C8H15NO3	C02710	[M+H]+	BioDeepDB	4.13821e-05	1.96443e+07	1.23037e+06	1.69766e+07	6.67971e+06	1.20012e+07	1.30648e+07	2.05473e+07	2.21831e+07	535974	525177	943696	1.43426e+07	2.01709e+07	1.51986e+07	1.26204e+07	356653	1.89879e+07	3.05628e+07	2.62336e+07	2.82532e+07	2.95224e+07	3.47523e+07	2.10394e+07	2.28633e+07
M173T99	N-Acetylornithine	173.092	99.323	174.1	6.114	C7H14N2O3	C00437	[M-H]-	BioDeepDB	1.6948e-11	1.43383e+08	1.69239e+08	1.82207e+08	1.58784e+08	1.4003e+08	2.67718e+08	1.14103e+08	8.20072e+07	1.23088e+08	1.12964e+08	6.05246e+07	6.42758e+07	3.06345e+07	1.0369e+08	1.55475e+08	7.25994e+07	1.15251e+08	2.1177e+08	1.377e+08	1.24004e+08	1.13869e+08	1.54108e+08	2.06148e+08	1.29447e+08
M188T395	N-Alpha-acetyllysine	188.07	394.697	188.116	1.47561	C8H16N2O3	C12989	[M]+	BioDeepDB	0.000396456	3.39436e+09	5.69737e+09	4.91667e+09	4.08465e+09	4.69475e+09	4.44737e+09	4.26676e+09	3.86593e+09	3.94527e+09	4.37207e+09	3.89287e+09	3.95916e+09	3.52398e+09	3.42013e+09	4.25686e+09	3.17902e+09	3.74085e+09	3.97019e+09	6.56241e+09	4.08081e+09	4.8475e+09	4.96966e+09	4.70658e+09	3.26039e+09
M172T146	N-Butyryl-L-homoserine lactone	172.097	145.53	171.089	1.59603	C8H13NO3	C11837	[M+H]+	BioDeepDB	0.107652	4.77464e+06	5.82569e+06	1.75115e+07	7.01009e+06	9.25212e+06	1.16074e+07	1.03349e+07	5.86539e+06	5.02217e+06	1.02991e+06	5.15119e+06	5.33366e+06	6.04772e+06	885354	756450	1.02778e+06	6.36427e+06	2.16465e+07	5.60561e+06	9.01296e+06	877668	4.33319e+06	1.04897e+06	5.12594e+06
M236T344	N-D-Glucosylarylamine	236.093	343.876	255.111	0.997621	C12H17NO5	C03142	[M-H2O-H]-	MetaDNA	0.0367502	1.07186e+06	2.4324e+06	1.44868e+06	1.8106e+06	1.53119e+06	1.95365e+06	1.91522e+06	2.66758e+06	1.14206e+06	1.41599e+06	1.62785e+06	1.76012e+06	1.78359e+06	1.96424e+06	1.63626e+06	1.41548e+06	1.10473e+06	1.27761e+06	1.47771e+06	1.34347e+06	1.57936e+06	1.74588e+06	1.69617e+06	1.15359e+06
M175T481	N-Formyl-L-glutamic acid	175.034	480.8	175.048	2.59178	C6H9NO5	C01045	[M]+	BioDeepDB	0.0085149	1.79433e+07	8.26962e+07	5.06065e+07	2.46768e+07	2.83546e+07	5.97677e+06	2.5831e+07	6.51782e+06	3.24083e+07	4.7671e+07	3.50105e+06	7.16239e+06	6.14009e+06	7.68604e+06	5.83349e+07	3.23073e+06	1.03991e+07	8.62703e+07	9.77482e+07	5.36851e+07	5.49981e+07	7.22227e+07	3.60547e+07	8.64498e+06
M176T207	N-Formyl-L-methionine	176.038	206.725	177.046	3.25449	C6H11NO3S	C03145	[M-H]-	BioDeepDB	8.81646e-07	1.49193e+06	3.29472e+06	1.12568e+06	1.45318e+06	892184	1.61482e+06	1.50925e+06	1.41069e+06	1.41386e+06	1.44092e+06	1.54377e+06	1.38353e+06	1.43999e+06	700430	5.62856e+06	1.62341e+06	235666	2.15815e+06	1.437e+06	876417	1.26269e+06	2.17004e+06	1.55045e+06	2.38557e+06
M100T348_2	N-Methyl-2-pyrrolidinone	100.076	348.276	99.0684	0.798749	C5H9NO	C11118	[M+H]+	mzCloud	1.51381e-05	3.69287e+08	7.4805e+08	4.62821e+09	5.93407e+09	1.00763e+10	7.82032e+09	8.32113e+09	9.61869e+09	1.30885e+09	1.65077e+09	8.63294e+08	1.01314e+09	9.75224e+08	8.36638e+08	8.78858e+08	1.17046e+09	4.02609e+09	4.01147e+09	9.1329e+09	1.11739e+10	1.13039e+10	8.91904e+09	5.76824e+09	6.06344e+09
M101T791	N-Nitroso-pyrrolidine	101.071	791.037	100.064	0.0829853	C4H8N2O	C19285	[M+H]+	MoNA	0.431242	5.27779e+06	6.23278e+06	5.24956e+06	1.7666e+07	3.91258e+07	2.53091e+07	2.09093e+07	5.40972e+06	5.71411e+06	5.75059e+06	5.60378e+06	2.07807e+07	1.80322e+07	3.82222e+06	5.03503e+06	4.45964e+06	6.21377e+06	6.5251e+06	1.99395e+07	1.99228e+07	1.90578e+07	2.19244e+07	6.39936e+06	5.30949e+06
M136T338	N,N-Dimethyl-1,4-phenylenediamine	136.075	337.648	136.1	2.74014	C8H12N2	C04203	[M]+	BioDeepDB	6.07083e-06	1.2559e+07	1.58436e+07	1.46162e+07	1.34856e+07	2.18029e+07	1.8446e+07	1.54943e+07	1.4006e+07	1.33925e+07	1.1722e+07	1.20566e+07	1.6498e+07	1.98187e+07	1.55228e+07	1.01046e+07	8.38655e+06	1.18848e+07	1.17622e+07	1.55666e+07	4.08492e+07	1.42407e+07	1.09959e+07	1.32119e+07	2.414e+07
M274T80	N2-gamma-Glutamylglutamine	274.104	80.399	275.112	2.99413	C10H17N3O6	C05283	[M-H]-	MoNA	5.09773e-05	3.72355e+07	2.51902e+07	2.70737e+07	6.73661e+06	7.32755e+06	6.30725e+06	1.35664e+07	8.88941e+06	2.69234e+07	3.23675e+07	4.1699e+07	2.55534e+07	5.16729e+07	3.43666e+07	3.92871e+07	5.99826e+07	3.83807e+07	4.35338e+07	3.44235e+07	2.04663e+07	1.75222e+07	1.23451e+07	1.15563e+07	4.22703e+07
M201T92	N3-Fumaroyl-L-2,3-diaminopropanoate	201.057	92.1648	202.059	25.688	C7H10N2O5	C20961	[M-H]-	MetaDNA	0.0301748	5.53758e+07	9.00104e+07	3.7515e+07	1.74207e+07	3.1194e+07	1.31109e+08	1.15094e+08	5.46537e+07	7.2139e+07	2.81017e+07	7.83438e+07	2.00959e+07	2.40792e+07	2.28493e+07	5.19761e+07	1.59166e+07	3.90047e+07	3.38006e+07	3.79812e+07	3.88853e+07	3.99396e+07	1.39895e+08	3.76064e+07	1.9205e+07
M189T99	N6-Acetyl-L-lysine	189.123	99.0312	188.116	1.13429	C8H16N2O3	C02727	[M+H]+	BioDeepDB	1.55164e-22	2.39388e+07	4.6924e+07	7.21012e+07	6.71347e+07	7.19004e+07	7.15766e+07	6.60001e+07	5.37585e+07	4.0057e+07	3.53973e+07	3.5657e+07	4.0867e+07	3.20862e+07	3.51465e+07	4.54817e+07	2.95826e+07	3.28757e+07	4.02095e+07	4.70649e+07	4.06292e+07	4.03143e+07	4.14041e+07	6.08774e+07	4.27079e+07
M233T333	Nalidixic acid	233.099	333.415	232.085	29.6596	C12H12N2O3	C05079	[M+H]+	mzCloud	0.000149669	65206.5	96278.9	7.47488e+07	2.53737e+07	3.89635e+07	5.72614e+07	6.12044e+07	1.29825e+07	72527.4	36266.1	76144.9	119090	44181.6	120662	25533	71511.8	3.98734e+07	5.46436e+07	7.12293e+07	4.33794e+07	3.13748e+07	6.11854e+07	5.91923e+07	4.88642e+07
M195T654	Neocnidilide	195.139	653.523	194.131	4.13112	C12H18O2	C17002	[M+H]+	BioDeepDB	0.00018449	1.55285e+06	1.36621e+06	1.03856e+07	1.11082e+07	6.87253e+06	9.51118e+06	9.08766e+06	1.27972e+07	1.1812e+06	1.20764e+06	1.40381e+06	2.47597e+06	1.40076e+06	1.30601e+06	1.53472e+06	1.49956e+06	1.59204e+06	7.20755e+06	7.35243e+06	1.66812e+06	1.78704e+06	7.21782e+06	1.60009e+06	7.34586e+06
M123T154	Niacinamide	123.056	154.071	122.048	2.21386	C6H6N2O	C00153	[M+H]+	BioDeepDB	3.18159e-05	7.02981e+08	7.66635e+08	7.90758e+08	7.59141e+08	7.55572e+08	9.08493e+08	1.42382e+09	1.76988e+09	6.28258e+08	6.77342e+08	1.14147e+09	1.20888e+09	1.38766e+09	8.40661e+08	5.99207e+08	1.11409e+09	4.55337e+08	3.69791e+08	6.84172e+08	5.31892e+08	5.09413e+08	4.56645e+08	6.73298e+08	6.8701e+08
M333T605	Nicotinamide ribotide	333.049	605.136	334.057	0.296605	C11H15N2O8P	C00455	[M-H]-	BioDeepDB	0.136626	1.08285e+07	1.15489e+07	696406	638611	7.11783e+06	188008	1.02327e+07	803717	1.20547e+07	8.85902e+06	1.20071e+07	9.93536e+06	1.48944e+07	1.13313e+07	1.13834e+07	1.09524e+07	1.17043e+07	7.58117e+06	1.19555e+07	9.63626e+06	1.10022e+07	1.10389e+07	9.90947e+06	1.13777e+07
M161T788	Nicotine	160.935	788.241	162.116	3.7639	C10H14N2	C00745	[M-H]-	BioDeepDB	0.0731092	6.42447e+06	7.83643e+06	0	4.62187e+06	8.18277e+06	144860	1.04165e+06	104864	1.06024e+07	1.10128e+07	1.1466e+07	9.40276e+06	9.10883e+06	1.07938e+07	9.00113e+06	9.69234e+06	7.00875e+06	1.6056e+06	1.52516e+06	1.1385e+06	7.61514e+06	6.70624e+06	7.78736e+06	4.51927e+06
M124T145	Nicotinic acid	124.039	145.079	123.032	3.94649	C6H5NO2	C00253	[M+H]+	BioDeepDB	0.000435639	3.47014e+07	3.12291e+07	3.71061e+07	4.10242e+07	8.14549e+06	4.65011e+07	4.2762e+07	8.37058e+07	3.34428e+07	3.60385e+07	2.98366e+07	3.55574e+07	3.49468e+07	3.54728e+07	6.29721e+06	3.71925e+07	5.27268e+07	6.68131e+06	1.25754e+08	3.13901e+07	5.02835e+07	3.42908e+07	3.2211e+07	3.15658e+07
M180T350	Nicotinuric acid	180.055	349.815	180.054	10.035	C8H8N2O3	C05380	[M]-	MoNA	0.000381379	74984.6	834141	253388	1.33448e+06	699837	595011	146788	889108	246969	208458	269352	196111	81328.4	138468	274298	166098	77730.4	296121	282267	91138.3	76172.9	129269	471924	229252
M299T827	Nonadecanoic acid	299.258	827.408	298.287	1.57126	C19H38O2	C16535	[M+H]+	BioDeepDB	7.89009e-05	2.03002e+06	1.16238e+06	6.83943e+07	2.26463e+07	2.95307e+07	4.48196e+07	5.1938e+07	2.68902e+07	986907	1.03586e+06	1.32659e+06	7.71768e+06	1.59099e+06	1.71883e+06	1.68417e+06	1.42132e+06	2.73034e+07	4.00563e+07	4.27525e+07	3.62235e+07	1.45648e+07	3.71148e+07	3.08499e+07	3.59314e+07
M170T469	Norepinephrine	169.977	469.107	169.074	2.3182	C8H11NO3	C00547	[M+H]+	BioDeepDB	1.17235e-15	2.91867e+07	3.00805e+07	9.21756e+07	7.95702e+07	1.54245e+08	2.40925e+07	9.19331e+07	1.43341e+08	3.22358e+07	2.68092e+07	2.64803e+07	2.58889e+07	2.63257e+07	2.60381e+07	5.53579e+07	5.48223e+07	5.93775e+07	2.36237e+07	2.46035e+07	6.23715e+07	5.80142e+07	1.39828e+08	1.05526e+08	2.37581e+07
M166T98	Normetanephrine	166.084	98.1172	183.089	11.5856	C9H13NO3	C05589	[M+H-H2O]+	BioDeepDB	5.52453e-06	5.1823e+06	7.67765e+06	1.82912e+06	6.69758e+06	2.04136e+06	8.65861e+06	4.4374e+06	7.08012e+06	1.16375e+06	1.3612e+06	1.60523e+06	1.3892e+06	2.22754e+06	1.99793e+06	932745	4.99791e+06	1.04414e+06	1.16911e+06	1.21922e+06	4.03659e+06	1.5522e+06	883140	1.8693e+06	4.76441e+06
M131T76	Nornicotine	131.09	75.5715	148.1	22.4532	C9H12N2	C06524	[M+H-H2O]+	BioDeepDB	0.18435	1.58268e+07	2.75341e+07	3.35791e+07	3.20081e+07	4.4442e+07	4.34984e+07	6.11537e+07	3.91864e+07	2.40401e+07	2.31469e+07	2.20611e+07	3.0727e+07	1.60182e+07	2.02482e+07	1.88594e+07	2.19345e+07	2.12454e+07	2.17786e+07	3.60773e+07	2.881e+07	3.44637e+07	3.29411e+07	3.53265e+07	1.99399e+07
M162T179	O-Acetyl-L-homoserine	162.076	179.362	161.069	1.10291	C6H11NO4	C01077	[M+H]+	BioDeepDB	0.000343729	1.4535e+07	3.44343e+07	1.50445e+07	2.29629e+07	1.52477e+07	1.74493e+07	1.62963e+07	1.50638e+07	1.2515e+07	1.30034e+07	2.74888e+07	1.86903e+07	1.56761e+07	1.55332e+07	1.06214e+07	1.15852e+07	2.03676e+07	1.02847e+07	1.44104e+07	1.30951e+07	1.38826e+07	1.83567e+07	1.46201e+07	1.82937e+07
M142T66	O-Phosphoethanolamine	141.958	66.2218	141.019	1.39246	C2H8NO4P	C00346	[M+H]+	BioDeepDB	9.31906e-11	4.16777e+08	2.49131e+08	4.5755e+08	4.25439e+08	2.59057e+08	2.52578e+08	2.43398e+08	4.61733e+08	2.54299e+08	4.60479e+08	2.54683e+08	3.8981e+08	4.62406e+08	2.21375e+08	6.3978e+07	2.61194e+08	3.06282e+08	2.37272e+08	6.63818e+07	4.86483e+08	3.55577e+08	2.67946e+08	3.11769e+08	2.31479e+08
M284T760	Octadecanamide	284.295	760.144	283.288	0.714771	C18H37NO	C13846	[M+H]+	GNPS	0.000278243	1.03559e+08	5.40906e+07	5.37171e+08	3.36573e+08	4.85449e+08	1.17447e+08	5.73399e+08	5.02418e+08	4.74473e+07	7.33604e+07	1.71712e+06	8.21162e+07	1.8655e+08	1.15114e+08	8.64063e+07	1.01515e+08	4.82253e+08	1.16543e+08	4.4755e+08	5.19627e+08	4.68872e+08	3.6118e+08	4.95887e+07	4.57771e+08
M282T825	Oleamide	282.278	825.081	281.272	3.29445	C18H35NO	C19670	[M+H]+	MetaDNA	4.69902e-05	2.23981e+07	2.2431e+07	1.04591e+08	3.54826e+07	1.16257e+08	2.86332e+07	1.00611e+08	4.48831e+07	1.14688e+08	1.60673e+08	1.6957e+07	2.3945e+07	2.40466e+07	7.68796e+07	1.05837e+08	4.66368e+07	3.67112e+07	2.29705e+07	1.17819e+08	1.28867e+08	1.28115e+08	1.1031e+08	1.28541e+08	6.85276e+07
M282T797	Oleic acid	282.278	797.255	282.256	0.271972	C18H34O2	C00712	[M]+	BioDeepDB	2.21647e-10	6.81406e+08	1.05931e+09	6.57226e+08	1.18157e+09	6.68029e+08	5.67633e+08	6.86095e+08	5.99802e+08	1.10496e+09	1.22824e+09	5.79131e+08	6.6714e+08	9.33354e+08	9.07515e+09	6.1988e+08	8.03777e+08	9.30096e+08	8.50461e+08	8.49384e+08	9.21533e+08	1.04637e+09	1.09341e+09	1.39644e+09	3.55017e+09
M290T107	Ophthalmate	290.133	106.779	289.127	3.34538	C11H19N3O6	C21016	[M+H]+	BioDeepDB	3.72367e-22	1.54824e+07	5.36089e+06	1.65408e+07	1.09909e+07	3.12459e+07	2.35107e+07	1.13747e+07	9.73338e+06	5.93102e+06	6.44394e+06	1.68068e+07	1.7783e+07	6.16287e+06	7.85081e+06	5.00661e+06	4.80716e+06	237279	62976.7	501176	66502	230149	2.40111e+06	4.01309e+06	424324
M133T75	Ornithine	133.097	75.4764	132.09	1.88792	C5H12N2O2	C00077	[M+H]+	MoNA	2.44344e-09	5.73384e+07	3.27888e+08	5.13737e+08	5.30253e+08	5.44985e+08	5.36227e+08	4.6136e+08	4.72577e+08	4.3129e+08	4.2352e+08	2.41309e+08	3.02102e+08	9.66442e+07	3.90918e+08	3.49108e+08	1.10052e+08	2.88715e+08	4.50452e+08	3.89258e+08	4.93958e+08	1.62938e+08	2.75628e+08	9.72971e+07	2.7832e+08
M613T216	Oxidized glutathione	613.157	215.819	612.152	3.77283	C20H32N6O12S2	C00127	[M+H]+	BioDeepDB	1.95743e-27	442719	3.78845e+06	5.25965e+06	3.43113e+06	1.11845e+07	1.81196e+07	1.51572e+06	885154	1.34884e+07	1.47272e+07	2.43831e+06	719731	5.69723e+06	1.85173e+07	1.99607e+07	7.44668e+06	605402	370473	6.95974e+06	1.18907e+06	2.42144e+06	6.89693e+06	1.78526e+06	4.69931e+06
M159T104	Oxoadipic acid	158.978	104.37	160.037	5.17637	C6H8O5	C00322	[M-H]-	BioDeepDB	5.98244e-07	1.04367e+08	1.83092e+08	1.54512e+08	1.85536e+08	1.30079e+08	1.35931e+08	6.26015e+07	1.12829e+08	1.80544e+08	1.7416e+08	9.745e+07	1.00658e+08	5.54073e+07	7.80282e+07	1.84612e+08	8.68393e+07	1.34012e+08	9.33613e+07	8.6652e+07	1.12355e+08	7.04704e+07	1.40533e+08	1.13258e+08	7.70156e+07
M146T73	Oxoglutaric acid	146.03	72.6556	146.022	0.94452	C5H6O5	C00026	[M]+	BioDeepDB	0.00244278	2.86737e+07	5.37837e+07	3.83938e+07	5.59646e+07	3.53818e+07	3.19888e+07	7.51078e+06	2.99166e+07	6.12316e+07	5.74922e+07	2.36241e+07	2.35485e+07	7.09353e+06	1.26641e+07	6.56003e+07	2.46779e+07	3.78401e+07	2.38609e+07	2.02154e+07	3.00329e+07	1.0728e+07	4.094e+07	2.9858e+07	1.8073e+07
M345T694	Oxyphencyclimine	345.224	693.918	344.21	18.7839	C20H28N2O3	C07851	[M+H]+	BioDeepDB	1.42777e-06	64626.3	66616.5	6.55688e+06	2.74862e+06	3.72565e+06	5.04116e+06	7.41905e+06	3.89472e+06	0	0	19883.8	47024.5	121367	36107	0	0	4.08601e+06	3.66059e+06	5.77061e+06	6.02068e+06	3.93153e+06	3.90393e+06	4.12808e+06	3.81322e+06
M138T95	p-Aminobenzoic acid	138.054	94.6963	137.048	8.06833	C7H7NO2	C00568	[M+H]+	BioDeepDB	1.66087e-05	1.3688e+08	4.85753e+08	2.18414e+08	6.59043e+08	2.86038e+08	3.08877e+08	1.8133e+08	3.41668e+08	1.59781e+08	1.43339e+08	1.52397e+08	1.55207e+08	9.74579e+07	1.29123e+08	1.15711e+08	1.33106e+08	1.2385e+08	1.71862e+08	1.57546e+08	1.93914e+08	1.35591e+08	1.56359e+08	1.30065e+08	1.36712e+08
M153T291	p-Hydroxyphenylacetic acid	153.065	291.244	152.047	6.53176	C8H8O3	C00642	[M+H]+	BioDeepDB	0.000290373	2.45873e+08	1.77852e+08	1.22939e+08	1.96859e+08	1.47993e+08	9.67164e+07	1.11892e+08	2.2187e+08	8.61367e+07	8.10619e+07	1.86803e+08	1.86522e+08	5.57457e+08	4.66274e+08	1.80764e+08	2.91331e+08	9.38158e+07	8.17688e+07	1.77251e+08	8.61012e+07	1.1944e+08	9.23965e+07	1.89472e+08	7.07069e+07
M255T817	Palmitic acid	255.232	816.787	256.24	1.267	C16H32O2	C00249	[M-H]-	BioDeepDB	4.525e-36	1.25958e+07	3.19541e+07	9.0766e+06	8.17595e+06	2.08661e+07	8.80718e+06	2.72061e+07	7.34204e+06	7.18568e+06	2.25739e+07	6.82437e+06	6.39958e+07	2.56168e+07	2.31987e+07	7.24149e+06	6.94121e+06	7.15147e+06	3.98493e+07	4.22361e+07	2.79982e+07	6.98287e+06	6.688e+06	6.02704e+07	6.343e+06
M218T106	Pantothenic acid	218.103	106.386	219.111	0.00488386	C9H17NO5	C00864	[M-H]-	BioDeepDB	3.05291e-17	6.16102e+06	1.91498e+07	1.27194e+07	1.82468e+07	2.08982e+07	1.04933e+07	1.03205e+07	1.08971e+07	9.84764e+06	9.59393e+06	1.2065e+07	9.58584e+06	1.04637e+07	1.13387e+07	1.19169e+07	1.10599e+07	8.26577e+06	9.45962e+06	1.83714e+07	1.07786e+07	1.48977e+07	1.08582e+07	1.42362e+07	1.50378e+07
M157T779	Pelargonic acid	157.122	778.606	158.131	0.780503	C9H18O2	C01601	[M-H]-	BioDeepDB	1.62177e-39	1.57131e+07	2.21887e+07	3.52138e+06	1.60247e+07	1.40867e+07	5.67075e+06	1.6051e+07	6.35583e+06	1.82528e+07	1.66656e+07	2.0863e+07	1.55286e+07	1.48879e+07	1.99629e+07	1.6607e+07	2.07666e+07	1.9296e+07	1.5538e+07	2.23757e+07	1.65248e+07	1.57107e+07	1.98057e+07	1.71401e+07	2.45876e+07
M241T801	Pentadecanoic acid	241.217	801.353	242.225	1.69792	C15H30O2	C16537	[M-H]-	MoNA	1.48727e-06	7.32386e+07	3.16476e+07	4.51468e+06	1.54265e+08	9.79475e+07	3.96533e+07	3.70517e+07	5.02181e+06	1.72117e+06	4.46499e+07	2.44852e+07	5.16028e+07	5.4921e+07	5.93003e+07	3.2351e+07	2.39068e+07	2.6941e+07	5.49555e+07	5.26185e+07	5.29366e+07	5.74298e+07	4.73387e+07	5.5687e+07	7.73031e+07
M138T339	Pentylenetetrazole	138.091	338.899	138.09	0.672692	C6H10N4	C13692	[M]+	BioDeepDB	0.000267909	5.52925e+06	9.1213e+06	5.5055e+06	1.68487e+06	8.87722e+06	7.70762e+06	5.83697e+06	4.58669e+06	6.99432e+06	5.48344e+06	3.46912e+06	4.12382e+06	5.10037e+06	8.32065e+06	9.30073e+06	7.84277e+06	4.51729e+06	5.35098e+06	4.61088e+06	6.89262e+06	2.25506e+06	1.98285e+06	7.36012e+06	9.02954e+06
M314T620	Pergolide	314.183	619.808	314.182	2.95666	C19H26N2S	C07425	[M]+	BioDeepDB	9.3058e-30	39814.9	0	2.59193e+06	3.00939e+06	3.29474e+06	3.29671e+06	2.5791e+06	699282	0	39290.4	0	3.53692e+06	23087	0	0	0	2.18327e+06	609356	2.84108e+06	2.51296e+06	643969	2.38027e+06	2.49157e+06	707315
M93T396	Phenol	93.0343	396.192	94.0419	3.70804	C6H6O	C00146	[M-H]-	MetaDNA	0.0271073	1.54913e+07	1.66023e+07	3.61404e+06	1.31707e+07	3.46497e+06	7.32185e+06	4.45152e+06	4.95576e+06	1.09268e+07	1.09513e+07	1.12807e+07	1.25968e+07	1.23652e+07	7.43151e+06	1.71531e+07	1.43629e+07	3.49957e+06	4.87751e+06	7.08992e+06	5.40675e+06	6.07423e+06	9.98154e+06	6.42079e+06	4.43528e+06
M135T717	Phenyl acetate	134.895	716.514	136.052	13.1302	C8H8O2	C00548	[M-H]-	BioDeepDB	1.00395e-14	1.74923e+07	1.89863e+07	9.54279e+07	1.8786e+07	1.93682e+07	2.09716e+07	7.34973e+07	7.61863e+07	6.70471e+07	9.12419e+07	5.26233e+07	6.39371e+07	1.67814e+07	6.86067e+07	9.39229e+07	8.13119e+07	6.85483e+07	1.72737e+07	1.7853e+07	7.28865e+07	7.58041e+07	1.75427e+07	9.72064e+07	7.66717e+07
M120T326	Phenylacetaldehyde	119.946	326.426	120.058	7.09049	C8H8O	C00601	[M]-	BioDeepDB	2.28777e-05	4.85054e+07	5.40156e+07	5.83262e+07	4.95025e+07	6.25142e+07	4.75325e+07	5.3008e+07	5.38338e+07	5.56654e+07	5.33517e+07	5.26004e+07	5.06526e+07	5.7696e+07	6.41268e+07	5.65261e+07	5.63017e+07	5.1028e+07	4.28105e+07	5.67343e+07	5.15678e+07	5.76618e+07	5.68162e+07	5.666e+07	5.41299e+07
M137T214	Phenylacetic acid	137.132	213.783	136.052	3.1411	C8H8O2	C07086	[M+H]+	BioDeepDB	1.54368e-17	3.05512e+07	3.39249e+07	2.9728e+07	3.33068e+07	1.1691e+08	3.41373e+07	1.04775e+08	4.14046e+07	3.06824e+07	2.99404e+07	3.02068e+07	2.83633e+07	2.92604e+07	3.41e+07	2.87914e+07	2.92261e+07	2.4639e+08	2.97104e+07	1.75815e+08	2.15976e+08	1.14164e+08	3.18935e+07	1.26166e+08	1.59943e+08
M263T376	Phenylacetylglutamine	263.103	376.021	264.111	3.67515	C13H16N2O4	C04148	[M-H]-	MoNA	2.6126e-05	317190	267634	279582	622371	521253	889368	87495.7	548926	853217	1.16499e+06	1.25192e+06	1.49913e+06	1.52641e+06	542502	1.98624e+06	922771	320255	363986	110317	413942	454473	426495	507999	500098
M194T493	Phenylacetylglycine	194.081	493.055	193.074	2.11323	C10H11NO3	C05598	[M+H]+	BioDeepDB	2.47711e-05	8.92053e+07	8.11712e+07	1.85962e+08	1.69255e+08	1.40123e+08	1.92535e+08	1.57294e+08	1.02699e+08	1.82628e+08	2.02283e+08	4.09194e+08	4.30761e+08	4.03007e+08	1.48468e+08	3.16018e+08	2.83366e+08	1.90508e+07	7.28565e+07	1.18815e+08	1.14913e+08	8.44205e+07	1.02896e+08	1.68128e+08	1.27895e+08
M121T310	Phenylethylamine	121.029	310.246	121.089	4.47446	C8H11N	C05332	[M]-	BioDeepDB	7.42836e-21	3.77039e+07	1.56094e+07	6.80692e+06	1.39418e+07	1.22269e+07	1.89865e+07	5.56642e+07	3.07255e+07	3.2589e+07	2.2711e+07	6.43825e+06	6.5597e+06	6.12117e+06	2.64283e+07	4.24621e+07	6.3152e+06	5.28791e+07	3.27193e+07	1.86452e+07	6.54169e+06	6.35546e+06	6.21613e+06	3.00075e+07	6.23363e+06
M165T362	Phenyllactate	165.055	361.653	166.063	6.80625	C9H10O3	C05607	[M-H]-	mzCloud	1.8134e-06	4.76633e+06	7.8129e+06	7.85187e+06	2.46788e+07	1.90996e+06	8.77823e+06	5.09607e+06	1.2504e+07	9.65233e+06	1.39828e+07	1.63701e+07	8.37238e+06	8.89136e+06	8.50621e+06	5.45336e+06	1.31146e+07	5.0678e+06	5.96347e+06	1.47142e+06	8.36879e+06	8.33641e+06	7.60927e+06	8.76547e+06	7.12253e+06
M149T491	Phenylpropanoate	149.06	491.455	150.068	3.07818	C9H10O2	C05629	[M-H]-	mzCloud	8.59588e-05	739331	3.88443e+06	1.80215e+06	7.34331e+06	680679	1.8641e+06	850909	3.95477e+06	639779	683321	1.26401e+06	1.13025e+06	54454	649239	576244	632705	537758	1.17458e+06	1.35559e+06	524634	962700	1.43798e+06	1.14826e+06	496263
M164T111	Phenylpyruvic acid	164.038	110.556	164.047	23.7423	C9H8O3	C00166	[M]-	BioDeepDB	0.691352	1.75527e+07	3.52843e+07	2.79404e+07	3.14422e+07	2.93496e+07	2.82358e+07	2.32324e+07	2.77567e+07	3.42236e+07	3.15454e+07	2.33223e+07	2.55947e+07	2.7674e+07	2.89796e+07	2.94439e+07	2.33668e+07	2.55528e+07	3.03161e+07	3.52082e+07	3.02217e+07	3.2548e+07	3.10531e+07	3.51522e+07	2.37536e+07
M157T704	Phosphoglycolic acid	156.99	703.999	155.982	2.22134	C2H5O6P	C00988	[M+H]+	BioDeepDB	0.162951	5.89313e+07	8.42436e+07	4.54297e+08	1.56698e+08	3.52609e+08	1.50066e+08	1.46012e+08	4.14817e+08	3.07597e+07	1.09273e+08	1.16814e+08	3.18509e+07	3.31285e+07	8.80162e+07	3.0688e+07	3.3313e+07	8.97994e+07	3.25459e+07	3.4903e+07	3.55479e+07	5.42328e+08	1.20079e+08	1.04222e+08	9.70816e+07
M184T86	Phosphorylcholine	184.073	85.9179	184.074	0.126316	C5H15NO4P	C00588	[M+H]+	BioDeepDB	7.10164e-56	4.94282e+07	7.28605e+07	5.89873e+07	7.36185e+07	7.62759e+07	6.72629e+07	8.16153e+07	5.27565e+07	4.86305e+07	4.88266e+07	6.17537e+07	4.63307e+07	5.00331e+07	7.4038e+07	6.07627e+07	5.58586e+07	6.04575e+07	5.23381e+07	3.14308e+07	6.20862e+07	4.41185e+07	4.88418e+07	4.98784e+07	1.47615e+07
M149T758	Phthalic acid	149.023	758.479	166.027	24.6646	C8H6O4	C01606	[M+H-H2O]+	MoNA	1.12996e-07	5.63143e+07	5.46675e+07	6.34036e+07	2.47172e+08	6.55119e+07	2.30221e+08	3.4803e+08	6.7316e+07	2.53287e+08	5.22392e+07	2.6828e+08	3.19802e+08	3.52727e+08	3.22082e+08	5.96651e+07	5.59896e+07	3.0978e+08	2.36979e+08	6.80075e+07	6.51721e+07	2.43894e+08	1.80274e+08	2.03302e+08	5.98884e+07
M124T824	Picolinic acid	124.087	823.828	123.032	2.00003	C6H5NO2	C10164	[M+H]+	BioDeepDB	2.43444e-15	6.42152e+07	1.24649e+08	6.37515e+07	2.70649e+08	6.29756e+07	2.27155e+08	2.10127e+08	1.41199e+08	3.12683e+07	2.88784e+07	9.53017e+07	2.67267e+07	1.05531e+08	1.19536e+08	6.97962e+07	2.73287e+07	4.44847e+07	6.76527e+07	2.57607e+08	2.81637e+08	3.08336e+08	4.18746e+07	3.20265e+08	4.2609e+07
M160T109	Pimelic acid	159.969	108.719	160.074	2.17898	C7H12O4	C02656	[M]+	BioDeepDB	5.34232e-06	8.93141e+07	2.36259e+08	2.36166e+08	1.25194e+08	5.65493e+07	1.11217e+08	2.49918e+08	1.22775e+08	2.60712e+08	2.72328e+08	5.92475e+07	2.26067e+08	2.17897e+08	2.25795e+08	2.6771e+08	2.51461e+08	1.23106e+08	5.96262e+07	5.59668e+07	2.41448e+08	2.52138e+08	2.41093e+08	9.36349e+07	2.4405e+08
M130T99_2	Pipecolic acid	130.086	99.1856	129.079	1.09313	C6H11NO2	C00408	[M+H]+	BioDeepDB	1.26449e-33	1.69543e+08	4.5391e+08	5.60397e+08	6.43061e+08	4.886e+08	5.44705e+08	5.28449e+08	5.73496e+08	4.14663e+08	4.08564e+08	3.78901e+08	4.19189e+08	3.8257e+08	4.65288e+08	4.00448e+08	4.70764e+08	3.91974e+08	3.38642e+08	4.064e+08	4.46027e+08	3.14936e+08	4.46036e+08	3.95939e+08	2.8515e+08
M86T222_1	Piperidine	86.0965	221.864	85.0891	0.446525	C5H11N	C01746	[M+H]+	MoNA	2.18111e-07	1.91489e+09	2.14525e+09	3.90926e+09	2.61985e+09	3.55613e+09	3.67833e+09	2.96232e+09	2.99729e+09	2.6325e+09	2.78201e+09	2.14184e+09	2.26071e+09	3.37406e+09	2.55365e+09	2.65441e+09	2.56873e+09	3.51543e+09	4.09159e+09	5.08643e+09	4.00233e+09	3.98506e+09	3.81181e+09	4.2731e+09	3.19396e+09
M226T693	Porphobilinogen	226.179	692.577	226.095	4.41569	C10H14N2O4	C00931	[M]+	BioDeepDB	7.76181e-06	66719.6	3.10738e+07	4.18759e+07	5.78101e+07	5.14077e+07	3.95837e+07	3.4541e+07	3.60653e+07	21397.2	26947.8	54094.1	7.91369e+06	6.10045e+07	3.53069e+07	85770.9	388762	3.70192e+07	4.12185e+07	4.54451e+07	3.63087e+07	4.60089e+07	6.78491e+07	3.84647e+07	3.54727e+07
M226T160	Prephenate	226.068	159.526	226.048	1.94691	C10H10O6	C00254	[M]+	BioDeepDB	1.18572e-07	5.61101e+06	8.19658e+06	9.3942e+06	1.2684e+07	1.48097e+07	1.01465e+07	5.66749e+06	9.04493e+06	1.05715e+07	1.28629e+07	1.23064e+07	8.43445e+06	6.69961e+06	9.05128e+06	9.70816e+06	7.46738e+06	6.23091e+06	4.66665e+06	7.61126e+06	8.88336e+06	6.92394e+06	8.41777e+06	7.29338e+06	9.61042e+06
M198T405	Procollagen 5-hydroxy-L-lysine	197.807	404.847	NULL	4.91844	C7H13N3O3R2	C01211	[M-H]-	BioDeepDB	0.0490819	5.23311e+07	1.30855e+07	1.71214e+07	1.24501e+08	4.62141e+07	8.56623e+07	7.60984e+07	1.20026e+08	1.15375e+07	9.1325e+06	1.51283e+07	1.47691e+07	8.29799e+07	2.76239e+07	7.81136e+06	3.72781e+07	3.79996e+07	6.87299e+07	4.36435e+07	9.0982e+07	6.54218e+07	6.2399e+07	8.3207e+07	4.16623e+07
M218T297	Propionylcarnitine	218.138	297.061	217.131	2.06792	C10H19NO4	C03017	[M+H]+	MoNA	0.000217447	1.68172e+06	9.53747e+06	9.83316e+06	8.18322e+06	2.30478e+07	9.84532e+06	1.20315e+07	9.03067e+06	8.49884e+06	7.09291e+06	1.38488e+06	6.26737e+06	1.87141e+06	1.78736e+06	6.24477e+06	1.6554e+06	1.37134e+06	3.60163e+06	1.21437e+07	1.08507e+06	6.02088e+06	1.50478e+06	4.00256e+06	1.25846e+06
M337T810	Prostaglandin E1	337.234	809.697	354.241	1.43441	C20H34O5	C04741	[M+H-H2O]+	BioDeepDB	3.38581e-07	891484	2.10695e+06	1.01111e+08	5.39639e+07	5.26518e+07	4.40386e+07	5.39744e+07	4.28891e+07	3.19783e+06	3.4542e+06	3.04883e+06	4.37105e+06	4.10975e+06	1.4389e+07	3.35958e+06	8.88427e+06	4.70216e+07	6.46441e+07	4.4911e+07	3.89763e+07	5.3037e+07	3.58943e+07	5.60721e+07	5.93417e+07
M353T640	Prostaglandin F2a	353.232	639.848	354.241	2.67903	C20H34O5	C00639	[M-H]-	BioDeepDB	6.07006e-10	1.48979e+06	2.16401e+06	3.59621e+06	81275.3	2.1174e+06	30706.8	1.02412e+06	1.63329e+06	1.94933e+06	1.30621e+06	941647	1.17104e+06	1.42136e+06	3.04728e+06	726095	966751	2.55224e+06	1.70382e+06	1.8518e+06	2.09306e+06	2.39123e+06	2.82816e+06	1.84215e+06	1.74565e+06
M351T654	Prostaglandin H2	351.217	654.174	352.225	2.10379	C20H32O5	C00427	[M-H]-	BioDeepDB	0.000268522	586206	2.42187e+06	34841.8	13879.2	355642	9.03455e+06	799907	420296	1.10416e+06	934714	384113	475158	1.05282e+06	2.64367e+06	687317	674246	2.08337e+06	1.67389e+06	1.88731e+06	1.94928e+06	2.1783e+06	2.48525e+06	1.78651e+06	781653
M243T100	Pseudouridine	243.063	99.8061	244.07	1.10744	C9H12N2O6	C02067	[M-H]-	MoNA	1.49236e-12	3.50165e+07	3.49135e+07	4.71298e+07	5.36874e+07	5.6008e+07	5.7105e+07	4.35918e+07	4.18319e+07	3.30817e+07	3.42198e+07	4.03178e+07	3.6833e+07	3.88339e+07	3.01088e+07	3.14093e+07	3.67588e+07	3.38536e+07	3.86294e+07	4.35894e+07	4.50069e+07	3.79625e+07	3.92835e+07	3.95112e+07	3.92036e+07
M88T159	Putrescine	88.0755	159.062	88.1	0.737001	C4H12N2	C00134	[M]+	BioDeepDB	3.28004e-06	2.75409e+08	1.80075e+08	4.23245e+07	1.66752e+08	4.92287e+08	1.93097e+08	1.43524e+08	2.29749e+08	5.71254e+08	3.00304e+08	1.92308e+08	5.71093e+08	2.86597e+08	1.8137e+08	5.32846e+07	7.87775e+08	4.49085e+08	2.29168e+08	2.06997e+08	1.97792e+08	1.80359e+08	1.77571e+08	4.43943e+07	1.97516e+08
M169T342	Pyridoxamine	169.095	342.386	168.09	12.0519	C8H12N2O2	C00534	[M+H]+	BioDeepDB	0.00105548	2.76242e+06	4.56511e+06	4.31679e+06	5.47166e+06	3.42927e+06	3.9575e+06	2.17529e+06	4.32288e+06	5.3818e+06	5.14902e+06	3.15792e+06	4.82544e+06	3.94508e+06	2.45851e+06	2.24434e+06	2.56519e+06	2.77038e+06	3.75657e+06	6.6974e+06	3.73731e+06	3.97416e+06	4.00094e+06	4.83711e+06	2.10611e+06
M81T748	Pyrimidine	81.0696	747.623	80.0374	10.6273	C4H4N2	C00396	[M+H]+	BioDeepDB	0.000236996	5.16413e+06	3.13482e+06	7.09864e+06	3.01601e+07	2.45657e+07	2.82586e+07	2.18963e+07	2.73289e+07	3.42889e+06	3.60885e+06	3.47052e+06	4.71451e+06	3.81289e+06	4.16417e+06	6.59959e+06	3.82515e+06	5.05163e+07	4.56767e+07	1.54385e+07	2.23806e+07	1.36653e+07	2.19414e+07	2.89697e+07	2.10816e+07
M221T294	Pyrimidodiazepine	221.091	293.773	221.091	0.813925	C9H11N5O2	C02587	[M]+	BioDeepDB	5.52921e-05	9.77135e+06	1.41618e+07	1.46538e+07	9.53692e+06	1.35148e+07	9.2962e+06	9.30149e+06	8.19253e+06	1.23309e+07	1.31939e+07	1.04688e+07	1.03908e+07	1.12309e+07	1.22679e+07	1.38474e+07	1.1149e+07	1.25568e+07	1.17259e+07	1.78585e+07	1.86467e+07	1.88918e+07	2.61714e+07	1.77473e+07	1.43367e+07
M128T90	Pyroglutamic acid	128.036	89.8362	129.043	1.58139	C5H7NO3	C01879	[M-H]-	BioDeepDB	3.71346e-10	2.04047e+08	2.3806e+08	3.63808e+08	4.5345e+08	4.86755e+08	4.32865e+08	2.84289e+08	4.932e+08	3.67376e+08	3.88674e+08	2.94236e+08	3.56683e+08	2.71804e+08	3.71409e+08	3.09026e+08	3.25695e+08	3.41606e+08	4.31712e+08	4.57855e+08	6.11522e+08	4.18969e+08	6.02582e+08	3.2062e+08	3.0533e+08
M111T714	Pyrrole-2-carboxylic acid	110.521	713.937	111.032	6.89268	C5H5NO2	C05942	[M]+	BioDeepDB	4.76578e-05	4.08308e+07	4.41706e+07	1.25324e+08	6.61995e+08	5.26019e+07	1.40272e+08	1.06685e+08	1.42533e+08	4.34122e+07	1.86625e+08	4.07023e+07	3.31555e+07	3.60431e+07	1.50239e+07	2.81516e+08	3.98251e+07	9.43318e+07	1.29778e+08	5.12392e+07	1.12793e+08	1.18655e+09	5.6514e+07	5.6864e+07	8.79546e+08
M129T174	Pyrrolidonecarboxylic acid	129.127	174.427	129.043	3.31282	C5H7NO3	C02237	[M]+	BioDeepDB	1.408e-09	2.72173e+07	2.69551e+07	7.39001e+07	5.11435e+08	6.33452e+07	9.94978e+07	8.21243e+07	6.27222e+07	2.61227e+07	2.44816e+07	2.55596e+07	2.54931e+07	2.55823e+07	2.46865e+07	2.58285e+07	2.64118e+07	6.16998e+07	1.41587e+08	1.35789e+08	2.38561e+08	2.30737e+07	2.40748e+07	7.55997e+07	7.472e+07
M90T813	Pyruvic acid	89.5059	812.922	88.016	11.7009	C3H4O3	C00022	[M+H]+	BioDeepDB	7.17779e-05	5.03127e+07	4.25102e+07	3.42457e+08	4.71449e+07	1.332e+08	2.78759e+08	2.25246e+08	2.19042e+08	3.45103e+07	4.08094e+07	3.39763e+07	3.50016e+07	4.97028e+07	3.85969e+07	4.58832e+07	3.87408e+07	5.17422e+07	1.07227e+08	2.93416e+08	2.42417e+08	3.36224e+08	3.83238e+07	1.1613e+08	3.62279e+07
M369T669	Quassin	369.173	669.157	388.189	6.58039	C22H28O6	C08778	[M-H2O-H]-	MoNA	0.00811528	2.63434e+06	202648	215888	21474.5	3.3352e+06	20131.1	2.26008e+06	21726.7	37642.6	150371	554584	455226	234814	264488	47091.7	233879	341602	18539.3	26201.2	107573	103712	285008	21751.6	220013
M192T372_2	Quinate	192.066	372.12	192.063	14.9983	C7H12O6	C00296	[M]-	BioDeepDB	0.203633	2.06066e+08	2.67934e+08	1.56868e+08	1.17258e+08	1.25755e+08	1.53408e+08	4.97132e+07	1.31093e+07	1.68698e+08	1.66166e+08	9.47957e+06	1.1901e+07	6.61542e+06	1.06229e+08	2.79286e+08	1.07035e+07	1.28408e+08	4.18767e+08	2.90815e+08	1.4836e+08	1.95806e+08	2.48099e+08	3.03935e+08	2.2189e+08
M269T786	Retinol	269.226	785.565	286.23	0.817662	C20H30O	C00473	[M+H-H2O]+	BioDeepDB	5.88122e-25	9.87337e+07	1.23695e+08	1.34006e+08	9.45697e+07	1.01595e+08	7.09058e+07	8.61002e+07	6.64526e+07	385283	1.14258e+08	8.85657e+07	9.66342e+07	5.02521e+07	2.0271e+07	1.51254e+08	1.12715e+08	9.729e+07	1.25982e+08	1.22298e+08	1.67461e+08	1.46462e+08	1.35473e+08	1.50789e+08	1.33234e+08
M244T96	Ribavirin	244.079	95.9161	244.081	0.0114876	C8H12N4O5	C07234	[M]+	BioDeepDB	3.43231e-15	2.85594e+07	4.34222e+07	3.88009e+07	5.63521e+07	1.11253e+08	6.04812e+07	4.54181e+07	3.66715e+07	6.08616e+07	6.90081e+07	4.70199e+07	6.46164e+07	7.28738e+07	6.14294e+07	6.31013e+07	3.39764e+07	3.33757e+07	5.09212e+07	4.274e+07	4.48362e+07	3.39888e+07	6.24407e+07	3.40956e+07	5.76453e+07
M233T522	Riluzole	232.994	522.465	234.007	25.205	C8H5F3N2OS	C07937	[M-H]-	MoNA	0.000914556	263790	696814	304420	2.66602e+06	503357	0	143978	842072	108155	94784.5	367039	339902	170445	115822	209148	165785	95932.5	52236.5	280788	126180	75561.2	140760	287280	184328
M360T448	Rosmarinic acid	360.093	448.162	360.084	22.5863	C18H16O8	C01850	[M]-	BioDeepDB	6.46879e-05	59938.9	1.24008e+06	863775	4.50719e+06	315082	2.43468e+06	351283	564817	115144	100933	259134	183721	140714	136051	178518	87637.5	129350	483478	608944	318798	499216	275339	270653	352602
M383T318	S-Adenosylhomocysteine	383.113	317.648	384.122	3.29587	C14H20N6O5S	C00021	[M-H]-	BioDeepDB	6.24955e-22	895301	240412	0	7232.97	24625.8	54444.2	14427.2	138348	294125	170832	359096	628024	551492	11493.5	80831.2	72741.9	270943	104081	324256	15518.7	9932.38	598541	573946	85180
M397T820	S-Adenosylmethionine	397.224	820.1	398.137	5.85563	C15H22N6O5S	C00019	[M-H]-	BioDeepDB	1.02459e-12	8.79324e+06	9.38718e+06	646902	5.68731e+06	1.87811e+06	9.0365e+06	1.58912e+07	250904	1.38231e+06	1.02547e+07	1.15186e+07	1.78503e+07	1.69565e+07	3.67308e+06	1.22664e+07	2.91884e+06	5.38605e+06	2.54887e+06	1.00548e+07	7.11274e+06	1.12556e+07	1.1258e+07	3.16698e+06	6.27362e+06
M162T462	S-Allylcysteine	162.055	462.22	161.051	21.6014	C6H11NO2S	C16759	[M+H]+	BioDeepDB	0.4534	422010	3.65184e+06	3.31887e+06	7.2693e+06	4.9005e+06	6.32804e+06	827026	6.94835e+06	472504	4.23633e+06	2.59522e+06	2.29278e+06	454256	667407	2.40306e+06	569703	543457	1.12256e+06	3.06628e+06	4.3965e+06	671173	3.49244e+06	3.13937e+06	856656
M391T734	S-Hexyl-glutathione	391.283	733.609	391.178	2.22189	C16H29N3O6S	C02886	[M]+	BioDeepDB	5.96992e-17	6.77305e+07	8.90283e+06	1.9584e+08	7.90639e+07	1.71639e+08	8.03188e+08	2.32507e+07	1.83545e+08	4.37673e+07	5.0272e+07	8.32416e+06	8.94438e+06	8.72734e+06	4.5939e+07	4.89562e+07	5.48187e+07	8.27865e+07	1.85991e+08	1.42754e+08	1.76783e+08	1.00996e+08	8.69669e+07	1.21036e+08	6.30032e+07
M164T292	S-Methyl-L-methionine	164.073	292.324	164.075	4.75679	C6H14NO2S	C03172	[M]+	BioDeepDB	0.0847779	5.46063e+06	1.10755e+06	1.21619e+07	7.64448e+06	1.44925e+07	9.64118e+06	1.08135e+07	6.39421e+06	1.22145e+07	1.30938e+07	1.16125e+07	1.08576e+07	8.86381e+06	7.96788e+06	6.62961e+06	7.37361e+06	8.7502e+06	7.22001e+06	1.03707e+07	1.12275e+07	7.27974e+06	8.83728e+06	9.57091e+06	1.01243e+07
M276T96	Saccharopine	276.118	95.7191	276.132	3.10976	C11H20N2O6	C00449	[M]+	BioDeepDB	1.05608e-05	1.9154e+08	1.49878e+08	1.26354e+08	4.59977e+07	3.47858e+07	5.47428e+07	2.06939e+07	1.6328e+08	1.9046e+08	1.88214e+08	2.15878e+08	1.91769e+08	2.98492e+08	2.23622e+08	2.21864e+08	3.12002e+08	1.68039e+08	2.29601e+08	2.07298e+08	1.3876e+08	3.44252e+08	2.82957e+08	2.80803e+08	2.2171e+08
M137T378	Salicylic acid	137.024	378.237	138.032	2.26215	C7H6O3	C00805	[M-H]-	BioDeepDB	2.77584e-20	1.60866e+07	2.53198e+07	1.5758e+07	3.866e+07	1.74383e+07	2.09027e+07	1.57405e+07	2.04837e+07	1.44718e+07	3.07306e+06	2.42774e+07	1.86414e+07	2.75707e+06	2.88893e+06	1.27377e+07	2.92348e+06	1.08883e+07	1.37416e+07	1.32876e+07	1.36925e+07	1.31484e+07	1.3309e+07	1.33368e+07	1.25224e+07
M194T236	Salicyluric acid	194.046	236.468	195.053	1.82147	C9H9NO4	C07588	[M-H]-	BioDeepDB	0.00209711	192274	4.36752e+06	1.45089e+06	7.74062e+06	3.78486e+06	1.45016e+06	401675	1.18401e+06	1.60169e+06	1.52181e+06	622043	600291	1.10587e+06	690159	995010	792052	478257	2.27537e+06	1.77867e+06	508891	1.36425e+06	1.37899e+06	1.55321e+06	2.38595e+06
M183T334	Se-Methylselenocysteine	182.985	333.594	182.98	2.67629	C4H9NO2Se	C05689	[M]+	BioDeepDB	0.000190713	4.95709e+07	3.85063e+08	2.22043e+08	1.63295e+08	1.41087e+08	3.72257e+08	9.20532e+07	2.2123e+08	5.77397e+07	1.20026e+08	5.45799e+07	5.83111e+07	5.511e+07	1.28332e+08	3.1153e+08	5.6242e+07	2.00854e+08	5.86875e+07	1.42926e+08	2.39001e+08	2.65914e+08	1.50668e+08	3.78562e+08	1.66305e+08
M185T508	Sebacic acid	185.115	508.298	202.12	10.1595	C10H18O4	C08277	[M+H-H2O]+	BioDeepDB	2.30468e-06	6.30702e+07	4.06926e+07	4.42024e+07	4.4645e+07	3.40804e+07	3.34672e+07	3.91647e+07	3.66427e+07	3.56648e+07	4.62688e+07	3.97156e+07	5.20038e+07	3.2526e+07	4.42725e+07	5.00412e+07	3.56873e+07	4.00762e+07	3.41315e+07	4.68277e+07	5.00571e+07	4.69345e+07	3.50562e+07	4.07423e+07	4.3106e+07
M177T320	Serotonin	177.102	319.611	176.095	0.472739	C10H12N2O	C00780	[M+H]+	BioDeepDB	6.03023e-11	6.65764e+07	9.8717e+07	1.38319e+08	1.67772e+08	2.09296e+08	1.48551e+08	1.80987e+08	1.54062e+08	8.34994e+07	9.12952e+07	2.10645e+08	2.2108e+08	1.82961e+08	1.45243e+08	5.62856e+07	1.13885e+08	1.02774e+08	8.5819e+07	1.93844e+08	1.62402e+08	1.58458e+08	1.96837e+08	1.10598e+08	1.00901e+08
M155T172	Shikimic acid	155.034	171.527	174.053	2.94737	C7H10O5	C00493	[M-H2O-H]-	BioDeepDB	0.000653855	115347	129805	3.1968e+06	2.39609e+06	3.78498e+06	3.51355e+06	6.19817e+06	3.66513e+06	110968	118405	106006	125714	115909	110025	116676	121899	3.47443e+06	3.78101e+06	3.02003e+06	4.96203e+06	3.93467e+06	3.70784e+06	4.11879e+06	4.7814e+06
M211T448	Sinapyl alcohol	211.096	447.726	210.089	3.438	C11H14O4	C02325	[M+H]+	BioDeepDB	0.253762	648949	3.5837e+06	4.09228e+06	6.30529e+06	4.56268e+06	3.35413e+06	1.39593e+06	3.55311e+06	906213	681466	622881	1.19816e+06	636695	805210	703637	1.97953e+06	3.1534e+06	1.91665e+06	2.89737e+06	2.51039e+06	1.19832e+06	2.47543e+06	3.3346e+06	2.35492e+06
M414T510	Sodium deoxycholate	414.212	509.659	414.275	3.37551	C24H39O4. Na	C11171	[M]-	BioDeepDB	1.26262e-06	927120	2.2353e+06	671824	760318	1.8372e+06	7744.32	560526	124430	2.27694e+06	721329	748157	673931	582761	2.73855e+06	2.14711e+06	1.98411e+06	2.5488e+06	692308	586431	2.73699e+06	1.989e+06	696479	2.0776e+06	2.86194e+06
M183T130	Sorbitol	182.985	130.134	182.079	0.00326733	C6H14O6	C00794	[M+H]+	BioDeepDB	2.38321e-12	3.13778e+07	1.39717e+08	8.19706e+07	1.26983e+08	3.64018e+07	1.32326e+08	1.4915e+08	1.63756e+08	3.78354e+07	2.5283e+08	3.59295e+07	3.80949e+07	3.86973e+07	1.92285e+08	2.95147e+08	3.62499e+07	3.97158e+07	1.54006e+08	1.7802e+08	1.1979e+08	4.23031e+07	4.09245e+07	1.69399e+08	1.05043e+08
M144T119	Spermidine	143.915	119.018	145.158	5.94464	C7H19N3	C00315	[M-H]-	BioDeepDB	3.7556e-13	4.40137e+06	4.2373e+06	9.12898e+06	4.26053e+06	1.57687e+07	1.90232e+07	4.03302e+06	1.13767e+07	1.99383e+07	4.15236e+06	3.62403e+06	3.83837e+06	3.35582e+06	1.8013e+07	1.46396e+07	3.60567e+06	1.2998e+07	1.77627e+07	6.71187e+06	2.08795e+07	3.93157e+06	1.84072e+07	1.66923e+07	1.35569e+07
M203T64	Spermine	203.223	64.168	202.216	2.24419	C10H26N4	C00750	[M+H]+	BioDeepDB	0.00115668	1.04917e+07	2.19765e+07	1.78028e+07	2.63754e+07	1.63426e+07	1.39312e+07	1.36873e+07	1.78434e+07	2.47352e+07	2.51881e+07	2.78217e+07	2.96287e+07	1.71331e+07	3.06226e+07	2.45777e+07	1.43934e+07	1.79697e+07	1.70013e+07	1.58714e+07	2.38397e+07	2.28702e+07	3.47226e+07	2.64046e+07	3.02178e+07
M302T771	Sphinganine	302.304	771.141	301.298	2.02073	C18H39NO2	C00836	[M+H]+	BioDeepDB	1.00835e-06	4.39623e+07	1.21847e+07	4.30381e+07	4.0644e+07	4.17415e+07	8.72243e+06	5.09241e+07	6.04996e+07	9.14505e+06	1.11626e+07	1.19598e+07	1.30179e+07	1.20976e+07	1.22671e+07	3.64346e+07	1.01766e+07	4.25969e+07	5.13907e+07	4.73614e+07	1.13857e+07	4.66877e+07	5.06675e+07	4.06047e+07	4.24888e+07
M382T810	Sphinganine 1-phosphate	382.271	810.436	381.264	1.05669	C18H40NO5P	C01120	[M+H]+	BioDeepDB	6.04806e-07	1.34217e+08	2.30805e+08	8.97958e+07	8.95663e+07	1.09989e+08	8.2563e+07	1.36689e+08	1.03378e+08	1.64619e+08	1.32216e+08	1.93425e+08	2.22719e+08	1.58029e+08	2.43033e+08	8.15482e+07	1.39377e+08	9.09761e+07	7.95519e+07	1.29386e+08	8.81734e+07	8.25413e+07	1.28794e+08	1.11084e+08	1.57041e+08
M300T781	Sphingosine	300.289	781.426	299.282	2.60399	C18H37NO2	C00319	[M+H]+	BioDeepDB	3.43095e-06	4.84785e+06	5.30112e+07	1.46171e+08	1.65031e+08	1.41797e+08	1.34914e+08	9.21873e+07	1.52429e+08	1.04582e+07	1.06577e+07	8.28374e+06	8.52914e+06	3.98599e+07	1.28623e+07	3.11543e+07	1.3366e+07	8.62983e+07	1.06683e+08	1.59952e+08	1.17026e+08	8.45469e+07	1.33672e+08	6.10726e+07	1.02978e+08
M378T749	Sphingosine 1-phosphate	378.24	749.448	379.249	5.24765	C18H38NO5P	C06124	[M-H]-	BioDeepDB	2.71282e-20	4.30083e+07	8.82015e+07	2.49254e+07	2.45449e+07	1.1918e+08	2.76563e+07	3.64239e+07	1.50926e+07	2.96149e+07	1.47005e+08	1.11913e+08	1.17847e+08	1.6234e+08	1.40159e+08	1.31583e+08	1.05655e+08	9.78245e+07	9.67243e+07	1.27681e+08	9.39282e+07	1.06342e+08	1.23267e+08	1.25161e+08	1.26097e+08
M120T339	Styrene Oxide	120.044	338.64	120.058	15.7221	C8H8O	C02083	[M]+	BioDeepDB	1.94596e-11	1.7321e+06	5.22629e+06	4.55347e+06	3.50391e+06	8.11081e+06	5.24434e+06	5.30093e+06	3.93512e+06	5.51884e+06	3.86751e+06	2.69112e+06	3.64019e+06	5.59844e+06	4.75901e+06	3.97191e+06	3.7252e+06	3.79035e+06	4.07424e+06	5.95431e+06	3.95877e+06	4.34539e+06	2.99737e+06	4.59883e+06	3.22759e+06
M117T78	Succinic acid	117.019	78.2394	118.027	3.63188	C4H6O4	C00042	[M-H]-	BioDeepDB	9.13353e-28	5.47306e+07	1.04781e+08	1.34661e+08	1.69553e+08	1.81555e+08	1.9026e+08	1.52463e+08	1.23774e+08	7.99537e+07	7.94849e+07	1.23079e+08	1.29124e+08	5.89034e+07	8.62045e+07	9.57016e+07	6.04377e+07	7.94459e+07	9.55276e+07	8.90184e+07	1.28754e+08	8.52802e+07	1.24385e+08	9.97336e+07	1.11278e+08
M101T632	Succinic acid semialdehyde	101.024	632.324	102.032	4.67573	C4H6O3	C00232	[M-H]-	MetaDNA	4.20285e-05	9.69111e+06	9.00679e+06	8.03812e+06	5.62038e+07	4.49378e+07	8.13873e+06	8.67969e+06	6.18253e+07	1.52682e+07	3.8545e+07	3.85949e+07	8.74687e+06	3.92281e+07	9.05143e+06	3.11167e+07	4.47569e+07	7.54693e+06	3.07468e+07	6.04618e+07	6.50071e+06	2.01069e+07	7.15445e+06	1.18125e+08	7.57421e+06
M342T185	Sucrose	342.119	184.555	342.116	6.83694	C12H22O11	C00089	[M]-	MetaDNA	8.73274e-05	614420	1.45052e+06	1.11644e+06	1.22353e+06	734042	1.00804e+06	1.2462e+06	2.65133e+06	1.64728e+06	1.54255e+06	1.57566e+06	1.88653e+06	1.91694e+06	4.15422e+06	1.75752e+06	547445	982704	1.57862e+06	1.1845e+06	1.12719e+06	1.39487e+06	2.13035e+06	2.84603e+06	1.28527e+06
M296T491	Sumatriptan	296.15	490.866	295.135	23.6791	C14H21N3O2S	C07319	[M+H]+	BioDeepDB	0.0908948	2.66626e+06	2.95157e+06	1.45568e+07	9.70571e+06	2.83511e+06	1.29493e+07	1.46961e+07	5.54082e+06	0	460066	355096	284735	522549	1.26823e+06	3.23935e+06	532997	1.19291e+07	1.96548e+06	1.29991e+07	1.24507e+07	1.59937e+06	3.0842e+06	4.57113e+06	1.04344e+07
M124T86	Taurine	124.007	86.4635	125.015	2.11246	C2H7NO3S	C00245	[M-H]-	BioDeepDB	5.20611e-33	1.25121e+08	1.62164e+08	1.8514e+08	1.51197e+08	2.48953e+08	2.27294e+08	1.7033e+08	1.54064e+08	1.95107e+08	1.8404e+08	1.2025e+08	1.31852e+08	1.47357e+08	1.91482e+08	1.34686e+08	1.71674e+08	1.87533e+08	1.91115e+08	2.38803e+08	2.35584e+08	2.49467e+08	2.08253e+08	1.66568e+08	1.87917e+08
M482T727	Taurochenodesoxycholic acid	482.29	726.619	499.297	1.22712	C26H45NO6S	C05465	[M+H-H2O]+	MoNA	0.000736187	4.73408e+07	5.9533e+07	3.7222e+08	1.10744e+08	2.61008e+08	2.08568e+08	6.27188e+07	9.77824e+07	3.35354e+06	3.32907e+06	2.5233e+06	2.66318e+06	2.6111e+06	8.46241e+06	2.61292e+07	2.20535e+06	1.7735e+07	4.48719e+08	1.85654e+08	1.45037e+08	4.61238e+07	1.61985e+07	1.99543e+07	1.61933e+07
M498T662	Taurocholic acid	498.29	661.733	515.292	10.6901	C26H45NO7S	C05122	[M+H-H2O]+	BioDeepDB	4.84414e-06	3.50778e+06	2.72804e+06	3.7408e+08	4.36357e+08	5.27763e+08	2.69125e+09	1.35957e+08	7.92245e+08	0	17520.1	0	1.05067e+07	939965	1.75646e+07	4.00175e+06	0	1.64189e+08	9.53644e+08	5.46421e+08	3.51039e+08	1.06331e+08	8.86775e+07	2.10501e+07	4.55332e+07
M202T398	Thiabendazole	202.044	397.911	201.036	1.83674	C10H7N3S	C07131	[M+H]+	BioDeepDB	0.000113395	1.71677e+09	1.72716e+09	1.89029e+09	1.86584e+09	1.7368e+09	1.74316e+09	1.82042e+09	1.72543e+09	1.78307e+09	1.71048e+09	1.71234e+09	1.76505e+09	1.79624e+09	1.65757e+09	1.88854e+09	1.78943e+09	1.776e+09	1.79804e+09	1.91879e+09	1.78e+09	1.75618e+09	1.78328e+09	1.78124e+09	1.76854e+09
M264T358	Thiamine aldehyde	264.08	358.315	263.097	4.49063	C12H15N4OS	C05856	[M+H]+	BioDeepDB	1.69466e-07	4.28547e+06	1.13402e+07	5.67057e+06	8.91958e+06	8.75939e+06	6.6233e+06	4.283e+06	5.47027e+06	5.38878e+06	5.64687e+06	4.28591e+06	5.05336e+06	3.91573e+06	4.11857e+06	1.38189e+06	5.11889e+06	3.4422e+06	4.50262e+06	6.86283e+06	5.34142e+06	6.68866e+06	5.12876e+06	5.25961e+06	4.65482e+06
M135T81	Threonic acid	135.03	81.4285	136.037	2.19451	C4H8O5	C01620	[M-H]-	BioDeepDB	1.67186e-06	2.81781e+08	3.91335e+08	4.5386e+08	4.43039e+08	4.07857e+08	3.96747e+08	3.89779e+08	2.74043e+08	4.3381e+08	5.26909e+08	5.88721e+08	3.77224e+08	4.8483e+08	4.95516e+08	6.28476e+08	6.06783e+08	2.93075e+08	3.79605e+08	2.46807e+08	4.16169e+08	4.65028e+08	4.80716e+08	3.65169e+08	4.51118e+08
M369T652	Thromboxane B2	369.227	651.89	370.236	2.60539	C20H34O6	C05963	[M-H]-	BioDeepDB	8.57558e-11	4.3788e+06	7.85783e+06	95253.5	71363.4	8.04318e+06	32045.2	4.37766e+06	61913.8	4.32811e+06	4.64563e+06	2.75528e+06	3.38826e+06	5.1084e+06	8.66741e+06	3.0296e+06	4.68423e+06	1.01307e+07	7.26924e+06	7.30872e+06	9.34198e+06	6.06734e+06	8.97007e+06	7.59289e+06	3.78274e+06
M223T765	Thymidine	223.027	764.692	242.09	2.19809	C10H14N2O5	C00214	[M-H2O-H]-	BioDeepDB	2.27434e-10	3.19965e+07	2.86605e+07	0	3.3691e+07	3.60727e+07	2.4015e+06	3.78472e+07	152445	4.64218e+07	4.88598e+07	3.32508e+07	4.90316e+07	3.16433e+07	3.91741e+07	4.22931e+07	3.8652e+07	2.94329e+07	3.80261e+07	5.50602e+07	4.22457e+07	4.90919e+07	3.21422e+07	4.22718e+07	3.93254e+07
M147T753	trans-Cinnamate	146.967	753.167	148.052	9.64339	C9H8O2	C00423	[M-H]-	BioDeepDB	3.05847e-14	1.28042e+09	1.52971e+09	1.49906e+08	3.53987e+08	3.7539e+08	2.7562e+08	3.68403e+08	2.13664e+08	1.0185e+09	7.90156e+08	2.7321e+09	1.40344e+09	2.4388e+09	7.92623e+08	7.3277e+08	9.31863e+08	4.03971e+08	4.22667e+08	4.07602e+08	6.15126e+07	4.25994e+08	4.2727e+08	4.37563e+08	4.2222e+08
M189T312	trans-Homoaconitate	189.052	312.291	188.032	27.3171	C7H8O6	C16579	[M+H]+	BioDeepDB	0.51952	936538	696281	6.50342e+06	2.36572e+06	4.71492e+06	5.16749e+06	6.54216e+06	1.12871e+06	809005	794631	654160	794860	832770	671301	825986	773054	3.44453e+06	4.70127e+06	5.74646e+06	4.35959e+06	1.29428e+06	5.37403e+06	4.67e+06	5.084e+06
M209T646	trans-Isoasarone	209.117	646.5	208.11	0.123322	C12H16O3	C17846	[M+H]+	BioDeepDB	2.28118e-06	832810	446404	1.04333e+07	5.64117e+06	3.39927e+07	9.11194e+06	7.43969e+06	1.04615e+07	358878	321371	540861	8.14014e+06	988645	2.64978e+06	812473	396525	1.18662e+07	4.42024e+06	5.91643e+06	6.40548e+06	4.85809e+06	3.91424e+06	6.07845e+06	4.991e+06
M143T682	trans-trans-Muconic acid	143.033	682.252	142.027	3.18376	C6H6O4	C02480	[M+H]+	BioDeepDB	6.62497e-11	8.94302e+06	8.27598e+06	7.26919e+07	2.30423e+07	4.15121e+07	7.37507e+06	7.11633e+06	3.00434e+07	7.34649e+06	6.7828e+06	7.68978e+06	7.81725e+06	8.47488e+06	8.94691e+06	8.56328e+06	7.50322e+06	7.23472e+06	8.12843e+07	2.98035e+07	3.74903e+07	3.12272e+07	1.78037e+07	4.21534e+07	2.03189e+07
M127T71	Triacetate lactone	127.04	70.8902	126.032	4.06513	C6H6O3	C02752	[M+H]+	BioDeepDB	5.72989e-12	1.7818e+08	1.90451e+08	1.55373e+07	2.0059e+08	2.11811e+07	1.56963e+08	2.06576e+08	2.054e+08	2.53139e+07	1.87909e+08	1.16116e+07	1.8634e+08	1.05736e+08	1.67565e+07	2.32433e+08	2.25592e+08	1.66924e+08	2.07956e+08	1.99836e+08	4.26413e+07	1.24417e+07	4.10913e+06	7.16281e+07	1.20743e+08
M101T237	Triethylamine	101.06	236.997	101.12	1.59765	C6H15N	C14691	[M]+	BioDeepDB	0.000594312	4.23316e+07	4.29286e+07	4.48327e+07	1.14742e+08	4.02966e+08	1.70026e+08	1.7646e+08	4.52003e+07	4.34131e+07	4.42803e+07	4.15304e+07	4.23676e+07	4.14838e+07	4.16183e+07	4.25052e+07	4.25814e+07	1.3625e+08	3.3366e+08	2.34788e+08	1.22463e+08	1.80161e+08	1.13195e+08	1.89026e+08	5.16333e+08
M160T395_2	Tryptamine	160.096	394.548	160.1	26.941	C10H12N2	C00398	[M]+	MetaDNA	0.00257809	9.60332e+06	2.07743e+07	1.40007e+07	1.34955e+07	1.45381e+07	1.44188e+07	1.18149e+07	7.41024e+06	1.33167e+07	1.39615e+07	2.30082e+07	1.18827e+07	1.50937e+07	1.01941e+07	1.30211e+07	9.95097e+06	7.84821e+06	1.35246e+07	2.04752e+07	9.50953e+06	1.23497e+07	1.83229e+07	1.30781e+07	1.01857e+07
M203T436_2	Tryptophan	203.082	436.094	204.09	0.613009	C11H12N2O2	C00806	[M-H]-	mzCloud	0.000131267	3.97394e+07	3.53078e+07	1.58042e+07	2.57874e+07	2.11591e+07	1.49232e+07	1.26486e+07	7.46347e+06	2.94087e+07	3.29378e+07	1.85735e+07	2.19322e+07	1.51088e+07	2.79155e+07	2.64363e+07	1.96043e+07	1.75121e+07	1.84602e+07	1.95648e+07	1.75338e+07	1.67143e+07	3.24364e+07	2.16769e+07	1.93423e+07
M142T530	Tryptophanol	142.066	529.946	161.084	1.41546	C10H11NO	C00955	[M-H2O-H]-	BioDeepDB	0.102931	827019	1.15401e+06	923919	1.21568e+06	1.49138e+06	573413	1.37252e+06	1.45593e+06	548411	115773	763329	836663	268989	182823	917197	334655	451441	409885	590698	170039	259991	389096	676697	194361
M609T499_1	Tubocurarine	609.301	499.386	609.297	7.654	C37H41N2O6	C07547	[M]+	MoNA	6.89374e-06	34569.3	0	1.07798e+07	9.00349e+06	1.48798e+07	1.20154e+07	1.57169e+07	1.20669e+06	0	0	0	25666.3	45249.6	0	62229.9	0	1.15878e+07	2.45229e+06	1.25672e+07	1.04487e+07	1.58522e+06	8.60788e+06	7.63233e+06	6.17356e+06
M251T697	Ubiquinone-1	251.125	697.197	250.121	0.257276	C14H18O4	C00399	[M+H]+	BioDeepDB	0.00244803	426643	5.38813e+06	1.19375e+07	4.05326e+06	5.7124e+06	4.49848e+06	926678	5.17705e+06	283457	622978	4.28083e+06	4.76746e+06	5.60494e+06	5.2533e+06	5.10407e+06	678289	5.21441e+06	4.92007e+06	5.72916e+06	5.56852e+06	4.83792e+06	5.00312e+06	4.79441e+06	4.19393e+06
M186T107_2	Undecanoic acid	186.008	106.639	186.162	2.12477	C11H22O2	C17715	[M]+	BioDeepDB	2.73697e-07	1.19849e+07	1.50976e+07	1.13329e+07	1.15901e+07	1.58647e+07	8.37482e+06	1.01333e+07	6.38925e+06	1.46065e+07	1.05258e+07	1.01287e+07	1.46954e+07	1.67187e+07	1.59716e+07	1.09136e+07	1.24471e+07	1.28239e+07	1.33018e+07	1.50324e+07	1.54232e+07	1.61989e+07	1.76787e+07	7.52716e+06	1.36899e+07
M113T187	Uracil	113.034	186.531	112.027	2.735	C4H4N2O2	C00106	[M+H]+	BioDeepDB	7.47665e-05	2.44354e+07	1.38653e+07	7.44909e+07	4.33959e+07	5.58418e+07	3.81051e+07	7.84206e+07	5.57388e+07	1.28226e+07	1.22321e+07	1.33992e+07	1.39079e+07	1.16998e+07	1.41791e+07	1.25164e+07	1.25304e+07	5.27488e+07	3.23448e+07	5.51563e+07	6.65133e+07	7.25251e+07	1.33269e+07	6.52984e+07	1.19599e+07
M157T43	Uracil 5-carboxylate	156.966	43.2793	156.017	2.0139	C5H4N2O4	C03030	[M+H]+	BioDeepDB	0.000800474	7.96124e+07	3.10172e+07	5.17425e+07	3.73465e+07	7.21493e+07	1.12786e+08	6.08955e+07	3.40695e+07	3.18894e+07	4.23976e+07	5.66322e+07	4.60898e+07	4.14116e+07	8.05984e+07	4.38437e+07	4.45911e+07	7.14767e+07	4.1263e+07	7.69357e+07	4.98614e+07	4.45954e+07	6.29797e+07	7.89439e+07	4.06095e+07
M176T94	Ureidosuccinic acid	176.04	93.9098	176.043	16.1024	C5H8N2O5	C00438	[M]+	BioDeepDB	0.0617423	2.29312e+07	3.39291e+07	3.31092e+07	3.7417e+07	9.81491e+06	1.07142e+07	5.12753e+07	4.11687e+07	3.65438e+07	3.27236e+07	3.09429e+07	1.33924e+07	3.03582e+07	2.98791e+07	1.89004e+07	3.27896e+07	3.72143e+07	8.74205e+06	4.77269e+07	1.12847e+07	4.31246e+07	4.32544e+07	3.90711e+07	1.01335e+07
M169T99	Uric acid	169.035	99.1406	168.028	3.36233	C5H4N4O3	C00366	[M+H]+	MoNA	1.84675e-09	3.32116e+08	5.06824e+08	3.24842e+08	3.65503e+08	4.48481e+08	4.42981e+08	4.61134e+08	5.99018e+08	5.87135e+08	5.68371e+08	5.29496e+08	6.44362e+08	5.10145e+08	5.58485e+08	4.21176e+08	4.56175e+08	3.20473e+08	3.26016e+08	4.33705e+08	4.10002e+08	3.46171e+08	3.95909e+08	3.56968e+08	2.97975e+08
M245T207	Uridine	245.076	207.402	244.07	1.37642	C9H12N2O6	C00299	[M+H]+	BioDeepDB	3.75205e-06	1.55043e+07	1.30769e+07	1.36664e+07	1.27758e+07	4.64157e+06	7.68696e+06	1.08524e+07	1.09265e+07	1.12464e+07	9.43187e+06	1.14866e+07	1.169e+07	1.16828e+07	1.359e+07	1.42957e+07	9.58354e+06	1.32246e+07	1.02158e+07	1.34806e+07	1.23749e+07	1.18992e+07	1.30182e+07	1.16672e+07	1.08207e+07
M139T99	Urocanic acid	139.051	98.9763	138.043	2.61939	C6H6N2O2	C00785	[M+H]+	BioDeepDB	4.49131e-05	2.46062e+07	2.29183e+07	3.18461e+07	6.36288e+07	3.04406e+07	2.57762e+07	5.58076e+07	9.61557e+07	1.3683e+07	9.088e+06	2.7394e+07	2.8066e+07	3.34753e+07	2.24737e+07	1.62271e+07	2.0322e+07	3.08345e+07	1.85397e+07	1.64549e+07	1.59127e+07	1.95729e+07	1.69231e+07	1.0842e+07	1.105e+07
M392T734	Ursodeoxycholic acid	392.286	733.63	392.293	16.0701	C24H40O4	C07880	[M]+	BioDeepDB	0.00021635	1.5688e+07	1.71386e+07	5.18225e+07	2.13007e+07	4.32097e+07	2.32048e+08	2.25831e+06	5.01032e+07	1.07549e+07	3.35055e+06	5.05876e+06	2.00463e+06	2.43304e+06	8.8529e+06	1.27059e+07	2.20663e+07	2.17822e+07	4.89133e+07	3.42726e+07	4.54519e+07	2.70123e+07	2.37128e+07	3.1192e+07	1.67214e+07
M199T403	Vanillylmandelic acid	199.168	403.2	198.053	15.5213	C9H10O5	C05584	[M+H]+	BioDeepDB	0.0276159	1.55719e+07	1.56164e+07	6.31854e+07	5.24848e+07	1.51395e+07	5.91835e+07	5.54924e+07	1.5585e+07	8.72433e+07	1.46097e+07	1.54094e+07	1.60974e+07	1.51693e+07	1.56236e+07	1.41428e+07	1.43523e+07	6.52736e+07	1.46684e+07	1.52865e+07	4.80309e+07	1.56523e+07	9.18269e+07	1.42939e+07	1.52446e+07
M470T687	Withaferin A	470.275	686.768	470.267	17.3142	C28H38O6	C08841	[M]+	BioDeepDB	0.000830932	1.23292e+07	9.41951e+06	3.62376e+06	857892	1.83293e+06	3.20785e+06	4.62321e+06	308539	1.03743e+07	9.97043e+06	1.25055e+07	1.47818e+07	1.0874e+07	1.3052e+07	1.01078e+07	2.14514e+07	1.35926e+06	2.75758e+06	3.74282e+06	2.80148e+06	1.809e+06	2.74909e+06	574525	548052
M152T175	Xanthine	152.032	174.853	152.033	1.04664	C5H4N4O2	C00385	[M]+	BioDeepDB	0.00233708	2.17711e+07	2.62975e+07	4.85525e+07	4.11487e+07	5.29297e+07	4.66286e+07	3.46105e+07	3.95092e+07	3.78067e+07	4.36231e+07	3.05064e+07	3.17391e+07	3.09875e+07	3.42446e+07	3.21123e+07	2.96751e+07	4.36627e+07	4.52861e+07	5.82787e+07	5.99998e+07	5.3101e+07	6.18954e+07	3.19203e+07	3.49712e+07
M283T200	Xanthosine	283.068	200.215	284.076	1.84034	C10H12N4O6	C01762	[M-H]-	mzCloud	7.25341e-05	960120	2.93234e+06	2.06118e+06	1.57638e+06	1.39283e+06	1.77069e+06	3.74354e+06	5.9022e+06	1.41621e+06	1.49741e+06	922094	1.40931e+06	1.86031e+06	1.46449e+06	1.26612e+06	1.49731e+06	1.81763e+06	1.9531e+06	1.98452e+06	2.73326e+06	1.70434e+06	1.97067e+06	1.9015e+06	2.21202e+06
M266T749	Xanthoxic acid	266.151	748.73	266.152	2.51363	C15H22O4	C13454	[M]+	BioDeepDB	7.28486e-07	1.15468e+07	1.19446e+07	4.71327e+06	2.25212e+07	2.03987e+07	3.15657e+06	2.45168e+07	5.82833e+06	2.10247e+06	1.0408e+07	9.34205e+06	6.75258e+06	9.69951e+06	7.30214e+06	1.39875e+07	1.67176e+06	2.74359e+07	2.77705e+07	2.68596e+07	2.55961e+07	3.28156e+07	2.84768e+07	3.28963e+07	3.04908e+07
M204T338	Xanthurenic acid	204.03	337.553	205.037	1.66587	C10H7NO4	C02470	[M-H]-	BioDeepDB	0.000294278	117131	1.24884e+06	1.28603e+06	923594	1.64243e+06	1.17099e+06	877360	1.30048e+06	1.19592e+06	1.01121e+06	1.04382e+06	1.0287e+06	1.74569e+06	1.04018e+06	1.15673e+06	1.92317e+06	650010	99814.9	1.09975e+06	755390	699426	776148	1.25639e+06	910645
M213T577	Xylitol 5-phosphate	213.022	576.957	232.035	27.563	C5H13O8P	C02895	[M-H2O-H]-	MetaDNA	0.0500432	1.74486e+06	7.08745e+06	6.93252e+06	82264.4	7.0489e+06	26506.4	2.15911e+06	8.06138e+06	661111	744552	1.31014e+06	1.13989e+06	924475	482548	655015	311259	588535	1.69085e+06	2.09829e+06	242644	683746	1.08946e+06	1.6743e+06	465504
M258T478	Yangonin	258.097	477.892	258.089	28.3656	C15H14O4	C09980	[M]+	BioDeepDB	0.0920206	854851	554444	1.29303e+06	1.46097e+06	1.74975e+06	1.47777e+06	5.6971e+06	1.61378e+06	4.52905e+06	4.84648e+06	4.83881e+06	1.68673e+06	4.98867e+06	4.58737e+06	5.41195e+06	25414.6	1.57159e+06	2.40724e+06	4.78196e+06	5.05537e+06	5.04048e+06	3.88131e+06	3.94459e+06	3.14152e+06
