# Supplementary material for: Integrated metagenomic and metabolomic analyses of the effects of total flavonoids of Rhizoma Drynariae on reducing ovariectomized-induced osteoporosis by regulating gut microbiota and related metabolites
Source: PLoS One. 2025 Feb 14;20(2):e0317832. doi: 10.1371/journal.pone.0317832 (PMC11828363; doi:10.1371/journal.pone.0317832)
Supplement: S2 Table — (XLSX) [file pone.0317832.s002.xlsx]

## Sheet: raw data of L7
featureid	M187T97	M155T94	M283T70	M128T227	M122T326	M129T76	M159T395	M137T679	M188T624	M325T814_1	M215T694	M333T789	M297T809	M311T779	M335T679	M271T838	M144T679	M170T134_2	M137T142_1	M162T144_1	M99T770	M119T195	M143T395	M183T471	M401T553	M480T596	M165T381	M172T388	M464T727	M154T94	M162T103_2	M195T80_2	M130T462	M169T310	M88T169	M165T217	M138T33	M243T452	M131T654	M191T795_2	M118T342	M240T316	M297T828	M133T149	M138T623	M179T402	M166T169	M329T738	M251T713
k__Bacteria;p__Bacteroidetes;c__Bacteroidia;o__Bacteroidales;f__Prevotellaceae;g__Prevotella;s__Prevotella sp. P2-180	0.164021	0.0338775	0.0464701	0.242908	0.206259	0.18799	0.18376	0.152706	0.018279	0.153591	0.188067	0.251602	0.205522	0.166463	0.0263039	0.183308	0.0218718	0.14129	0.17434	0.103029	0.0901482	0.19699	0.195411	0.018902	0.110703	0.26549	0.0279737	0.164354	0.236642	0.183758	0.170888	0.179015	0.0192172	0.190261	0.154128	0.187296	0.200768	0.0416622	0.0227439	0.147065	0.18778	0.023276	0.0188326	0.174732	0.136919	0.0183825	0.166194	0.0188158	0.14344
k__Bacteria;p__Firmicutes;c__Bacilli;o__Lactobacillales;f__Lactobacillaceae;g__Lactobacillus;s__Lactobacillus murinus	0.214564	0.194471	0.202712	0.250308	0.19874	0.242016	0.215739	0.201918	0.186743	0.190561	0.19371	0.231743	0.229	0.215889	0.188619	0.237548	0.189139	0.180974	0.166034	0.189385	0.143986	0.165839	0.230839	0.187972	0.17742	0.263885	0.193529	0.173851	0.242538	0.211032	0.21567	0.206969	0.188111	0.20574	0.162653	0.206413	0.186434	0.191155	0.190844	0.166816	0.221403	0.191806	0.187891	0.203583	0.173273	0.18733	0.188135	0.187374	0.207019
k__Bacteria;p__Firmicutes;c__Bacilli;o__Lactobacillales;f__Lactobacillaceae;g__Lactobacillus;s__Lactobacillus johnsonii	0.0655293	0.0469472	0.0519011	0.0756717	0.0491364	0.0816514	0.062239	0.0742144	0.0394401	0.0520156	0.0558782	0.0490196	0.068356	0.0675728	0.043496	0.0689828	0.0416209	0.0499504	0.0461226	0.0769817	0.043894	0.0436565	0.0752153	0.039989	0.0585365	0.0518302	0.0442398	0.0441559	0.0590667	0.0633249	0.061874	0.0705567	0.0399822	0.0588009	0.0468213	0.0638415	0.0526083	0.0492918	0.0421855	0.0413648	0.0719527	0.0423756	0.0398568	0.0614886	0.0474432	0.0395589	0.0623696	0.0397779	0.0553117
k__Bacteria;p__Verrucomicrobia;c__Verrucomicrobiae;o__Verrucomicrobiales;f__Akkermansiaceae;g__Akkermansia;s__Akkermansia muciniphila	0.0634921	0.102547	0.0946697	0.0296488	0.0587476	0.0446037	0.0584989	0.0732012	0.104787	0.0728275	0.0662686	0.0358269	0.0466671	0.0614586	0.106914	0.0452241	0.10505	0.0889305	0.0905035	0.0903267	0.132791	0.0855443	0.047142	0.10436	0.096219	0.0231799	0.102613	0.086095	0.0369723	0.0602861	0.0603668	0.0636355	0.10417	0.0603864	0.0989309	0.0601813	0.070798	0.105083	0.103708	0.0972249	0.0532864	0.10302	0.104192	0.0671991	0.0904364	0.104347	0.0758909	0.104613	0.0712768
k__Bacteria;p__Bacteroidetes;c__Bacteroidia;o__Bacteroidales;f__Bacteroidaceae;g__Bacteroides;s__Bacteroides sartorii	0.0393108	0.0538695	0.051202	0.0247871	0.0369528	0.0323767	0.0376128	0.0414996	0.0548788	0.0408977	0.0386058	0.0293129	0.0327448	0.038203	0.0552228	0.0322035	0.0549153	0.0471063	0.0461584	0.0452621	0.0568642	0.0450271	0.0325052	0.0547905	0.0471966	0.0243046	0.0541962	0.0458594	0.0305141	0.0376372	0.0381927	0.0381167	0.0547454	0.0373519	0.0485451	0.0367073	0.0406006	0.0540473	0.0545359	0.049748	0.0347074	0.0543944	0.0547392	0.0401076	0.0461667	0.0547745	0.0410906	0.0548389	0.0426133
k__Bacteria;p__Firmicutes;c__Clostridia;o__Clostridiales;f__Clostridiaceae;g__Clostridium;s__Clostridium sp. 1xD42-85	0.0193932	0.0137022	0.0150286	0.0168357	0.0119402	0.0241015	0.0173699	0.0268252	0.0106831	0.013662	0.0152264	0.00998042	0.0178019	0.0196523	0.0126088	0.0164889	0.0115718	0.015838	0.0149626	0.029759	0.0185023	0.0137843	0.0203724	0.010849	0.0198079	0.0105524	0.0124576	0.0130976	0.0144959	0.0179035	0.016907	0.0222156	0.0108338	0.0157539	0.0162183	0.0175966	0.0155406	0.0153186	0.0116579	0.01321	0.0201404	0.0116728	0.0107838	0.018479	0.014122	0.0106857	0.0195765	0.0107952	0.0154304
k__Bacteria;p__Firmicutes;c__Bacilli;o__Lactobacillales;f__Lactobacillaceae;g__Lactobacillus;s__Lactobacillus reuteri	0.0388492	0.0388347	0.0398172	0.0447282	0.0393553	0.0408291	0.0396116	0.0344036	0.0390106	0.0377609	0.0371308	0.0452753	0.0414705	0.0391134	0.0382356	0.0441799	0.0389667	0.0343893	0.0317134	0.0325092	0.026522	0.0318495	0.0409988	0.0391703	0.0330465	0.0477002	0.0393389	0.0341077	0.0435419	0.0387668	0.040135	0.0365665	0.0392063	0.038867	0.0306744	0.0383803	0.0351217	0.037321	0.0392859	0.0325293	0.0397207	0.0394711	0.0391952	0.0372227	0.0340954	0.0391368	0.0346383	0.0390752	0.0394612
k__Bacteria;p__Bacteroidetes;c__Bacteroidia;o__Bacteroidales;f__Tannerellaceae;g__Parabacteroides;s__Parabacteroides distasonis	0.0186387	0.0211179	0.0208502	0.01712	0.0182639	0.0182763	0.0186902	0.017465	0.0215306	0.0178423	0.017436	0.0194832	0.0181635	0.0183115	0.0212082	0.0184614	0.021462	0.0185155	0.0173668	0.0166871	0.0169494	0.0175139	0.0177059	0.021559	0.0171968	0.020678	0.0214261	0.0182624	0.0198537	0.018164	0.0187512	0.0174098	0.0215676	0.0179962	0.017344	0.017459	0.0176536	0.0205633	0.0214855	0.0186269	0.0176855	0.0215346	0.0215613	0.0182244	0.0177244	0.0215548	0.0168824	0.0215375	0.0194947
k__Bacteria;p__Bacteroidetes;c__Bacteroidia;o__Bacteroidales;f__Bacteroidaceae;g__Bacteroides;s__Bacteroides vulgatus	0.0198823	0.0248106	0.0239678	0.0147549	0.0187579	0.0179264	0.0194069	0.0200697	0.0251842	0.0194978	0.0188134	0.0172074	0.0177207	0.019354	0.0251877	0.0175305	0.0251914	0.0218453	0.0209617	0.0204338	0.02355	0.0208061	0.0174325	0.02518	0.0209767	0.0164445	0.025015	0.0212969	0.0180973	0.0191007	0.019513	0.0189465	0.0251727	0.0188274	0.0216054	0.0183665	0.0196583	0.024636	0.0250972	0.022631	0.0180356	0.0250877	0.0251642	0.0198745	0.0209222	0.0251674	0.0192789	0.0251804	0.0210964
k__Bacteria;p__Bacteroidetes;c__Bacteroidia;o__Bacteroidales;f__Bacteroidaceae;g__Bacteroides;s__Bacteroides uniformis	0.0184689	0.0244888	0.0238475	0.0133171	0.0186941	0.0149539	0.0178585	0.0183954	0.0250742	0.0212226	0.0195741	0.0144579	0.0162547	0.0184414	0.0248758	0.0169917	0.0250074	0.0210954	0.0206313	0.0208963	0.0224249	0.0198248	0.0163689	0.0250602	0.0224731	0.0103653	0.0247423	0.0209325	0.0134805	0.0182367	0.0185795	0.0181033	0.0250466	0.0186605	0.0211115	0.0186869	0.0189905	0.0241503	0.0249694	0.0212902	0.0173455	0.0249299	0.0250577	0.018766	0.0222175	0.0250654	0.0201717	0.0250653	0.0201054
k__Bacteria;p__Bacteroidetes;c__Bacteroidia;o__Bacteroidales;f__Muribaculaceae;g__Muribaculum;s__Muribaculum intestinale	0.0151945	0.0203352	0.0197428	0.0113608	0.0158235	0.0123547	0.0148518	0.0146527	0.0211426	0.0175688	0.0161494	0.01279	0.0136054	0.0151483	0.0207242	0.0143174	0.0209801	0.0172545	0.0167961	0.0162671	0.017669	0.0162847	0.013545	0.0211191	0.0179004	0.00944177	0.02069	0.0173072	0.0117013	0.0150619	0.0154479	0.014661	0.0211122	0.0154996	0.0170337	0.0153678	0.0156416	0.0198478	0.0209537	0.0175428	0.0142704	0.0209312	0.021126	0.0153988	0.0181628	0.0211415	0.0162377	0.0211247	0.0167408
k__Bacteria;p__Firmicutes;c__Clostridia;o__Clostridiales;f__Lachnospiraceae;g__Lachnoclostridium;s__[Clostridium] clostridioforme	0.00812059	0.007722	0.00805341	0.00847141	0.00748079	0.00845348	0.00797897	0.00801182	0.00732456	0.00778904	0.00774543	0.00736242	0.00825165	0.0082617	0.00749104	0.00866289	0.00745273	0.0072273	0.00676732	0.00825356	0.00621587	0.00656572	0.00853054	0.00737223	0.00772026	0.00688121	0.00762521	0.00690394	0.00747904	0.00802825	0.00811512	0.00811196	0.00737372	0.00791218	0.00672693	0.00813129	0.00727198	0.00768697	0.00751538	0.00658685	0.00840949	0.00753925	0.00736621	0.00783597	0.00724742	0.00734268	0.0078578	0.00735113	0.00787093
k__Bacteria;p__Firmicutes;c__Bacilli;o__Lactobacillales;f__Lactobacillaceae;g__Lactobacillus;s__Lactobacillus acidophilus	0.0202952	0.0339974	0.0312392	0.00892354	0.0188343	0.0136961	0.0185455	0.0237785	0.0347767	0.0240628	0.0216546	0.0107462	0.0145461	0.0196779	0.0355581	0.0141277	0.0348703	0.0293867	0.0301778	0.0303578	0.0456558	0.0282634	0.0147787	0.0346176	0.0325936	0.00645455	0.033986	0.0284599	0.0109522	0.0192879	0.0192575	0.0205298	0.0345474	0.0194192	0.0332134	0.0194564	0.023044	0.034963	0.0343931	0.032254	0.0169255	0.0341347	0.0345589	0.0216637	0.0303622	0.0346163	0.025171	0.0347124	0.0229835
k__Bacteria;p__Proteobacteria;c__Epsilonproteobacteria;o__Campylobacterales;f__Helicobacteraceae;g__Helicobacter;s__Helicobacter japonicus	0.00333647	0.0037556	0.00386289	0.00367894	0.00383686	0.00296758	0.00338074	0.00283289	0.00388707	0.00412091	0.00377295	0.0035296	0.0035036	0.00347041	0.00372399	0.00404809	0.00384581	0.00316796	0.0029999	0.00308765	0.00237087	0.00289738	0.00353967	0.00389697	0.00344584	0.00249576	0.00384286	0.00325651	0.00281142	0.00346845	0.00359766	0.00322232	0.00389959	0.00368969	0.00286018	0.00374216	0.00322428	0.00354456	0.00388686	0.00293055	0.00355091	0.00389863	0.0039038	0.00327773	0.00359663	0.00390134	0.00348669	0.00388969	0.00357782
k__Bacteria;p__Firmicutes;c__Bacilli;o__Lactobacillales;f__Lactobacillaceae;g__Lactobacillus;s__Lactobacillus sp. ASF360	0.0108302	0.0133375	0.013005	0.0117257	0.0127313	0.0102353	0.0114172	0.00855022	0.0147845	0.0116269	0.0109032	0.0155423	0.011424	0.0106895	0.0136338	0.0123513	0.0143373	0.0106932	0.00989484	0.00769247	0.00806064	0.0102736	0.0106251	0.0147579	0.00914309	0.01649	0.0140435	0.0112509	0.0135108	0.0109158	0.0116447	0.00946696	0.014778	0.0113515	0.0094107	0.0106028	0.010548	0.0122758	0.014386	0.0110411	0.0104423	0.0144465	0.0147958	0.0105453	0.0107195	0.0148256	0.00934055	0.01475	0.0122227
k__Bacteria;p__Bacteroidetes;c__Bacteroidia;o__Bacteroidales;f__Prevotellaceae;g__Prevotella;s__Prevotella sp. P3-120	0.00563575	0.0103339	0.00999143	0.00587014	0.0104888	0.0032989	0.00604229	0.00355422	0.013213	0.0123025	0.00926908	0.00774114	0.0059239	0.00604949	0.0109465	0.00821361	0.0122414	0.00681644	0.00671804	0.00446032	0.00426406	0.00643696	0.00561863	0.0130984	0.00754105	0.00288764	0.0114839	0.00825106	0.00369553	0.00645114	0.00708045	0.00501271	0.0131157	0.00810099	0.00597481	0.00786548	0.00673677	0.0087269	0.0123656	0.00685111	0.00601649	0.0123742	0.013193	0.00586584	0.0100148	0.0132752	0.00713563	0.013119	0.00779938
k__Bacteria;p__NA;c__NA;o__NA;f__NA;g__NA;s__bacterium 1XD8-92	0.00207279	0.00205679	0.00214425	0.00230236	0.00208792	0.00206873	0.00207027	0.00190749	0.00201553	0.00217521	0.00210279	0.00205998	0.00216982	0.00213094	0.00200672	0.00237408	0.0020286	0.00185165	0.00173356	0.0019846	0.00146454	0.00168337	0.00222168	0.00202636	0.00198211	0.00176695	0.00205998	0.00182128	0.00189932	0.00209409	0.00214097	0.00203853	0.00202738	0.00212551	0.00168633	0.00217285	0.00189297	0.00200019	0.00204943	0.00168555	0.00218947	0.00205689	0.0020269	0.00200483	0.00194585	0.00202214	0.00203927	0.00202087	0.0020788
k__Bacteria;p__Bacteroidetes;c__Bacteroidia;o__Bacteroidales;f__Bacteroidaceae;g__Bacteroides;s__Bacteroides thetaiotaomicron	0.00853947	0.0108957	0.0106306	0.00713159	0.00901039	0.0073853	0.0085052	0.00788388	0.0114187	0.00943895	0.00880075	0.00825515	0.00801882	0.00848391	0.0110752	0.00844447	0.0112926	0.00920317	0.00881494	0.00820664	0.00868962	0.00871134	0.00785975	0.0114103	0.00905419	0.00692478	0.0111499	0.00928803	0.00760431	0.00847335	0.00876407	0.00804923	0.0114117	0.00868412	0.00880216	0.0084902	0.00856627	0.0105114	0.0112952	0.00934692	0.00809368	0.0113014	0.0114185	0.00853303	0.00945953	0.0114271	0.00852667	0.0114087	0.00935799
k__Bacteria;p__Bacteroidetes;c__Bacteroidia;o__Bacteroidales;f__Bacteroidaceae;g__Bacteroides;s__Bacteroides acidifaciens	0.00704058	0.00799431	0.0079301	0.00593961	0.00662516	0.00668606	0.00690385	0.00700251	0.00794731	0.00685837	0.00668418	0.00628919	0.00659713	0.00695917	0.00799161	0.00667412	0.00798941	0.00717038	0.00681423	0.00712455	0.00708027	0.00672194	0.00658914	0.00796383	0.00711027	0.00600097	0.00801256	0.00695565	0.00650856	0.00683821	0.00696933	0.00679975	0.00796326	0.00674775	0.00692104	0.00669118	0.00672263	0.00792811	0.00799422	0.00710968	0.00669327	0.0080021	0.007959	0.00694652	0.00697879	0.00795133	0.00679038	0.00795594	0.00725272
k__Bacteria;p__Bacteroidetes;c__Bacteroidia;o__Bacteroidales;f__Muribaculaceae;g__NA;s__Muribaculaceae bacterium Isolate-001 (NCI)	0.00936899	0.012217	0.0118273	0.00637701	0.00890023	0.00782572	0.00897481	0.00977721	0.0122985	0.00998107	0.00940703	0.00699877	0.00803836	0.00923597	0.0124021	0.00809747	0.0123402	0.01077	0.0105242	0.0108696	0.0122656	0.0101664	0.00809156	0.0122956	0.0112214	0.00550837	0.0122485	0.0104833	0.00706006	0.00907669	0.00919178	0.00920965	0.0122866	0.00907352	0.0109518	0.00905332	0.0095289	0.0122338	0.0122938	0.0110081	0.00857586	0.0122699	0.0122853	0.00950719	0.010845	0.012285	0.00996926	0.0122989	0.0100102
k__Bacteria;p__Actinobacteria;c__Actinobacteria;o__Bifidobacteriales;f__Bifidobacteriaceae;g__Bifidobacterium;s__Bifidobacterium animalis	0.0110121	0.0159974	0.0151303	0.00549686	0.00962821	0.00824783	0.0100648	0.0131258	0.0157115	0.0119872	0.0111703	0.005944	0.00827657	0.010752	0.016392	0.00799318	0.0159334	0.0144491	0.0146084	0.0162439	0.0211275	0.0136836	0.00854722	0.0156896	0.0162136	0.00396377	0.0157749	0.0136751	0.00638886	0.0104286	0.0103377	0.0113167	0.0156605	0.0102839	0.0159883	0.0104601	0.0117949	0.0166275	0.0157732	0.0151773	0.0095309	0.0156806	0.0156538	0.0115219	0.0145627	0.0156534	0.013099	0.0157124	0.0117974
k__Bacteria;p__Proteobacteria;c__Epsilonproteobacteria;o__Campylobacterales;f__Helicobacteraceae;g__Helicobacter;s__Helicobacter rodentium	0.00203624	0.00151612	0.00165057	0.00236726	0.001572	0.00254591	0.00196259	0.00222238	0.00130927	0.00159392	0.0017101	0.0016906	0.00213921	0.00207494	0.00141905	0.00214191	0.00137016	0.00157431	0.00144517	0.0021956	0.00136065	0.00139526	0.00229532	0.00132546	0.00172878	0.00194879	0.00144528	0.00141129	0.00203476	0.00196174	0.00193711	0.00212507	0.00132557	0.00182436	0.00145867	0.00193378	0.00164859	0.0015717	0.0013865	0.00134435	0.00218501	0.00139329	0.00132174	0.0019082	0.00146314	0.00131312	0.00184929	0.00131903	0.00175978
k__Bacteria;p__Proteobacteria;c__Betaproteobacteria;o__Burkholderiales;f__Sutterellaceae;g__Parasutterella;s__Parasutterella excrementihominis	0.00768125	0.0107864	0.0102396	0.00424088	0.00687016	0.00602873	0.00714929	0.00874321	0.0107149	0.0081367	0.00764675	0.00472305	0.00603159	0.00748516	0.0110389	0.00585685	0.0108186	0.00965326	0.00962627	0.0102494	0.0130444	0.00916847	0.0061365	0.0107015	0.0103446	0.00347799	0.0107098	0.00921961	0.00504558	0.00729903	0.00729903	0.00771906	0.0106862	0.00719927	0.0103702	0.00722752	0.00807144	0.0110668	0.0107252	0.0101373	0.00671149	0.0106775	0.0106821	0.00794413	0.00958546	0.0106834	0.00863694	0.0107137	0.00823119
k__Bacteria;p__Firmicutes;c__Clostridia;o__Clostridiales;f__Lachnospiraceae;g__NA;s__Lachnospiraceae bacterium 28-4	0.00285294	0.00228636	0.00242294	0.0029239	0.00215305	0.00348303	0.0027366	0.00319572	0.0020024	0.00215506	0.0023184	0.00231376	0.00285207	0.00284695	0.00217004	0.00275061	0.00208965	0.00235403	0.00217324	0.00309013	0.00224433	0.00212352	0.00300629	0.00202324	0.00245661	0.00285352	0.00218699	0.00210511	0.00293122	0.00269789	0.00266744	0.00292958	0.002023	0.00247888	0.00223419	0.00257547	0.00236469	0.00238348	0.00210437	0.00210748	0.00289957	0.00211224	0.00201703	0.00269806	0.00210255	0.00200569	0.0025405	0.00201528	0.00251302
k__Bacteria;p__Bacteroidetes;c__Bacteroidia;o__Bacteroidales;f__Prevotellaceae;g__Prevotella;s__Prevotella sp. P5-92	0.00360009	0.00374396	0.00380424	0.00415931	0.00378782	0.00371094	0.00370514	0.00308809	0.0038457	0.00358532	0.00348815	0.00444963	0.00386025	0.00361411	0.00371349	0.00414156	0.00381501	0.0032405	0.0029865	0.00288022	0.00245192	0.00302264	0.00376498	0.00385688	0.0030353	0.00469855	0.00382724	0.00326081	0.00416006	0.00360744	0.00376247	0.00333088	0.00386099	0.00365137	0.0028698	0.00356273	0.00330022	0.00355748	0.00384401	0.003115	0.00365084	0.00386244	0.00386127	0.00345682	0.00322906	0.00385837	0.00317894	0.00384882	0.00374077
k__Bacteria;p__Bacteroidetes;c__Bacteroidia;o__Bacteroidales;f__Bacteroidaceae;g__Bacteroides;s__Bacteroides eggerthii	0.00410612	0.0043171	0.00428008	0.00432237	0.00399754	0.00446075	0.00421672	0.00367855	0.00442532	0.00356599	0.0035895	0.00516226	0.00424243	0.00399064	0.00431963	0.00424901	0.00439938	0.0037935	0.00347384	0.00316755	0.00317593	0.00361203	0.00403895	0.00443393	0.00322509	0.00687592	0.00440443	0.00374666	0.00549028	0.00397513	0.00414511	0.003708	0.00443828	0.00387742	0.00341552	0.00367722	0.00373015	0.00415812	0.00440937	0.00383485	0.00390264	0.00442921	0.00443563	0.0039313	0.0034404	0.00443395	0.00332878	0.00442706	0.00423171
k__Bacteria;p__Bacteroidetes;c__Bacteroidia;o__Bacteroidales;f__Bacteroidaceae;g__Bacteroides;s__Bacteroides sp. AM25-34	0.00888073	0.0139282	0.0129465	0.0044806	0.00837631	0.00640885	0.0082716	0.00992519	0.0142968	0.0101443	0.00925677	0.00540051	0.00674479	0.00862398	0.0144783	0.00660995	0.0143017	0.012023	0.0121366	0.0119615	0.0168778	0.0115454	0.00678085	0.0142439	0.0128237	0.00362037	0.0139853	0.0117123	0.00548382	0.00848279	0.00853413	0.00881981	0.0142218	0.008526	0.0131042	0.00846937	0.0097706	0.0141508	0.0141429	0.0130288	0.00757028	0.0140627	0.0142257	0.0093284	0.0122434	0.0142461	0.0103554	0.0142739	0.00994884
k__Bacteria;p__Bacteroidetes;c__Bacteroidia;o__Bacteroidales;f__Muribaculaceae;g__NA;s__Muribaculaceae bacterium Isolate-039 (Harlan)	0.00366651	0.00455901	0.00457474	0.00318319	0.00399581	0.00300383	0.00360376	0.00340176	0.00468127	0.00456808	0.00414599	0.00314723	0.00348276	0.00376511	0.00457302	0.0038777	0.00465423	0.00388103	0.00376396	0.00394429	0.0035072	0.00357994	0.00355097	0.004686	0.00434712	0.00203535	0.00462694	0.00392471	0.0026377	0.00373812	0.00383017	0.00361733	0.00468554	0.00393478	0.00372437	0.00400929	0.00370027	0.00440694	0.00467736	0.00371616	0.00369762	0.00467793	0.00468983	0.00368627	0.00436336	0.00468875	0.00409214	0.00468239	0.00397739
k__Bacteria;p__Bacteroidetes;c__Bacteroidia;o__Bacteroidales;f__Tannerellaceae;g__Parabacteroides;s__Parabacteroides sp. AF19-14	0.00663314	0.00728443	0.00731444	0.00545523	0.00600614	0.00628387	0.00639931	0.00690014	0.00704011	0.0064766	0.00633678	0.00529508	0.00612399	0.00661254	0.00721705	0.0061968	0.00714004	0.00670709	0.00641472	0.00734099	0.00685102	0.00621374	0.00626254	0.00706458	0.00704866	0.00470964	0.00721301	0.00640028	0.00556119	0.0064372	0.00648787	0.00660244	0.00706197	0.00631876	0.00657691	0.00640398	0.00628704	0.00733359	0.00715079	0.00648682	0.00640142	0.00715399	0.00705599	0.00655806	0.00661409	0.00704271	0.00667497	0.00705517	0.00667143
k__Bacteria;p__Bacteroidetes;c__Bacteroidia;o__Bacteroidales;f__Prevotellaceae;g__Prevotella;s__Prevotella sp. P4-65	0.00296524	0.00297524	0.00301649	0.00347342	0.00299857	0.00322803	0.00306085	0.00257293	0.0030321	0.00272772	0.00271623	0.00380798	0.00319715	0.00294263	0.0029464	0.00333793	0.00301559	0.00261207	0.00238574	0.00228285	0.00199494	0.00244896	0.00309083	0.0030421	0.00233895	0.00460814	0.00303378	0.00260022	0.00378709	0.00293094	0.00305713	0.00271474	0.00304564	0.00290984	0.00230271	0.00280979	0.00266154	0.00284152	0.00303568	0.00253504	0.00296249	0.00305195	0.00304455	0.00282399	0.00248604	0.00304161	0.00247815	0.00303529	0.00303205
k__Bacteria;p__Bacteroidetes;c__Bacteroidia;o__Bacteroidales;f__Muribaculaceae;g__NA;s__Muribaculaceae bacterium Isolate-102 (HZI)	0.00307589	0.00340235	0.00343439	0.00302861	0.00314911	0.00292187	0.00307851	0.00282361	0.00344413	0.00323353	0.0030928	0.00310406	0.00307804	0.00310024	0.00338454	0.00328627	0.00343683	0.00297567	0.00280503	0.00287934	0.00254149	0.00276361	0.00307177	0.00345278	0.00300277	0.00276386	0.00344494	0.00295992	0.00290176	0.0030716	0.00316234	0.00294564	0.00345419	0.0031177	0.00276012	0.00310461	0.002917	0.00329363	0.00345523	0.00286374	0.00307503	0.00346381	0.00345444	0.00301135	0.00305207	0.00345142	0.00298206	0.00344746	0.00320837
k__Bacteria;p__Firmicutes;c__Erysipelotrichia;o__Erysipelotrichales;f__Erysipelotrichaceae;g__NA;s__Erysipelotrichaceae bacterium 21_3	0.00458062	0.00512039	0.00506399	0.00509892	0.00495548	0.00468697	0.004786	0.00379707	0.0054587	0.0044524	0.00432399	0.00632004	0.00486514	0.00450549	0.00516441	0.00511253	0.00535707	0.0042929	0.00393948	0.00333168	0.00329646	0.00409341	0.00458267	0.00546104	0.00367325	0.00749419	0.00531158	0.00438892	0.00598774	0.00454745	0.0048031	0.00406729	0.00546806	0.00459629	0.00378394	0.00433412	0.00428016	0.00480246	0.0053789	0.00434465	0.00444181	0.00540474	0.00547001	0.00440778	0.00412429	0.00547378	0.00381676	0.00545416	0.00492813
k__Bacteria;p__Firmicutes;c__Clostridia;o__Clostridiales;f__Eubacteriaceae;g__Eubacterium;s__Eubacterium sp. AM47-9	0.00223361	0.00205237	0.00216702	0.00213327	0.0019063	0.00229746	0.00212876	0.00240793	0.00186052	0.00212372	0.0021289	0.00164618	0.00217362	0.0022903	0.00196898	0.00225313	0.00192108	0.00200665	0.00190386	0.00266417	0.00189559	0.00179608	0.00232865	0.00187602	0.00233409	0.00139182	0.00198577	0.00186011	0.00174796	0.00219072	0.002172	0.00234063	0.00187528	0.00212982	0.0019366	0.00225939	0.00198979	0.00210242	0.00193711	0.00177858	0.00233144	0.00194065	0.00187228	0.00216987	0.00203091	0.00186384	0.00231364	0.0018701	0.00208828
k__Bacteria;p__Bacteroidetes;c__Bacteroidia;o__Bacteroidales;f__Prevotellaceae;g__Prevotella;s__Prevotella sp. MGM2	0.00419659	0.00457956	0.0045628	0.00450236	0.00435906	0.00429305	0.00432004	0.00363631	0.00476535	0.00404144	0.00394802	0.00523932	0.00437431	0.0041445	0.00458925	0.00456568	0.00471306	0.00393134	0.00362793	0.00329727	0.00315162	0.00371893	0.00419575	0.00477237	0.00350726	0.00595417	0.00470022	0.00395575	0.00508897	0.00414871	0.00433917	0.00381705	0.00477716	0.00416036	0.00352338	0.0039869	0.00389939	0.00435828	0.00473291	0.00391694	0.0040919	0.00475294	0.00477731	0.00404726	0.00378762	0.00477711	0.00360575	0.00476537	0.00442337
k__Bacteria;p__Bacteroidetes;c__Bacteroidia;o__Bacteroidales;f__Bacteroidaceae;g__Bacteroides;s__Bacteroides sp. AM16-15	0.00734824	0.0113066	0.0105486	0.00380837	0.00691398	0.0053892	0.00686036	0.00817522	0.0115742	0.00830336	0.00760963	0.00455142	0.00564177	0.00714158	0.0117254	0.00553358	0.011585	0.00979129	0.00985127	0.00976167	0.0135086	0.00938882	0.00567214	0.0115355	0.0104054	0.00311576	0.0113471	0.00952854	0.00463714	0.00702198	0.00706714	0.0072908	0.0115185	0.0070456	0.0106067	0.00700012	0.00801733	0.0114793	0.0114635	0.0105566	0.00629979	0.0114025	0.0115209	0.00769164	0.0099363	0.0115355	0.00847841	0.0115577	0.00818607
k__Bacteria;p__Bacteroidetes;c__Bacteroidia;o__Bacteroidales;f__Muribaculaceae;g__NA;s__Muribaculaceae bacterium Isolate-007 (NCI)	0.00256505	0.00328765	0.003301	0.002537	0.00313742	0.00206186	0.0025984	0.00213645	0.00353196	0.00347287	0.00306925	0.0026564	0.00258644	0.00265939	0.00331903	0.00302366	0.0034579	0.0026604	0.00255763	0.0024165	0.00208675	0.00246284	0.00258096	0.00353095	0.00289208	0.00166643	0.00340668	0.00279761	0.00199062	0.00268393	0.00280192	0.00244832	0.00353276	0.00292028	0.00244618	0.00292985	0.00261783	0.00306949	0.0034848	0.00254957	0.00265493	0.00349008	0.00353926	0.00256762	0.00311877	0.00354235	0.00281054	0.00352832	0.00289621
k__Bacteria;p__Proteobacteria;c__Betaproteobacteria;o__Burkholderiales;f__NA;g__NA;s__Burkholderiales bacterium 1_1_47	0.00587992	0.0086571	0.00815143	0.00303393	0.00529537	0.00441838	0.00543544	0.00677766	0.00864873	0.00643461	0.0059747	0.00342653	0.00449154	0.0057263	0.00890743	0.00436183	0.00872245	0.00769022	0.00773828	0.00817713	0.0108507	0.00732196	0.00457826	0.00863082	0.00836944	0.00236398	0.00860234	0.00736249	0.00361651	0.00558715	0.00557864	0.00593727	0.00861674	0.00554058	0.00839515	0.00557084	0.00631283	0.00890095	0.00863527	0.00815905	0.00507684	0.00858884	0.008615	0.0061377	0.00773351	0.00861908	0.00682785	0.00864432	0.00638672
k__Bacteria;p__Bacteroidetes;c__Bacteroidia;o__Bacteroidales;f__Bacteroidaceae;g__Bacteroides;s__Bacteroides dorei	0.00560888	0.00777912	0.00743721	0.00319284	0.00508256	0.00438965	0.00522578	0.00632487	0.00771345	0.00607508	0.00568302	0.00345447	0.00445792	0.00550487	0.00793599	0.0043904	0.00778921	0.00695757	0.00693754	0.00751151	0.00914801	0.00657396	0.00456103	0.00770693	0.00760291	0.0024473	0.00772194	0.00666296	0.00360413	0.00536754	0.00536673	0.00566692	0.00769622	0.0053281	0.00743183	0.00538384	0.00587954	0.00796106	0.00773267	0.00720988	0.00498064	0.0076999	0.00769403	0.00579488	0.00703124	0.00769357	0.00639197	0.00771413	0.00599946
k__Bacteria;p__Bacteroidetes;c__Bacteroidia;o__Bacteroidales;f__Bacteroidaceae;g__Bacteroides;s__Bacteroides cellulosilyticus	0.00445004	0.00473983	0.00465457	0.00506694	0.0045467	0.00497147	0.00468658	0.0037276	0.00502043	0.00379739	0.00382654	0.00667695	0.00477414	0.00428522	0.00477972	0.0047935	0.00493798	0.00404345	0.00365299	0.00298726	0.00314228	0.00389958	0.00440896	0.00502397	0.00317287	0.0100377	0.0049096	0.00407556	0.00698346	0.00431882	0.00457276	0.0038584	0.00503147	0.00423343	0.00352974	0.00390492	0.00402843	0.00446967	0.00494876	0.00418468	0.00419066	0.00497742	0.00503008	0.00422545	0.00359155	0.00503293	0.0033605	0.00501696	0.00469115
k__Bacteria;p__Actinobacteria;c__Coriobacteriia;o__Eggerthellales;f__Eggerthellaceae;g__Asaccharobacter;s__Asaccharobacter celatus	0.00573648	0.00848794	0.00803964	0.00304349	0.00533066	0.00421961	0.00531402	0.00648859	0.00851991	0.0065895	0.00603958	0.0033537	0.00443321	0.00564108	0.00872199	0.00440511	0.00857609	0.00747238	0.00753561	0.00801717	0.0101919	0.00707787	0.00454288	0.00850285	0.00835154	0.00214668	0.00845315	0.00721499	0.00338052	0.00551447	0.00551327	0.00582033	0.00848937	0.00554286	0.00810885	0.00561188	0.00619569	0.0086731	0.00850337	0.00782752	0.00504623	0.00845828	0.00849001	0.00599747	0.00775101	0.00849423	0.00683874	0.00851531	0.0062746
k__Bacteria;p__Bacteroidetes;c__Bacteroidia;o__Bacteroidales;f__Odoribacteraceae;g__Butyricimonas;s__Butyricimonas virosa	0.00495829	0.00787133	0.00733099	0.00245039	0.00470393	0.00348927	0.00459289	0.00558472	0.00805941	0.00584454	0.00528731	0.00288325	0.00373075	0.0048412	0.00817789	0.0036888	0.00806907	0.00679282	0.00689623	0.00693699	0.00964179	0.00649849	0.00378137	0.00802989	0.00746085	0.00180321	0.00789077	0.00662	0.0028731	0.00475628	0.00477252	0.00497654	0.00801645	0.00480934	0.0074586	0.00481687	0.00550286	0.008012	0.00798168	0.00731181	0.00425252	0.00793286	0.00801944	0.00523212	0.00705474	0.00803038	0.00596938	0.00804715	0.00556749
k__Bacteria;p__Bacteroidetes;c__Bacteroidia;o__Bacteroidales;f__Muribaculaceae;g__NA;s__Muribaculaceae bacterium Isolate-004 (NCI)	0.00144409	0.00208276	0.00207035	0.00137368	0.00196951	0.00102788	0.00146929	0.00114198	0.00233053	0.00229962	0.00192826	0.00148654	0.00143866	0.00151857	0.00213013	0.00176911	0.00225316	0.00160035	0.00156348	0.00138644	0.00122635	0.00148364	0.00143276	0.00232454	0.00181778	0.000741754	0.00219087	0.00174248	0.000975024	0.00155099	0.00163257	0.0013746	0.00232564	0.00176173	0.00147689	0.00177146	0.00155895	0.00190454	0.00227138	0.00154574	0.00150883	0.00227235	0.00233259	0.00147214	0.00203452	0.00233773	0.00172064	0.00232459	0.00172509
k__Bacteria;p__Bacteroidetes;c__Bacteroidia;o__Bacteroidales;f__Muribaculaceae;g__NA;s__Muribaculaceae bacterium Isolate-104 (HZI)	0.00226539	0.00241934	0.00243182	0.00238586	0.00229567	0.00230589	0.00230496	0.00202466	0.00246888	0.00219614	0.00214821	0.00260621	0.00233625	0.00225251	0.00240931	0.00244315	0.00245668	0.00211391	0.00196063	0.00190069	0.00173428	0.00198234	0.00227989	0.00247491	0.00197063	0.00279431	0.00246224	0.0021039	0.00254791	0.00224024	0.00232467	0.00210637	0.00247685	0.00224093	0.00191623	0.00218238	0.0020966	0.00232629	0.00246877	0.00206796	0.00223483	0.00247819	0.00247645	0.00218903	0.00206162	0.00247477	0.00201267	0.0024707	0.00234996
k__Bacteria;p__Bacteroidetes;c__Bacteroidia;o__Bacteroidales;f__Bacteroidaceae;g__Bacteroides;s__Bacteroides xylanisolvens	0.00413831	0.00645254	0.00605348	0.00216259	0.0040106	0.00293445	0.00385741	0.00455455	0.00662433	0.0049607	0.00447354	0.00250132	0.0031872	0.00406631	0.00668434	0.00320163	0.0066226	0.00554307	0.00560726	0.0056474	0.00749728	0.00528238	0.00323308	0.0066024	0.00612383	0.00154415	0.00648231	0.00543449	0.00242638	0.00400208	0.00402614	0.00414708	0.00659238	0.0040753	0.00600417	0.00409088	0.00456434	0.00652473	0.00656195	0.00589518	0.00361287	0.00652554	0.0065957	0.00435035	0.00583772	0.00660411	0.00497405	0.00661488	0.00464621
k__Bacteria;p__Bacteroidetes;c__Bacteroidia;o__Bacteroidales;f__Bacteroidaceae;g__Bacteroides;s__Bacteroides caccae	0.00429923	0.00687215	0.00640502	0.00214003	0.00413558	0.00299577	0.00398803	0.00480001	0.00706379	0.00516273	0.00464495	0.00251364	0.00324565	0.00420922	0.00714326	0.00323466	0.00706287	0.00589897	0.00599404	0.00600397	0.0082785	0.00563866	0.00329085	0.00703707	0.00651938	0.00153306	0.00690044	0.00577306	0.00246103	0.00414086	0.00415963	0.00431467	0.00702545	0.00420952	0.00646326	0.00422037	0.00478996	0.0069738	0.00698905	0.00633641	0.00370463	0.00694634	0.00702898	0.00454109	0.00619167	0.00703921	0.00521843	0.00705229	0.00485099
k__Bacteria;p__Bacteroidetes;c__Bacteroidia;o__Bacteroidales;f__Muribaculaceae;g__NA;s__Muribaculaceae bacterium Isolate-083 (Janvier)	0.0021576	0.00149414	0.0016584	0.00208592	0.00140503	0.00269037	0.00196041	0.00282529	0.00117911	0.00159488	0.00175692	0.0012109	0.00207333	0.00221462	0.00137016	0.00199012	0.00127085	0.0016985	0.00159482	0.00313	0.00179582	0.00146919	0.00237007	0.00119781	0.00214433	0.00123024	0.00136782	0.00142834	0.00164518	0.00202887	0.00192943	0.00245559	0.00119653	0.00181842	0.00169162	0.00203574	0.00171878	0.00164318	0.00128443	0.00138857	0.00231795	0.00128744	0.00119148	0.00204393	0.0015662	0.0011807	0.00217881	0.0011914	0.00173006
k__Bacteria;p__Bacteroidetes;c__Bacteroidia;o__Bacteroidales;f__Muribaculaceae;g__NA;s__Muribaculaceae bacterium Isolate-105 (HZI)	0.00301105	0.0034815	0.00348397	0.00278721	0.00310085	0.00275614	0.00299773	0.00279224	0.00354728	0.00324475	0.00307287	0.00291564	0.00293904	0.00302889	0.00348246	0.00313162	0.00353472	0.00302191	0.00287011	0.00290736	0.00268566	0.00281622	0.00293215	0.00355323	0.00307324	0.00247594	0.0035296	0.00301334	0.00270472	0.00300379	0.00309014	0.00288913	0.00355409	0.003061	0.00284245	0.00304616	0.00291109	0.00337528	0.00354855	0.00294329	0.00297029	0.00355447	0.00355488	0.0029717	0.00312363	0.00355311	0.00298971	0.00354921	0.00318213
k__Bacteria;p__Firmicutes;c__Clostridia;o__Clostridiales;f__Lachnospiraceae;g__Blautia;s__[Ruminococcus] gnavus	0.00230471	0.00195703	0.00204558	0.00252427	0.00190445	0.00276779	0.00227305	0.0023617	0.00180056	0.00181595	0.00191779	0.00224072	0.00238459	0.00228985	0.00188178	0.0023493	0.00184956	0.00191646	0.00175515	0.00217604	0.00167724	0.00175298	0.00243336	0.00181539	0.00187027	0.00287773	0.00191242	0.00177326	0.00265504	0.00220633	0.00222312	0.00226627	0.00181611	0.00207048	0.00176401	0.00209158	0.00194387	0.00198042	0.00186259	0.00176362	0.00232767	0.00187129	0.00181212	0.00217578	0.00172631	0.00180461	0.00196697	0.00180905	0.00212278
k__Bacteria;p__Bacteroidetes;c__Bacteroidia;o__Bacteroidales;f__Prevotellaceae;g__Prevotella;s__Prevotella sp. P5-64	0.00169821	0.00218598	0.00220805	0.00188385	0.00225424	0.00135605	0.0017576	0.00130826	0.0024137	0.0024459	0.00212305	0.00200798	0.0018017	0.00177942	0.00220991	0.0021926	0.00234014	0.00171296	0.00163479	0.00146008	0.0011965	0.00158392	0.00177819	0.00241189	0.00184258	0.00122045	0.00229535	0.00185	0.00138221	0.00181485	0.0019182	0.00159013	0.00241423	0.00202357	0.00152237	0.00201704	0.00173694	0.00199148	0.00236514	0.00162674	0.00180868	0.00237155	0.00242019	0.00169135	0.00208072	0.00242364	0.00184303	0.00240966	0.00196148
k__Bacteria;p__Bacteroidetes;c__Bacteroidia;o__Bacteroidales;f__Bacteroidaceae;g__Bacteroides;s__Bacteroides sp. AF25-18	0.00439569	0.00648673	0.00609123	0.00224908	0.00393451	0.00331879	0.00406434	0.00508123	0.00648482	0.00474941	0.00442326	0.00257337	0.00334696	0.00426672	0.00668178	0.00322932	0.00653967	0.00576574	0.00579751	0.00607759	0.0082071	0.00550228	0.00340151	0.00647051	0.006208	0.00181762	0.00644684	0.00551308	0.00274778	0.0041634	0.0041583	0.00442463	0.00645995	0.00411512	0.00630175	0.00412393	0.00471694	0.0066751	0.00647084	0.00615118	0.00377031	0.00643594	0.0064583	0.00458712	0.00574528	0.00646178	0.00505812	0.00648104	0.00477463
k__Bacteria;p__Bacteroidetes;c__Bacteroidia;o__Bacteroidales;f__Bacteroidaceae;g__Bacteroides;s__Bacteroides ovatus	0.00261016	0.00292141	0.00288648	0.00253448	0.00260575	0.00261633	0.00264713	0.00237316	0.0030074	0.00247328	0.00242359	0.00295439	0.00260693	0.00256091	0.00293521	0.00266142	0.00298743	0.00253939	0.00236404	0.00219843	0.00221967	0.00240823	0.0025158	0.00301105	0.00229253	0.00330539	0.00297937	0.00252298	0.00298532	0.00255051	0.00264851	0.0024026	0.00301301	0.0025315	0.00233814	0.00243443	0.00245221	0.0028196	0.00299285	0.00256008	0.00248711	0.00300205	0.0030124	0.00253707	0.00241456	0.00301206	0.00229092	0.00300769	0.00274025
k__Bacteria;p__NA;c__NA;o__NA;f__NA;g__NA;s__bacterium J10(2018)	0.00139017	0.00152219	0.00151147	0.0011818	0.00125792	0.00137905	0.00136211	0.00140746	0.00149504	0.00127179	0.00126377	0.0012527	0.0013054	0.0013641	0.0015168	0.00129275	0.00150874	0.00138834	0.00131144	0.00138835	0.00138873	0.00130351	0.00130098	0.00149907	0.00134411	0.00131386	0.00151887	0.00133085	0.00136538	0.00133558	0.00135825	0.00133957	0.001499	0.00129648	0.00133892	0.00128077	0.00130282	0.0015202	0.00150887	0.00137952	0.00131067	0.00151091	0.00149759	0.001363	0.00130642	0.0014956	0.00129401	0.00149729	0.00140669
k__Bacteria;p__Bacteroidetes;c__Bacteroidia;o__Bacteroidales;f__Prevotellaceae;g__Prevotella;s__Prevotella sp. MGM1	0.00254978	0.0024098	0.00242893	0.00291834	0.0023408	0.0030399	0.00262209	0.00232515	0.00239822	0.00201314	0.00209641	0.00330366	0.00271847	0.00247328	0.00237896	0.00267302	0.00240442	0.00219293	0.00197974	0.0019135	0.00178034	0.00207388	0.00260245	0.00240812	0.00183397	0.00504454	0.00243427	0.0021225	0.00375513	0.00244464	0.00253762	0.00231278	0.00241085	0.00232964	0.00194511	0.00221793	0.00220989	0.00234338	0.00241403	0.00216892	0.00245893	0.00242805	0.00240772	0.00240115	0.00191086	0.00240403	0.00195729	0.00240231	0.00251736
k__Bacteria;p__Bacteroidetes;c__Bacteroidia;o__Bacteroidales;f__Tannerellaceae;g__Parabacteroides;s__Parabacteroides sp. CH2-D42-20	0.00202223	0.00202487	0.00204815	0.00174405	0.00169713	0.00211653	0.00195243	0.00216478	0.00190488	0.00173858	0.00177196	0.00166922	0.00189944	0.00199264	0.00198739	0.00185149	0.00194778	0.00193238	0.00182094	0.00215726	0.00197888	0.00179064	0.00193744	0.00191467	0.00194202	0.00180256	0.00198624	0.00180082	0.001935	0.0019253	0.00193263	0.00200552	0.00191418	0.00183014	0.00187857	0.00184496	0.00183232	0.00206433	0.00195059	0.00186108	0.00193865	0.00195359	0.00191097	0.00196799	0.00178634	0.00190562	0.00188712	0.00191095	0.00195239
k__Bacteria;p__Bacteroidetes;c__Bacteroidia;o__Bacteroidales;f__Muribaculaceae;g__NA;s__Muribaculaceae bacterium Isolate-037 (Harlan)	0.00213811	0.00462188	0.00434844	0.00188403	0.00424928	0.00108381	0.00227103	0.00134533	0.006132	0.00531863	0.00382089	0.00267882	0.00210526	0.00229535	0.00499655	0.00296788	0.00562481	0.00291723	0.00294734	0.00182305	0.00198662	0.00278411	0.00198795	0.00605932	0.0033295	0.000812219	0.00519333	0.00361317	0.00118314	0.00246886	0.00271765	0.00190183	0.00606493	0.00319107	0.00264665	0.00308818	0.00274888	0.00387607	0.00566179	0.00303989	0.00221291	0.00565201	0.0061062	0.00228763	0.00451637	0.0061541	0.00296238	0.00607729	0.00314032
k__Bacteria;p__Bacteroidetes;c__Bacteroidia;o__Bacteroidales;f__Muribaculaceae;g__NA;s__Muribaculaceae bacterium Isolate-043 (Harlan)	0.00100036	0.00159683	0.00155455	0.000945105	0.00149464	0.000670757	0.00103708	0.000737818	0.00188084	0.00171338	0.00139489	0.00115277	0.00100055	0.00104727	0.00166183	0.00125548	0.00178996	0.00116256	0.00113783	0.00088253	0.000859558	0.00109427	0.000969053	0.00187074	0.00126162	0.00055809	0.00171458	0.00130964	0.000701585	0.00108683	0.00116238	0.000919472	0.00187214	0.00126601	0.00105999	0.00124254	0.00112173	0.0014236	0.00180198	0.00116349	0.00102707	0.00180258	0.00187939	0.00102778	0.00150971	0.00188678	0.0011848	0.00187236	0.0012626
k__Bacteria;p__Bacteroidetes;c__Bacteroidia;o__Bacteroidales;f__Bacteroidaceae;g__Bacteroides;s__Bacteroides caecimuris	0.00190476	0.00364115	0.00346275	0.00152825	0.00312379	0.00107122	0.00195389	0.00138743	0.00446746	0.00392122	0.00299883	0.00196122	0.00178729	0.00201275	0.00386623	0.00232807	0.00420348	0.00251543	0.00253652	0.00185215	0.00199304	0.00238136	0.00173554	0.00442886	0.00290964	0.000704283	0.00395855	0.00292037	0.00105681	0.00210935	0.00226246	0.0017647	0.00443029	0.00256312	0.00237476	0.00252821	0.00232272	0.00321107	0.00422116	0.00258314	0.00192365	0.00421133	0.00445269	0.00202025	0.00355609	0.00447764	0.00255932	0.00443893	0.00257317
k__Bacteria;p__NA;c__NA;o__NA;f__NA;g__NA;s__bacterium 1xD42-87	0.000475051	0.000546694	0.00054867	0.000488792	0.000519866	0.000440736	0.000483127	0.000411555	0.000570591	0.00052493	0.000493255	0.000529046	0.000486048	0.000479799	0.000547784	0.00053093	0.000563758	0.000462502	0.000434848	0.000414189	0.000371989	0.000431968	0.000477556	0.000571304	0.000455763	0.000462245	0.000560885	0.000470983	0.000465476	0.000480302	0.000500032	0.00044517	0.000571704	0.000496767	0.000421126	0.000488577	0.000457202	0.000519014	0.000567111	0.000449805	0.000476867	0.000568783	0.000572075	0.000465392	0.000484279	0.000572079	0.000456709	0.000570564	0.000510496
k__Bacteria;p__Firmicutes;c__Clostridia;o__Clostridiales;f__Lachnospiraceae;g__Roseburia;s__Roseburia sp. 1XD42-69	0.00131195	0.00111195	0.0011717	0.00149485	0.00112038	0.00154746	0.00129755	0.00131584	0.0010268	0.00108651	0.0011329	0.00128515	0.00137971	0.00131814	0.00106658	0.00139456	0.00105293	0.00107994	0.000990447	0.0012419	0.000905617	0.00098146	0.00141694	0.0010355	0.00108528	0.00152828	0.00108881	0.00100795	0.00144955	0.0012723	0.0012837	0.00129733	0.00103598	0.00121104	0.000985752	0.00123343	0.00111046	0.00111766	0.00106239	0.000977679	0.0013557	0.00106756	0.001034	0.00123927	0.00100572	0.00102966	0.00114948	0.0010317	0.00121475
k__Bacteria;p__Firmicutes;c__Clostridia;o__Clostridiales;f__Peptostreptococcaceae;g__Clostridioides;s__Clostridioides difficile	0.00140587	0.00145739	0.00147046	0.00137179	0.0013199	0.00144901	0.00140026	0.0013515	0.00143747	0.0012994	0.00129251	0.00141282	0.0013984	0.001394	0.00144181	0.00142317	0.00144662	0.00132085	0.00123277	0.00130147	0.00118168	0.00123162	0.00139077	0.0014427	0.0012728	0.00151467	0.00146074	0.00127972	0.00147787	0.0013699	0.00140222	0.00134321	0.00144323	0.00134267	0.00123087	0.00132745	0.00128849	0.00143504	0.00145199	0.00128116	0.00137404	0.00145625	0.0014421	0.00136188	0.00126242	0.00143981	0.00127559	0.00144004	0.00141479
k__Bacteria;p__Bacteroidetes;c__Bacteroidia;o__Bacteroidales;f__Tannerellaceae;g__Parabacteroides;s__Parabacteroides sp. 20_3	0.00249176	0.00256819	0.00260069	0.00205051	0.00211214	0.00248633	0.00238197	0.0027075	0.00240966	0.00226229	0.00226986	0.00189817	0.00229296	0.00247513	0.00252166	0.00226498	0.00246657	0.00244617	0.00232987	0.00284264	0.00257331	0.00225513	0.00236893	0.00242173	0.00257891	0.00181901	0.0025133	0.00228201	0.00213362	0.00238739	0.00238604	0.00251384	0.00242054	0.00229263	0.00241379	0.00234101	0.0022987	0.00262714	0.00247037	0.00233754	0.00240424	0.00247196	0.00241693	0.00244687	0.00233582	0.00241011	0.00245815	0.00241742	0.0024212
k__Bacteria;p__Firmicutes;c__NA;o__NA;f__NA;g__NA;s__Firmicutes bacterium AF25-13AC	0.00328679	0.00330873	0.00325994	0.00376431	0.00315681	0.00390302	0.00344816	0.00284493	0.00342926	0.00256747	0.00266076	0.00489875	0.0035271	0.00313673	0.00331674	0.00343576	0.0033962	0.00290262	0.00260295	0.00219864	0.0023116	0.00280012	0.00325985	0.00343542	0.00222291	0.00832033	0.00339883	0.00286905	0.00552779	0.00314044	0.00330878	0.00285486	0.00344048	0.0030051	0.00253788	0.00276699	0.00289476	0.0031592	0.00340159	0.00300128	0.003066	0.00342271	0.00343738	0.00309458	0.00246325	0.00343704	0.00237744	0.00342949	0.00336539
k__Bacteria;p__Bacteroidetes;c__Bacteroidia;o__Bacteroidales;f__Bacteroidaceae;g__Bacteroides;s__Bacteroides fragilis	0.00276673	0.00313538	0.00314457	0.00203242	0.002433	0.00248343	0.00260886	0.00304803	0.00297789	0.00279778	0.00271061	0.00187414	0.00243022	0.00277115	0.00310489	0.00244995	0.00303933	0.00292821	0.0028473	0.00347901	0.00327228	0.00269676	0.00253896	0.0029886	0.00328137	0.0014644	0.00307481	0.00276013	0.0019784	0.00267755	0.00266749	0.00284001	0.00298595	0.00262847	0.00297348	0.0027155	0.00267585	0.00320908	0.00304006	0.00281599	0.00265468	0.00303636	0.00298315	0.00277204	0.0029513	0.00297655	0.00299332	0.00298543	0.00277115
k__Bacteria;p__Bacteroidetes;c__Bacteroidia;o__Bacteroidales;f__Tannerellaceae;g__Parabacteroides;s__Parabacteroides goldsteinii	0.00158657	0.00160791	0.00160209	0.00145757	0.00137199	0.0017368	0.00157184	0.00160082	0.00156263	0.00129251	0.00133103	0.00158257	0.00153827	0.00153663	0.00159346	0.00147836	0.00158144	0.00149509	0.00138635	0.00145041	0.001449	0.00141041	0.00151187	0.00156841	0.00135047	0.0020572	0.001601	0.00141586	0.00186263	0.00150176	0.0015313	0.00149992	0.00156882	0.00142127	0.00141205	0.00138293	0.00142677	0.00160916	0.00158172	0.00149182	0.00148463	0.00158624	0.00156643	0.00152876	0.00132105	0.00156365	0.00134515	0.00156576	0.00156279
k__Bacteria;p__Firmicutes;c__Bacilli;o__Lactobacillales;f__Lactobacillaceae;g__Lactobacillus;s__Lactobacillus kalixensis	0.000920606	0.00224719	0.00208903	0.00081392	0.00209462	0.000416946	0.000993082	0.000532486	0.00314905	0.0026995	0.00183658	0.00123632	0.000913308	0.00100099	0.00246732	0.00136297	0.00283915	0.00132862	0.00135662	0.000755237	0.000848749	0.00127465	0.000851156	0.00310326	0.00154208	0.000308889	0.00258026	0.00172105	0.000469993	0.00109519	0.00122354	0.000803999	0.00310674	0.00148491	0.00119197	0.00142636	0.00125029	0.00182721	0.00285985	0.0014036	0.000963131	0.0028535	0.00313203	0.000999571	0.00222631	0.00316195	0.0013535	0.0031149	0.00144483
k__Bacteria;p__Bacteroidetes;c__Bacteroidia;o__Bacteroidales;f__Muribaculaceae;g__Duncaniella;s__Duncaniella muris	0.00186422	0.00213249	0.00214269	0.00156876	0.00180171	0.00168032	0.00181046	0.00186206	0.00210386	0.00198365	0.00189059	0.00152727	0.00174106	0.001879	0.00212089	0.00182358	0.00211921	0.00191119	0.00183644	0.00204274	0.00186478	0.00176689	0.00177967	0.0021095	0.00205708	0.00121307	0.00212951	0.00186108	0.00148043	0.0018416	0.00186667	0.00185091	0.00210893	0.00185291	0.00185862	0.00188267	0.00180457	0.00211637	0.0021253	0.00183911	0.00183013	0.00212608	0.00210844	0.00185335	0.00197524	0.00210562	0.00194612	0.00210704	0.00192375
k__Bacteria;p__Bacteroidetes;c__Bacteroidia;o__Bacteroidales;f__Rikenellaceae;g__Alistipes;s__Alistipes indistinctus	0.00299414	0.00509471	0.00466713	0.00130037	0.00280004	0.00199728	0.0027367	0.00349777	0.00523658	0.00358697	0.00321476	0.00158461	0.00213633	0.00290139	0.00534059	0.00207744	0.0052435	0.00438075	0.00450603	0.0044807	0.00684035	0.00422024	0.0021664	0.0052108	0.00485279	0.000940186	0.0051015	0.00425485	0.00160356	0.00284756	0.00284575	0.00302292	0.00520015	0.00287452	0.00496048	0.00287518	0.00342162	0.0052316	0.0051699	0.00483043	0.00248804	0.00513021	0.00520237	0.00320287	0.00454125	0.005212	0.0037306	0.00522578	0.00341244
k__Bacteria;p__Bacteroidetes;c__Bacteroidia;o__Bacteroidales;f__Muribaculaceae;g__NA;s__Muribaculaceae bacterium Isolate-042 (Harlan)	0.00145035	0.00166002	0.00167487	0.00122055	0.00141138	0.00128858	0.0014043	0.00145143	0.00163299	0.00158254	0.00149899	0.00115722	0.00135354	0.00147045	0.00164806	0.0014321	0.00164619	0.0014884	0.00143473	0.00162813	0.00144701	0.00137007	0.00139353	0.00163773	0.00164214	0.000871224	0.00165549	0.00145045	0.00110115	0.00143981	0.00145681	0.00145237	0.00163719	0.00145657	0.00145064	0.00149111	0.00140875	0.00164825	0.00165208	0.00141884	0.00143797	0.00165241	0.00163694	0.00144489	0.00156544	0.00163453	0.00154974	0.00163571	0.00149631
k__Bacteria;p__Actinobacteria;c__Actinobacteria;o__Bifidobacteriales;f__Bifidobacteriaceae;g__Bifidobacterium;s__Bifidobacterium pseudolongum	0.00275585	0.00460157	0.00422849	0.00122434	0.00256306	0.00187012	0.00252361	0.00321247	0.00471417	0.00325382	0.00293162	0.00148191	0.00198424	0.00267045	0.004813	0.00192713	0.00472426	0.00397299	0.00407337	0.00407255	0.00612327	0.0038235	0.00201178	0.00469258	0.00437821	0.000902212	0.00460397	0.00385151	0.00151081	0.00261927	0.00261792	0.00277948	0.00468328	0.00263644	0.00447589	0.00263648	0.00312262	0.00472544	0.00466007	0.0043636	0.00229898	0.0046258	0.00468486	0.00293785	0.00409431	0.00469277	0.00339308	0.0047053	0.00312154
k__Bacteria;p__Bacteroidetes;c__Bacteroidia;o__Bacteroidales;f__Bacteroidaceae;g__Bacteroides;s__Bacteroides faecichinchillae	0.00167093	0.00220092	0.00212071	0.00128139	0.0017124	0.0014271	0.00165042	0.0015926	0.00230331	0.00180082	0.00168618	0.00153546	0.00151479	0.00164265	0.00224934	0.00155679	0.00228111	0.00186739	0.0017979	0.00165679	0.00189528	0.00178017	0.0014798	0.00230004	0.00181191	0.00132028	0.00224738	0.0018702	0.00147177	0.00163753	0.00168862	0.00157468	0.00229982	0.00166119	0.0018219	0.00161536	0.00169431	0.00214215	0.00227547	0.00193684	0.00153847	0.00227477	0.0023008	0.0016795	0.00187698	0.00230306	0.00166755	0.00230071	0.00183599
k__Bacteria;p__Bacteroidetes;c__Bacteroidia;o__Bacteroidales;f__Prevotellaceae;g__Prevotella;s__Prevotella sp. P4-119	0.000714218	0.00151205	0.00143071	0.000707685	0.00149465	0.000371739	0.000774752	0.000421354	0.00204474	0.00179832	0.00128804	0.00103028	0.000740254	0.000769909	0.00163384	0.00106732	0.00186242	0.000935468	0.000933902	0.000549185	0.000574327	0.00089351	0.000689466	0.00202035	0.00103418	0.000326787	0.00171636	0.00117938	0.000435647	0.000834773	0.000929022	0.000621423	0.00202318	0.00109147	0.000820122	0.00104525	0.000907835	0.0012439	0.00187901	0.00096948	0.000754275	0.00187848	0.0020376	0.000756806	0.00145981	0.00205423	0.00095217	0.00202574	0.0010595
k__Bacteria;p__Firmicutes;c__Bacilli;o__Lactobacillales;f__Streptococcaceae;g__Streptococcus;s__Streptococcus azizii	0.00207468	0.00293925	0.00290122	0.00161919	0.00243725	0.00149707	0.00202823	0.0018927	0.00311715	0.00296672	0.00256989	0.0016655	0.00189156	0.00214656	0.00299195	0.00217135	0.00307072	0.00240147	0.0023777	0.00237012	0.00225545	0.00222455	0.00192954	0.00311273	0.00281073	0.000867477	0.00301405	0.0024884	0.00126873	0.00214863	0.00220898	0.00205394	0.00311161	0.0023368	0.00235498	0.00238734	0.00222455	0.0028121	0.00308121	0.00234142	0.00207255	0.00307606	0.00311729	0.00213304	0.00287856	0.00312051	0.00253129	0.00311344	0.00236907
k__Bacteria;p__NA;c__NA;o__NA;f__NA;g__NA;s__bacterium 1XD42-8	0.000813778	0.000806762	0.000837685	0.000901787	0.000812802	0.000823716	0.00081474	0.000748837	0.000792227	0.000832469	0.000809899	0.000827013	0.000851585	0.000831748	0.000788401	0.000921977	0.000796959	0.000726566	0.000678262	0.000762891	0.000578072	0.000663274	0.000866219	0.000796329	0.000759798	0.000747255	0.000808784	0.000713695	0.00077765	0.0008179	0.000837401	0.000794171	0.00079677	0.000825387	0.000660782	0.000837893	0.00074064	0.000784645	0.000804557	0.000667444	0.000851033	0.000807598	0.00079651	0.000785595	0.000750254	0.000794726	0.000783117	0.000794225	0.000815827
k__Bacteria;p__Bacteroidetes;c__Bacteroidia;o__Bacteroidales;f__Bacteroidaceae;g__Bacteroides;s__Bacteroides massiliensis	0.0022047	0.00304037	0.00288555	0.00128227	0.00198734	0.0017867	0.00207459	0.00244848	0.00304228	0.00227166	0.00215151	0.00147008	0.00177148	0.00213956	0.00311236	0.00171562	0.00306361	0.00270786	0.00267662	0.00275821	0.00352021	0.0025816	0.00178175	0.00303836	0.00279679	0.00117257	0.00303151	0.00259711	0.0015814	0.00209311	0.0021045	0.00218034	0.00303477	0.00205858	0.00286161	0.0020447	0.0022895	0.00309803	0.0030383	0.00285732	0.00192574	0.00302729	0.00303357	0.00226397	0.00264331	0.00303437	0.00237831	0.00304143	0.00236279
k__Bacteria;p__Bacteroidetes;c__Bacteroidia;o__Bacteroidales;f__Prevotellaceae;g__Prevotella;s__Prevotella sp. P4-51	0.0014123	0.00144902	0.00148522	0.00130041	0.00129485	0.00138673	0.00137186	0.00143432	0.00138556	0.00138886	0.00136412	0.00117826	0.00136402	0.00142675	0.00141977	0.00141342	0.00140807	0.00134493	0.00127593	0.00152368	0.00126318	0.00123115	0.00140834	0.00139256	0.00144639	0.00103793	0.00143177	0.00128465	0.00120412	0.00138693	0.00139825	0.00141562	0.00139237	0.00136863	0.00128831	0.00140279	0.00130578	0.00145143	0.00141542	0.00125724	0.00141803	0.00141773	0.00139115	0.00138208	0.00135145	0.00138755	0.00141527	0.00138963	0.00139555
k__Bacteria;p__Bacteroidetes;c__Bacteroidia;o__Bacteroidales;f__Bacteroidaceae;g__Bacteroides;s__Bacteroides sp. AM22-3LB	0.00220079	0.00336349	0.00313951	0.00114481	0.00205932	0.00162624	0.00205497	0.00245318	0.00343663	0.00246305	0.00226418	0.00136741	0.00169201	0.00213691	0.00348579	0.00165488	0.00344179	0.00292017	0.00293468	0.0029141	0.00402897	0.00280037	0.00170057	0.00342554	0.00309186	0.000950258	0.00337338	0.00283698	0.00140348	0.00210004	0.00211303	0.00218262	0.00342052	0.00210206	0.00316104	0.0020874	0.00239315	0.00341781	0.00340565	0.00314787	0.00188565	0.00338782	0.00342102	0.00230087	0.00294877	0.00342516	0.00252428	0.00343199	0.0024445
k__Bacteria;p__Bacteroidetes;c__Bacteroidia;o__Bacteroidales;f__Barnesiellaceae;g__Barnesiella;s__Barnesiella intestinihominis	0.00191866	0.00278018	0.00260361	0.00107217	0.0017613	0.00151713	0.00181137	0.00210827	0.00283169	0.00199902	0.00187881	0.00130603	0.00152016	0.00184903	0.00287094	0.00146492	0.00283733	0.00243443	0.00241237	0.00235514	0.00322795	0.00234194	0.00151048	0.00282432	0.00245156	0.00104934	0.00278992	0.00235469	0.00139611	0.00181775	0.00183586	0.00187207	0.002821	0.00179424	0.00258361	0.00176116	0.00202784	0.0028186	0.00280892	0.0026284	0.00164239	0.00279767	0.00282052	0.00198021	0.00236531	0.0028233	0.00205867	0.00282858	0.00209879
k__Bacteria;p__Firmicutes;c__Bacilli;o__Lactobacillales;f__Streptococcaceae;g__Streptococcus;s__Streptococcus suis	0.00106952	0.00117874	0.00121278	0.00106989	0.00113178	0.000960608	0.00105905	0.000983752	0.00117951	0.00125058	0.00116565	0.000978578	0.001074	0.00110608	0.00116299	0.00119992	0.00118045	0.00103199	0.000984463	0.00109813	0.000857203	0.000940494	0.00110418	0.00118367	0.00115425	0.000698131	0.00118752	0.00103101	0.000842571	0.00109201	0.00111674	0.0010605	0.00118392	0.00113524	0.000962293	0.00116656	0.00102637	0.00114146	0.00119075	0.000952259	0.00111889	0.00119306	0.00118441	0.00105479	0.00114095	0.00118269	0.00113968	0.00118144	0.0011139
k__Bacteria;p__Firmicutes;c__Clostridia;o__Clostridiales;f__Lachnospiraceae;g__NA;s__Lachnospiraceae bacterium 3-1	0.000692881	0.000581172	0.000617021	0.000792233	0.000591844	0.000808156	0.000681681	0.000700677	0.000532081	0.000587864	0.000610067	0.00065096	0.000728556	0.000701692	0.000555195	0.000744608	0.000546971	0.000567699	0.000522488	0.000680515	0.000474552	0.000512319	0.000756966	0.000536892	0.000590898	0.000726823	0.000567038	0.000528669	0.00072229	0.000675476	0.000679034	0.000694761	0.000537093	0.000645825	0.000519865	0.000665516	0.000586492	0.000585803	0.000552481	0.000505948	0.0007266	0.000555073	0.000536071	0.000655522	0.00053932	0.000533639	0.000624926	0.000534829	0.00063781
k__Bacteria;p__Lentisphaerae;c__Lentisphaeria;o__Victivallales;f__Victivallaceae;g__Victivallis;s__Victivallis vadensis	0.00148057	0.00160677	0.00157118	0.00133	0.001338	0.00157666	0.00148473	0.00143905	0.00161463	0.00122913	0.00125046	0.0015992	0.00142905	0.00142009	0.00161357	0.001372	0.00161784	0.00144639	0.00134072	0.00126878	0.00139686	0.00138415	0.00137179	0.00161729	0.00124166	0.00214233	0.00162111	0.00139546	0.00184062	0.001402	0.00144474	0.00136054	0.00161799	0.00133863	0.00135936	0.00127413	0.00136213	0.00158562	0.00161492	0.00149291	0.00135138	0.00161937	0.00161623	0.00143285	0.00127049	0.00161532	0.00122722	0.00161563	0.00150948
k__Bacteria;p__Candidatus Melainabacteria;c__NA;o__Candidatus Gastranaerophilales;f__NA;g__NA;s__Candidatus Gastranaerophilales bacterium	0.00191663	0.001787	0.00179287	0.00221838	0.0017297	0.00236453	0.00198137	0.00174455	0.00178101	0.00143788	0.00151816	0.0026045	0.00205471	0.00184145	0.00176637	0.00198432	0.00178498	0.00163121	0.00146253	0.00137745	0.00132541	0.00155219	0.00194545	0.00178818	0.00130821	0.00440456	0.00180716	0.00157363	0.00307125	0.00182145	0.00189542	0.00171521	0.00179043	0.00171632	0.00143864	0.00161504	0.00164283	0.00173791	0.00179051	0.00163356	0.00182292	0.00180171	0.00178773	0.00179524	0.0013759	0.00178515	0.0014078	0.00178388	0.00188382
k__Bacteria;p__Firmicutes;c__Erysipelotrichia;o__Erysipelotrichales;f__Erysipelotrichaceae;g__Erysipelatoclostridium;s__Erysipelatoclostridium ramosum	0.00207325	0.00353038	0.0032341	0.00089815	0.00193775	0.00138112	0.00189398	0.00242508	0.00362724	0.0024863	0.00222768	0.001093	0.00147761	0.00200934	0.00370068	0.0014369	0.00363256	0.00303656	0.00312464	0.00311205	0.00475079	0.00292482	0.00149921	0.00360939	0.00336928	0.000646317	0.0035343	0.00294854	0.00110599	0.00197172	0.00196993	0.00209475	0.00360198	0.00199051	0.00344115	0.00199193	0.00237042	0.00362655	0.00358148	0.0033476	0.00172273	0.00355385	0.00360351	0.00221849	0.00314986	0.00361015	0.00258791	0.00361979	0.00236271
k__Bacteria;p__Bacteroidetes;c__Bacteroidia;o__Bacteroidales;f__Bacteroidaceae;g__Bacteroides;s__Bacteroides sp. AF25-38AC	0.00109814	0.00134445	0.00132685	0.000806931	0.0010382	0.000943378	0.00105184	0.00114278	0.00132995	0.00117341	0.00111153	0.00081845	0.000969941	0.00109591	0.00134951	0.000993572	0.00134046	0.00120324	0.00117072	0.00128518	0.00130189	0.00112158	0.000990646	0.00133182	0.0012976	0.000628351	0.00134031	0.0011653	0.000814809	0.00107249	0.00108237	0.00109541	0.00133095	0.0010737	0.00120836	0.00108763	0.00109283	0.00134808	0.00133945	0.00118973	0.00103984	0.00133783	0.00133062	0.00110624	0.00123183	0.00132948	0.0011786	0.00133126	0.00114817
k__Bacteria;p__Actinobacteria;c__Coriobacteriia;o__Eggerthellales;f__Eggerthellaceae;g__Adlercreutzia;s__Adlercreutzia equolifaciens	0.00150954	0.00220907	0.00209862	0.000834542	0.00142387	0.00112234	0.00140746	0.00167404	0.00222758	0.00173886	0.00159333	0.000921816	0.00118742	0.00148726	0.00226792	0.0011889	0.00223816	0.00193518	0.00194363	0.00204401	0.00254873	0.00183208	0.00121269	0.00222332	0.00214534	0.000598427	0.00220598	0.0018778	0.000916878	0.00145701	0.00146127	0.00152252	0.00222013	0.00146943	0.00207625	0.00148421	0.00162189	0.00224435	0.00222117	0.00201962	0.00133883	0.0022105	0.00222048	0.00157261	0.00201311	0.00222167	0.00177811	0.00222627	0.00165346
k__Bacteria;p__NA;c__NA;o__NA;f__NA;g__NA;s__bacterium 0.1xD8-82	0.00086334	0.000565889	0.00063288	0.000982648	0.000584613	0.00115521	0.000806924	0.00105014	0.000454338	0.000616262	0.000686726	0.000592283	0.000890321	0.000885283	0.000517539	0.000865358	0.000486368	0.000633969	0.000582838	0.00107459	0.000589195	0.000550062	0.000996161	0.000461687	0.000749826	0.000692673	0.000523569	0.000541139	0.000791448	0.000817782	0.000788242	0.000950725	0.000461497	0.000734648	0.000602381	0.000807519	0.000667569	0.000609554	0.000492845	0.00051623	0.000945378	0.000495112	0.000459603	0.000803234	0.000574375	0.000455526	0.000802847	0.000458969	0.000692404
k__Bacteria;p__Firmicutes;c__Clostridia;o__Clostridiales;f__Lachnospiraceae;g__Lachnoclostridium;s__[Clostridium] citroniae	0.000712456	0.000745423	0.00074696	0.000828615	0.000742785	0.000763985	0.000742116	0.000601416	0.000776853	0.000662866	0.000655117	0.000971454	0.000768375	0.000702664	0.000744434	0.000802363	0.000767428	0.000640418	0.000584289	0.000522714	0.000485101	0.000606037	0.000730996	0.000778399	0.000553603	0.0012046	0.000766951	0.000645695	0.000951034	0.000704729	0.000740531	0.000639576	0.000779411	0.000703852	0.000561612	0.0006696	0.000648183	0.000704825	0.000771652	0.000635034	0.000701204	0.000775814	0.000779361	0.000679918	0.000607002	0.000779224	0.000584956	0.00077697	0.000744948
k__Bacteria;p__Bacteroidetes;c__Bacteroidia;o__Bacteroidales;f__Tannerellaceae;g__Parabacteroides;s__Parabacteroides merdae	0.000857074	0.00108458	0.00106664	0.000808486	0.000973113	0.000744059	0.000871738	0.000734802	0.00116331	0.000996187	0.00091604	0.000945309	0.000848865	0.000860362	0.00110212	0.000928067	0.00114072	0.000891455	0.000846476	0.000751658	0.000748811	0.000842042	0.000823905	0.00116224	0.00086725	0.000779516	0.00112298	0.000921261	0.000807136	0.00086735	0.000907452	0.000793569	0.00116292	0.000908139	0.000823405	0.000882911	0.000856993	0.00102274	0.00114446	0.00089474	0.000837082	0.00114658	0.00116423	0.000850642	0.000944886	0.00116557	0.000843251	0.00116174	0.000955456
k__Bacteria;p__Firmicutes;c__Clostridia;o__Clostridiales;f__Lachnospiraceae;g__NA;s__Lachnospiraceae bacterium 7_1_58FAA	0.00137969	0.0010136	0.00110476	0.00140305	0.000969744	0.00171015	0.00128864	0.00166544	0.000839961	0.00103663	0.00112832	0.000932396	0.00136356	0.00140155	0.000943113	0.00132017	0.000891465	0.00109904	0.00102232	0.00173124	0.0010858	0.000967624	0.00150214	0.000851304	0.00127397	0.00103111	0.000947633	0.000953005	0.00121358	0.00130505	0.00126484	0.00149668	0.000850822	0.00118641	0.00106444	0.00128454	0.00111612	0.00108469	0.000900136	0.000932081	0.00145566	0.000903047	0.000847772	0.00130379	0.00100419	0.0008414	0.00131348	0.000847207	0.00115484
k__Bacteria;p__Firmicutes;c__Clostridia;o__Clostridiales;f__Lachnospiraceae;g__NA;s__Lachnospiraceae bacterium M18-1	0.000976107	0.000670488	0.000738984	0.000961692	0.000629723	0.00126245	0.000894927	0.00126312	0.00053301	0.000684059	0.000763834	0.000589883	0.000947031	0.000990458	0.000616715	0.000892542	0.00057321	0.000760501	0.000707947	0.00132788	0.000797878	0.000663573	0.00106511	0.000541259	0.000908403	0.000676117	0.000616076	0.000639596	0.000829575	0.000909847	0.000869541	0.00108865	0.000540783	0.000806978	0.00075014	0.00088859	0.000769582	0.000735029	0.000578725	0.00063278	0.0010311	0.000580428	0.000538425	0.000918986	0.000676344	0.000533697	0.000933152	0.000538395	0.000782801
k__Bacteria;p__NA;c__NA;o__NA;f__NA;g__NA;s__bacterium D16-50	0.000616083	0.000576238	0.000602599	0.000640907	0.000557316	0.000648677	0.000603271	0.000616188	0.000541751	0.000581256	0.000581495	0.000547602	0.0006246	0.000626621	0.000557519	0.000652007	0.000552767	0.00054459	0.000509734	0.000635076	0.000473117	0.000493778	0.000648358	0.00054552	0.000584681	0.000517813	0.000566963	0.000516873	0.000565756	0.000607198	0.000612057	0.00061874	0.000545601	0.000595157	0.000508337	0.000613669	0.000548099	0.00057642	0.00055744	0.00049415	0.000638507	0.000559207	0.000544951	0.000593713	0.000542569	0.000543057	0.00059543	0.000543891	0.000591439
k__Bacteria;p__Firmicutes;c__Clostridia;o__Clostridiales;f__Peptostreptococcaceae;g__Romboutsia;s__Romboutsia timonensis	0.000837561	0.000981288	0.000962493	0.000746495	0.000832408	0.000800816	0.000839657	0.000781898	0.00100985	0.000818973	0.000793575	0.000870053	0.00080701	0.000821736	0.000990154	0.000821683	0.00100402	0.000851616	0.000801865	0.000753464	0.000790869	0.000808301	0.000783986	0.00101044	0.000789849	0.000898547	0.000998709	0.0008445	0.000874938	0.000817076	0.000844803	0.000779833	0.0010108	0.000813661	0.000801882	0.000786903	0.000804386	0.000953223	0.00100428	0.000865225	0.000788177	0.00100618	0.00101068	0.000822902	0.000820678	0.00101077	0.000767076	0.00100973	0.000887462
k__Bacteria;p__Bacteroidetes;c__Bacteroidia;o__Bacteroidales;f__Prevotellaceae;g__Prevotella;s__Prevotella sp. P5-126	0.000484903	0.000830611	0.00080381	0.000524936	0.000849432	0.000310234	0.000522312	0.000310799	0.00104563	0.000939464	0.000733947	0.000706308	0.000517471	0.000512876	0.000875609	0.000691163	0.000973387	0.000561552	0.000545386	0.000362434	0.000351993	0.00053295	0.000485764	0.00103756	0.000584538	0.000322183	0.000918496	0.000668102	0.000369015	0.000544708	0.000597528	0.000425743	0.00103909	0.000664589	0.000487348	0.000637214	0.000558731	0.000706965	0.000982539	0.000568493	0.000509943	0.000984235	0.00104452	0.000497646	0.000772512	0.00105049	0.00056577	0.00103879	0.000651946
k__Bacteria;p__Bacteroidetes;c__Bacteroidia;o__Bacteroidales;f__Muribaculaceae;g__Paramuribaculum;s__Paramuribaculum intestinale	0.00058185	0.000672129	0.000659239	0.000525798	0.000572821	0.00056762	0.00058472	0.000542782	0.000690634	0.000554862	0.000541686	0.000617988	0.000563889	0.000568979	0.000677711	0.000570088	0.000686933	0.00058536	0.000549054	0.000513292	0.000540941	0.000556438	0.00054583	0.000691138	0.000534092	0.000669106	0.000683918	0.000579088	0.000632097	0.000565634	0.000585254	0.000539187	0.000691427	0.000560182	0.000548946	0.000539658	0.000554341	0.000653142	0.000687045	0.000596039	0.00054593	0.000688543	0.000691267	0.000569692	0.000556145	0.000691283	0.00052207	0.000690598	0.000613504
k__Bacteria;p__Firmicutes;c__Clostridia;o__Clostridiales;f__Ruminococcaceae;g__Flavonifractor;s__Flavonifractor plautii	0.000578656	0.000586789	0.000598502	0.000536647	0.000521282	0.000586736	0.000564704	0.00058745	0.000561812	0.000541393	0.000538901	0.000504099	0.000560997	0.000579027	0.000575759	0.000570837	0.000570785	0.000546369	0.000515055	0.000599879	0.000515116	0.000503233	0.000573102	0.000564581	0.000564273	0.000489986	0.000580353	0.000520066	0.000534446	0.000563205	0.000569065	0.000572627	0.000564564	0.000549592	0.000520961	0.000556951	0.000529602	0.000588042	0.00057321	0.000517277	0.000572706	0.00057437	0.000563954	0.000563513	0.000531752	0.000562544	0.00055599	0.000563406	0.000569394
k__Bacteria;p__Bacteroidetes;c__Bacteroidia;o__Bacteroidales;f__Muribaculaceae;g__NA;s__Muribaculaceae bacterium Isolate-013 (NCI)	0.000765338	0.00078818	0.00081346	0.000736908	0.00073119	0.000736394	0.000747219	0.000754948	0.00075971	0.00079482	0.000769291	0.000652881	0.000753365	0.000781677	0.000771268	0.00080263	0.000769658	0.000722289	0.000685843	0.000818736	0.000645355	0.000657673	0.00078075	0.000763576	0.00079584	0.000533307	0.000781829	0.000698056	0.00063099	0.000762304	0.000770788	0.00076873	0.000763558	0.000764579	0.000684418	0.000788309	0.00071143	0.00078214	0.000775165	0.000665752	0.000785912	0.000776636	0.000763152	0.000749389	0.000751377	0.000761239	0.000785163	0.000761869	0.000763346
k__Bacteria;p__Bacteroidetes;c__Bacteroidia;o__Bacteroidales;f__Bacteroidaceae;g__Bacteroides;s__Bacteroides sp. D20	0.00158169	0.00260313	0.00240757	0.000755199	0.00152199	0.00108251	0.00146393	0.00177695	0.00269061	0.00190805	0.00171042	0.000910193	0.00117457	0.00154227	0.00271801	0.00116337	0.00268686	0.00222315	0.00226705	0.00223073	0.00321065	0.0021342	0.0011868	0.00267867	0.00244172	0.000551472	0.00261753	0.00217825	0.000894577	0.00151878	0.00152605	0.00158327	0.00267403	0.00154397	0.00245646	0.00154196	0.00178213	0.00264399	0.00265535	0.00241773	0.00134454	0.00263788	0.00267553	0.00167807	0.00232622	0.00268026	0.00192976	0.00268529	0.00180029
k__Bacteria;p__Proteobacteria;c__Betaproteobacteria;o__Burkholderiales;f__NA;g__NA;s__Burkholderiales bacterium	0.00123269	0.00185736	0.00174305	0.000622563	0.00112263	0.00090655	0.00113812	0.00141882	0.00186554	0.00137843	0.00127031	0.000709052	0.000933805	0.00120137	0.00191625	0.000910406	0.00187865	0.00163897	0.00165521	0.00173339	0.00233479	0.00156214	0.000951694	0.00186086	0.00179525	0.000472637	0.00184866	0.00157497	0.000737961	0.00117369	0.00117243	0.00124529	0.00185773	0.00116967	0.00179716	0.0011762	0.00133745	0.00190712	0.00185916	0.00174591	0.0010612	0.00184855	0.00185762	0.00129184	0.00166395	0.00185891	0.00145241	0.00186412	0.0013506
k__Bacteria;p__Firmicutes;c__Clostridia;o__Clostridiales;f__Eubacteriaceae;g__Eubacterium;s__Eubacterium ramulus	0.00129846	0.000821592	0.000914022	0.0014987	0.000841906	0.00185241	0.00122005	0.00159419	0.000656137	0.000841918	0.00096411	0.000944087	0.00134737	0.00131077	0.000751268	0.00126578	0.000703689	0.000932803	0.000848	0.00152762	0.000876715	0.000816078	0.00148639	0.000666891	0.00103617	0.0013131	0.000759113	0.000787561	0.00135821	0.00120926	0.00116733	0.00140593	0.000666711	0.0010618	0.00088076	0.00114872	0.000981071	0.000888961	0.000712038	0.000772164	0.00139101	0.000715807	0.000663661	0.00119653	0.000797609	0.000657706	0.00112428	0.000662903	0.00102553
k__Bacteria;p__Firmicutes;c__Bacilli;o__Lactobacillales;f__Lactobacillaceae;g__Lactobacillus;s__Lactobacillus intestinalis	0.000944985	0.0011638	0.00113629	0.00102294	0.00111297	0.000889099	0.000995191	0.000746665	0.00128873	0.00102238	0.000956933	0.00134434	0.000996473	0.000934422	0.00118896	0.0010807	0.0012501	0.000933316	0.000864506	0.000676539	0.000702912	0.000895443	0.000928941	0.0012865	0.000804349	0.00140249	0.00122483	0.000982127	0.00116209	0.000953884	0.00101696	0.000828339	0.00128823	0.000993588	0.000822006	0.000930299	0.000921304	0.0010714	0.00125462	0.00096078	0.000913967	0.00125982	0.00128981	0.000920727	0.000940713	0.00129235	0.000821047	0.00128578	0.00106628
k__Bacteria;p__Firmicutes;c__Clostridia;o__Clostridiales;f__Lachnospiraceae;g__Eisenbergiella;s__Eisenbergiella massiliensis	0.000436637	0.000471434	0.000473352	0.00038305	0.000402088	0.000427097	0.000427036	0.000439114	0.000460599	0.000416905	0.000410387	0.000384608	0.000414837	0.000433778	0.000467388	0.000420238	0.000465327	0.000430282	0.000407496	0.000447447	0.000417507	0.000400267	0.000418566	0.000462143	0.000434354	0.000370716	0.000469576	0.00041361	0.000403352	0.00042421	0.000430565	0.000426421	0.000462114	0.000416221	0.000413413	0.00041674	0.000409092	0.000469997	0.000466319	0.000418147	0.000422193	0.000466981	0.000461746	0.000428347	0.000418248	0.000460981	0.00042032	0.000461464	0.000440473
k__Bacteria;p__Firmicutes;c__Bacilli;o__Lactobacillales;f__Lactobacillaceae;g__Lactobacillus;s__Lactobacillus crispatus	0.000941586	0.00114429	0.00111678	0.00104587	0.0011068	0.000905877	0.00099701	0.00073681	0.00126997	0.000994768	0.000937447	0.00139766	0.00100418	0.000927801	0.00116892	0.00108361	0.00123085	0.000917464	0.000845335	0.000650974	0.000679709	0.00088239	0.000930071	0.00126782	0.000772565	0.00154157	0.0012062	0.000965852	0.00122253	0.000948248	0.00101348	0.000818112	0.00126968	0.000983759	0.000801476	0.000915262	0.000910352	0.00105087	0.00123535	0.00094781	0.000908645	0.00124104	0.00127116	0.000913379	0.000911657	0.0012737	0.000796543	0.00126702	0.00106012
k__Bacteria;p__Firmicutes;c__Clostridia;o__Clostridiales;f__NA;g__Intestinimonas;s__Intestinimonas butyriciproducens	0.000487724	0.000437238	0.000456483	0.000496621	0.000412282	0.000542758	0.000474901	0.000507733	0.000402914	0.000418599	0.000430876	0.00042615	0.000489208	0.000489774	0.000421563	0.000491805	0.000413859	0.000424633	0.000395138	0.000503758	0.000386305	0.00038629	0.000506961	0.000406023	0.000441712	0.000459395	0.000426711	0.000394778	0.000480004	0.000471494	0.000472817	0.000489804	0.000406052	0.000450026	0.000399274	0.000461819	0.000424152	0.000443642	0.000416716	0.000388226	0.000495575	0.000418099	0.000405306	0.000467014	0.000401367	0.000403688	0.000450859	0.000404747	0.000456144
k__Bacteria;p__Firmicutes;c__Clostridia;o__Clostridiales;f__Lachnospiraceae;g__Acetatifactor;s__Acetatifactor muris	0.000576468	0.000482126	0.000505834	0.00064298	0.000475111	0.000699011	0.000568876	0.000590132	0.000441981	0.000452199	0.000478745	0.000563128	0.000600668	0.000573741	0.000462508	0.000592911	0.000454427	0.000473808	0.000433203	0.000542773	0.000409956	0.00043247	0.00061419	0.000445776	0.000463865	0.000726851	0.000470624	0.000437799	0.000667713	0.000552361	0.000556307	0.000567858	0.000445967	0.000517949	0.000434634	0.000524321	0.000483352	0.000488005	0.000457892	0.000433413	0.000585753	0.000460126	0.000444966	0.000543045	0.000426947	0.000443044	0.000490671	0.000444154	0.00052824
k__Bacteria;p__Bacteroidetes;c__Bacteroidia;o__Bacteroidales;f__Muribaculaceae;g__NA;s__Muribaculaceae bacterium Isolate-080 (Janvier)	0.000833117	0.00101277	0.00100204	0.000621167	0.000790407	0.000717805	0.00079883	0.000863346	0.0010012	0.000893246	0.000845884	0.000624877	0.0007402	0.000833033	0.00101534	0.000761217	0.00100914	0.000906539	0.000881273	0.000971555	0.000969464	0.000843734	0.000756855	0.00100276	0.000980996	0.000477634	0.00100967	0.000878607	0.000618545	0.000815263	0.000822957	0.000831656	0.00100215	0.000817314	0.000907544	0.000829094	0.000827087	0.00101443	0.00100888	0.00089253	0.000793105	0.0010078	0.00100191	0.00083834	0.000931482	0.00100098	0.000894604	0.00100225	0.000869871
k__Bacteria;p__Firmicutes;c__Bacilli;o__Lactobacillales;f__Lactobacillaceae;g__Lactobacillus;s__Lactobacillus taiwanensis	0.00092795	0.000707475	0.000776214	0.0010502	0.000734572	0.00109285	0.000884974	0.001021	0.00060836	0.000791734	0.000829965	0.000702644	0.000962427	0.000960994	0.000660648	0.000992197	0.000637434	0.000732087	0.000680543	0.0010859	0.000636373	0.000641875	0.00105361	0.000616004	0.000866033	0.000677964	0.000672546	0.000659006	0.000796862	0.000906816	0.000890853	0.000992858	0.000615909	0.000858913	0.000686609	0.000929723	0.000766014	0.000734397	0.000645941	0.000611951	0.00101851	0.000648543	0.000614325	0.000878144	0.000718914	0.00061021	0.000911344	0.000613024	0.000807185
k__Bacteria;p__Firmicutes;c__Clostridia;o__Clostridiales;f__Eubacteriaceae;g__Eubacterium;s__Eubacterium plexicaudatum	0.000295923	0.00029217	0.00030317	0.000290811	0.000273703	0.00029592	0.000288501	0.000296342	0.000277647	0.000293374	0.000288484	0.000252523	0.000293314	0.000301487	0.00028441	0.000308601	0.000282487	0.000272354	0.000257293	0.000315468	0.00024353	0.000247473	0.000304767	0.000279305	0.000297742	0.000219538	0.000288324	0.000260381	0.000253252	0.000292825	0.000295222	0.000298097	0.000279303	0.000290112	0.000257446	0.000299546	0.00026991	0.000291768	0.000284591	0.000249386	0.000304367	0.000285245	0.000279057	0.000287982	0.000277369	0.000278219	0.000296771	0.000278594	0.000289545
k__Bacteria;p__Firmicutes;c__Clostridia;o__Clostridiales;f__Lachnospiraceae;g__NA;s__Lachnospiraceae bacterium A4	0.000459971	0.000462157	0.000472904	0.000526212	0.000465799	0.000482997	0.000469134	0.000407376	0.000465042	0.000445835	0.000438491	0.000537518	0.000489855	0.000462359	0.000455529	0.000520601	0.000464315	0.00040874	0.00037695	0.00038373	0.000316701	0.000379108	0.000483364	0.000466873	0.000390708	0.000570517	0.000468432	0.000405522	0.000518488	0.00045846	0.000474854	0.000432061	0.000467301	0.00045933	0.000364889	0.00045268	0.000416438	0.000444082	0.000467968	0.000388052	0.00046851	0.000470155	0.00046717	0.000440888	0.000403979	0.000466512	0.000408876	0.000465769	0.00046805
k__Bacteria;p__Firmicutes;c__Erysipelotrichia;o__Erysipelotrichales;f__Erysipelotrichaceae;g__Faecalibaculum;s__Faecalibaculum rodentium	0.000879057	0.00100957	0.000990702	0.000606976	0.000733753	0.000825592	0.000831257	0.000990102	0.00096364	0.00079556	0.00079169	0.000623147	0.00075421	0.000856473	0.00100851	0.00072016	0.000983105	0.000948502	0.000915572	0.00104715	0.0011346	0.000890262	0.000768461	0.000966098	0.000969465	0.000597952	0.000991459	0.000884441	0.000726154	0.000828096	0.000827239	0.00087831	0.000965266	0.000790269	0.000970789	0.000793926	0.000844315	0.00104035	0.000979118	0.000954229	0.000799164	0.000977903	0.000963914	0.00087767	0.000883856	0.00096226	0.000877617	0.000965538	0.000879111
k__Bacteria;p__Firmicutes;c__Clostridia;o__Clostridiales;f__Oscillospiraceae;g__Oscillibacter;s__Oscillibacter sp. 1-3	0.000364034	0.000361106	0.000370621	0.000330218	0.00031787	0.000370398	0.000351506	0.000381693	0.000339336	0.000337295	0.000337571	0.000295478	0.000348769	0.000365393	0.000352448	0.000353071	0.000346807	0.000342478	0.000323967	0.000398562	0.000332327	0.000313495	0.000361128	0.0003413	0.000364501	0.000279703	0.000354273	0.000322042	0.00031952	0.000353192	0.000354289	0.00036667	0.000341223	0.000342461	0.000330224	0.000351238	0.000331179	0.000365804	0.000348355	0.00032018	0.000362137	0.000348938	0.000340766	0.000354829	0.000333664	0.000339717	0.000356975	0.000340524	0.00035233
k__Bacteria;p__Proteobacteria;c__Gammaproteobacteria;o__Enterobacterales;f__Enterobacteriaceae;g__Escherichia;s__Escherichia coli	0.000837998	0.000840447	0.000866146	0.000803895	0.000771336	0.000837137	0.000817306	0.000841744	0.000802317	0.000819647	0.000807563	0.000719471	0.000823058	0.000848694	0.00082103	0.00085734	0.000815425	0.000781292	0.000738157	0.00088582	0.000712124	0.0007135	0.000849911	0.000806712	0.000838494	0.000644196	0.000830593	0.00074689	0.000731941	0.000825167	0.000832849	0.000838709	0.000806696	0.000814604	0.000741224	0.00083551	0.000767451	0.000839663	0.000820537	0.000724524	0.000850078	0.000822287	0.000805968	0.0008165	0.000785574	0.000803747	0.000830937	0.000804828	0.000823812
k__Bacteria;p__Firmicutes;c__NA;o__NA;f__NA;g__NA;s__Firmicutes bacterium ASF500	0.000310339	0.000292936	0.000305998	0.000320119	0.00028207	0.000323758	0.000303692	0.000310247	0.000275945	0.000295671	0.000294825	0.000274056	0.000313581	0.000315831	0.000283697	0.000328012	0.000281403	0.000276128	0.000258868	0.000321705	0.000240759	0.000250415	0.000325608	0.00027782	0.000297582	0.000254967	0.000288388	0.000262469	0.000281324	0.000306182	0.000308659	0.00031187	0.000277855	0.000300777	0.000258229	0.000310265	0.00027729	0.000292882	0.000283749	0.000250834	0.000321419	0.000284608	0.000277541	0.000299569	0.00027638	0.000276598	0.000302018	0.00027701	0.000298941
k__Bacteria;p__Firmicutes;c__Bacilli;o__Lactobacillales;f__Enterococcaceae;g__Enterococcus;s__Enterococcus faecium	0.000161528	0.00019546	0.000186881	0.000133545	0.000153945	0.000159416	0.000162511	0.000153436	0.000203434	0.000143132	0.000141747	0.000176007	0.000151312	0.000154041	0.000199514	0.000146172	0.000201805	0.000169485	0.000158697	0.000137423	0.000169244	0.000164297	0.000142971	0.00020325	0.000143005	0.000220284	0.00019966	0.000166903	0.000193607	0.000153537	0.000159402	0.000145961	0.000203325	0.000149134	0.000161122	0.000139915	0.000155248	0.000190748	0.000200907	0.000181185	0.000143404	0.000201245	0.000203233	0.000158532	0.000151593	0.0002034	0.000137135	0.000203239	0.000172271
k__Bacteria;p__Bacteroidetes;c__Bacteroidia;o__Bacteroidales;f__Muribaculaceae;g__NA;s__Muribaculaceae bacterium Isolate-110 (HZI)	0.000505079	0.00079565	0.000776698	0.000471044	0.000739677	0.000340539	0.000520725	0.00037951	0.000927513	0.000855002	0.000699339	0.000561787	0.00050177	0.000528998	0.000825794	0.000626218	0.000885632	0.000585538	0.000573816	0.000457528	0.000440694	0.000549699	0.000489024	0.000922949	0.00064303	0.000271197	0.000850526	0.000654778	0.000347441	0.000547078	0.000582856	0.000468163	0.000923548	0.000634054	0.000537119	0.000625618	0.000563882	0.000713786	0.000891546	0.000582948	0.000518933	0.000891695	0.000926965	0.000518942	0.000757706	0.000930321	0.000602094	0.000923659	0.000631313
k__Bacteria;p__Bacteroidetes;c__Bacteroidia;o__Bacteroidales;f__Prevotellaceae;g__Prevotella;s__Prevotella sp. P3-122	0.000389497	0.000542066	0.0005359	0.000436281	0.000555032	0.00030319	0.000411993	0.000280645	0.000627669	0.000576266	0.000492294	0.00053183	0.000417725	0.000403737	0.00055699	0.000511307	0.000599715	0.000405465	0.000385305	0.000298991	0.000272813	0.000381753	0.000398621	0.000625598	0.000405236	0.000340639	0.000580448	0.000450648	0.000351279	0.000418047	0.000449245	0.000349599	0.000626428	0.00047295	0.00035426	0.000457155	0.000408266	0.000482358	0.000605078	0.000400885	0.00040479	0.000606922	0.000628382	0.000388805	0.000490046	0.000630286	0.000405886	0.000625472	0.000470968
k__Bacteria;p__Firmicutes;c__Bacilli;o__Lactobacillales;f__Lactobacillaceae;g__Lactobacillus;s__Lactobacillus sp. UMNPBX3	0.00092463	0.000666413	0.000711434	0.00110263	0.000676006	0.00129034	0.000907859	0.00100094	0.000581003	0.000609356	0.000683995	0.000906691	0.000985208	0.000910075	0.000627959	0.000925882	0.000606515	0.000696335	0.000624875	0.000856746	0.00060788	0.000631844	0.0010148	0.000587774	0.000658227	0.00148449	0.000638712	0.000618482	0.00123637	0.000863607	0.000860932	0.000918406	0.00058806	0.000773361	0.000633805	0.000785177	0.00072435	0.000690331	0.000611556	0.000624485	0.000940692	0.000615403	0.000585986	0.000852014	0.000578135	0.000582449	0.000721468	0.000585011	0.000791249
k__Bacteria;p__Bacteroidetes;c__Bacteroidia;o__Bacteroidales;f__Muribaculaceae;g__NA;s__Muribaculaceae bacterium Isolate-036 (Harlan)	0.000687217	0.000727376	0.000732331	0.000559404	0.000593143	0.000674793	0.000658987	0.000737655	0.000690217	0.000633823	0.00063168	0.000533044	0.000630489	0.00068146	0.000717357	0.000624482	0.000704146	0.000684735	0.000652978	0.00077314	0.00071996	0.000633721	0.000647387	0.000693192	0.000714731	0.000506594	0.000714918	0.000643243	0.000590781	0.000659507	0.000661217	0.000688253	0.000692875	0.000636525	0.000675402	0.000646383	0.000640389	0.000740535	0.00070484	0.00066067	0.000658859	0.000705204	0.000691972	0.000676576	0.000656296	0.000690298	0.000678204	0.000692121	0.000676343
k__Bacteria;p__Bacteroidetes;c__Bacteroidia;o__Bacteroidales;f__Prevotellaceae;g__Prevotella;s__Prevotella sp. AM42-24	0.000723107	0.00195222	0.00179698	0.000658436	0.00186993	0.000299523	0.0007948	0.000382982	0.0028828	0.00244186	0.00158523	0.00106999	0.00073062	0.000794916	0.00217298	0.00114941	0.00255596	0.00108548	0.00111494	0.000557948	0.00064114	0.00104714	0.000670212	0.00283401	0.00126358	0.000230478	0.00228993	0.00146765	0.000354739	0.000884475	0.00100373	0.000617488	0.002838	0.00125212	0.000956566	0.00119055	0.0010267	0.00153845	0.00257722	0.00116099	0.000765764	0.00257132	0.00286457	0.000793188	0.00194573	0.00289647	0.00110503	0.00284642	0.00120495
k__Bacteria;p__Firmicutes;c__Clostridia;o__Clostridiales;f__Lachnospiraceae;g__NA;s__Lachnospiraceae bacterium COE1	0.000304071	0.00033716	0.000339994	0.00032551	0.000327536	0.000292867	0.000310341	0.000263028	0.000349512	0.000323687	0.000308018	0.000349806	0.000316081	0.000306513	0.000336509	0.000342976	0.000345946	0.000287874	0.000268815	0.000258047	0.00022699	0.000268642	0.000310011	0.000350172	0.00027916	0.000326256	0.000345296	0.000291701	0.000314829	0.000306403	0.000319051	0.000283974	0.000350458	0.000314373	0.000259738	0.000308553	0.000287547	0.0003204	0.000348211	0.000278599	0.000306435	0.000349457	0.000350609	0.000295799	0.000296219	0.000350505	0.000284036	0.000349616	0.000322568
k__Bacteria;p__Firmicutes;c__Bacilli;o__Lactobacillales;f__Lactobacillaceae;g__Lactobacillus;s__Lactobacillus animalis	0.000718688	0.000622031	0.000651312	0.000841803	0.000634304	0.00084693	0.000719279	0.000695724	0.000585892	0.000599979	0.000622472	0.000762354	0.000766696	0.000719616	0.000599891	0.000779042	0.000597013	0.000592542	0.000541109	0.000639703	0.000480612	0.000542076	0.00077586	0.000590336	0.000575705	0.000937358	0.000614387	0.000560242	0.000842752	0.000699268	0.000711137	0.000696975	0.000590743	0.000669885	0.000533891	0.000673352	0.00061145	0.000617937	0.000602275	0.00054355	0.000738917	0.000605467	0.000589768	0.000677824	0.000550577	0.000587649	0.000614595	0.000588279	0.000676855
k__Bacteria;p__Firmicutes;c__Clostridia;o__Clostridiales;f__Lachnospiraceae;g__Blautia;s__Blautia wexlerae	0.000761708	0.000830962	0.000821104	0.000654371	0.000685386	0.000772777	0.000750638	0.000765337	0.000820301	0.000673801	0.0006752	0.00071951	0.000719234	0.000741829	0.000829813	0.000703873	0.000826558	0.000756511	0.00071078	0.00073013	0.000753694	0.0007144	0.000709214	0.000822287	0.000706656	0.000814802	0.000831214	0.000725356	0.000801599	0.000727653	0.000742394	0.000724379	0.000822345	0.000701707	0.000725291	0.000685744	0.000709546	0.000828137	0.00082603	0.000760675	0.000710036	0.000827445	0.0008215	0.000744024	0.000695578	0.000820566	0.000684741	0.000821353	0.000771247
k__Bacteria;p__Bacteroidetes;c__Bacteroidia;o__Bacteroidales;f__Rikenellaceae;g__Alistipes;s__Alistipes shahii	0.00030159	0.000360637	0.000358573	0.000328931	0.000353321	0.000277618	0.000313469	0.000243885	0.00039043	0.000343053	0.00031825	0.000387446	0.000317733	0.000303677	0.000364686	0.000352836	0.000381223	0.000293987	0.000274473	0.000236001	0.000220453	0.000277366	0.000304609	0.000390321	0.000275069	0.000351153	0.000375991	0.000307136	0.000324308	0.000307819	0.000325135	0.000273411	0.000390756	0.00032336	0.000261069	0.000311349	0.000293412	0.000334674	0.000383562	0.000291504	0.000301816	0.000385002	0.000391228	0.000294767	0.00030953	0.000391652	0.000279915	0.000389929	0.000334712
k__Bacteria;p__Firmicutes;c__Clostridia;o__Clostridiales;f__Ruminococcaceae;g__Ruminococcus;s__Ruminococcus sp. AF34-12	0.000546743	0.00034697	0.000386068	0.000626638	0.000354418	0.000775804	0.000512934	0.00067335	0.000276847	0.000356452	0.000407562	0.000392844	0.000565572	0.000552406	0.000317255	0.000531864	0.000297007	0.000394102	0.000358765	0.000649461	0.000372203	0.000344553	0.000625059	0.000281386	0.000440462	0.000538865	0.00032041	0.000332618	0.000563859	0.000509415	0.000491381	0.000593461	0.0002813	0.000447656	0.000372962	0.000485145	0.000413911	0.000375734	0.000300526	0.000325906	0.000586015	0.00030208	0.000280016	0.000504384	0.000338123	0.000277498	0.000476659	0.000279708	0.000431922
k__Bacteria;p__Bacteroidetes;c__Bacteroidia;o__Bacteroidales;f__Rikenellaceae;g__Alistipes;s__Alistipes onderdonkii	0.000271076	0.000272504	0.000272621	0.000266312	0.000242871	0.000299029	0.0002717	0.000263118	0.000267947	0.000225051	0.000230584	0.000291468	0.000270637	0.000263699	0.00026997	0.00026466	0.000270002	0.00025005	0.000230567	0.000234949	0.000227754	0.000235745	0.000264345	0.000268922	0.000223457	0.000380721	0.000272985	0.000239578	0.000331397	0.000258959	0.000265692	0.000253538	0.000269062	0.000247429	0.000231656	0.000239769	0.000242824	0.000269525	0.000270466	0.000248165	0.000257398	0.000271446	0.000268717	0.000260028	0.000223571	0.000268292	0.000226715	0.000268423	0.000269049
k__Bacteria;p__Bacteroidetes;c__Bacteroidia;o__Bacteroidales;f__Bacteroidaceae;g__Bacteroides;s__Bacteroides sp. AF34-31BH	0.000517312	0.000646423	0.000637531	0.000373883	0.000496294	0.000432926	0.000494401	0.000537442	0.000641798	0.000571121	0.000535616	0.000376987	0.000453858	0.000518232	0.000649813	0.000469246	0.000646179	0.000574997	0.00056206	0.000617873	0.000624902	0.000535269	0.000465098	0.000642519	0.00063137	0.000273184	0.00064507	0.000559145	0.000366742	0.000507575	0.000512099	0.000518319	0.000642059	0.000511977	0.000579977	0.000520603	0.000520464	0.000647293	0.000645746	0.000567709	0.000491314	0.000644734	0.000642012	0.000523429	0.000599241	0.000641547	0.000568905	0.000642328	0.00054512
k__Bacteria;p__Firmicutes;c__Bacilli;o__Lactobacillales;f__Streptococcaceae;g__Streptococcus;s__Streptococcus hyointestinalis	0.000445974	0.00111356	0.00103565	0.000413731	0.00107442	0.000197553	0.000486664	0.000246163	0.00159317	0.00138034	0.000923406	0.000640223	0.000452444	0.000488136	0.0012266	0.000693325	0.00142636	0.000642417	0.000655173	0.000349985	0.000386853	0.000616563	0.000418806	0.00156897	0.000744632	0.000152664	0.00129043	0.000847922	0.000228967	0.000537981	0.000605646	0.000385207	0.00157108	0.00074295	0.000567191	0.000710856	0.000611984	0.000891552	0.00143866	0.000677671	0.000473038	0.00143605	0.00158464	0.000484444	0.0011075	0.00160061	0.000659874	0.00157495	0.000714637
k__Bacteria;p__Firmicutes;c__Clostridia;o__Clostridiales;f__Lachnospiraceae;g__NA;s__Lachnospiraceae bacterium 10-1	0.00019281	0.000228278	0.000228233	0.000212817	0.000226533	0.000176796	0.000200026	0.000156081	0.000245981	0.000222635	0.000205973	0.000243625	0.000203956	0.000195197	0.000230175	0.00022842	0.000240477	0.000186625	0.000174447	0.00015333	0.000138564	0.000175265	0.000196836	0.00024601	0.000178186	0.00021311	0.000237576	0.000194871	0.000201359	0.000197603	0.00020837	0.000176115	0.000246278	0.000208273	0.000165633	0.000201928	0.000187294	0.000211974	0.000242169	0.000183042	0.00019513	0.000243081	0.000246581	0.00018846	0.000199031	0.000246794	0.000181689	0.000245726	0.000213181
k__Bacteria;p__Firmicutes;c__Clostridia;o__Clostridiales;f__Ruminococcaceae;g__Anaerotruncus;s__Anaerotruncus sp. 1XD22-93	0.000280812	0.000229207	0.000246625	0.000310473	0.000231879	0.000322502	0.000271157	0.000297739	0.000203842	0.000243025	0.000251974	0.000230977	0.000289853	0.000287699	0.000216948	0.000297927	0.000211456	0.00022967	0.000213327	0.000307072	0.000199243	0.000204417	0.000309593	0.000205975	0.000257207	0.000231747	0.000220804	0.00021055	0.000257123	0.00027426	0.00027234	0.000291691	0.000205979	0.000261789	0.000214329	0.000276877	0.000237005	0.000234647	0.000213824	0.000198903	0.000300092	0.000214668	0.000205536	0.000266818	0.000223504	0.00020441	0.000268623	0.000205117	0.000252777
k__Bacteria;p__Firmicutes;c__Clostridia;o__Clostridiales;f__NA;g__NA;s__Clostridiales bacterium VE202-18	0.0009539	0.0016294	0.00149167	0.00041268	0.000893439	0.000634204	0.000871708	0.00111425	0.00167626	0.00114618	0.00102612	0.000503831	0.000679582	0.000924334	0.00170886	0.000661091	0.00167807	0.00139959	0.00144043	0.00142981	0.00218969	0.00134867	0.000689055	0.00166788	0.00155137	0.000297547	0.00163201	0.00136011	0.000508949	0.000907376	0.00090687	0.000963028	0.00166446	0.000916576	0.00158605	0.000916683	0.00109194	0.00167288	0.00165438	0.00154462	0.000792064	0.00164158	0.0016652	0.00102105	0.00145256	0.00166835	0.00119092	0.00167273	0.00108869
k__Bacteria;p__Firmicutes;c__Clostridia;o__Clostridiales;f__Clostridiaceae;g__Clostridium;s__Clostridium sp. AF23-8	0.000290757	0.00018783	0.000207737	0.00032004	0.000186482	0.000408898	0.000271761	0.000362906	0.000149932	0.000188145	0.00021525	0.000204053	0.000295824	0.000292446	0.000172234	0.000275435	0.000160903	0.000213499	0.000194902	0.000350567	0.000208357	0.000187277	0.000326414	0.000152332	0.000237354	0.000281458	0.000173347	0.000179715	0.000297288	0.000269536	0.00025969	0.000315545	0.00015227	0.000236006	0.000203931	0.000255145	0.000221538	0.000204123	0.000162606	0.000178318	0.000307566	0.000163378	0.000151568	0.000269086	0.000181669	0.000150226	0.00025397	0.000151457	0.000230318
k__Bacteria;p__Firmicutes;c__Erysipelotrichia;o__Erysipelotrichales;f__Erysipelotrichaceae;g__Erysipelatoclostridium;s__[Clostridium] innocuum	0.000456448	0.000750058	0.000707005	0.000266698	0.000507827	0.00030373	0.000435813	0.000451629	0.000805716	0.000633547	0.000546596	0.000314558	0.000370002	0.000457766	0.000781569	0.00039864	0.000793134	0.000609104	0.000616137	0.000574146	0.000716335	0.000578766	0.000371831	0.000801988	0.000685505	0.000166413	0.000768799	0.000624002	0.000260755	0.000457798	0.000468033	0.000449246	0.000801142	0.000488703	0.000636996	0.000489346	0.000517081	0.000732134	0.000788762	0.000640237	0.000414972	0.000785012	0.000802504	0.000481176	0.000695538	0.000804393	0.000568136	0.000803567	0.000537516
k__Bacteria;p__Firmicutes;c__Clostridia;o__Clostridiales;f__Lachnospiraceae;g__Lachnoclostridium;s__[Clostridium] scindens	0.000156862	0.000220524	0.000215481	0.000136076	0.000191367	0.000120227	0.000158135	0.00013298	0.000241664	0.000212048	0.000185965	0.000157423	0.00015026	0.000159929	0.0002261	0.000171159	0.000235502	0.00017547	0.000170242	0.000149893	0.000150936	0.00016515	0.000147569	0.000241056	0.000183936	0.000100184	0.00022977	0.000185173	0.000120788	0.000162053	0.00016954	0.000147623	0.000241126	0.000175736	0.000165425	0.000173273	0.000165536	0.000206351	0.000236257	0.000175987	0.000154523	0.000236293	0.000241606	0.000159012	0.0002014	0.000242077	0.000172003	0.000241121	0.000182161
k__Bacteria;p__Firmicutes;c__Clostridia;o__Clostridiales;f__Lachnospiraceae;g__Lachnoclostridium;s__[Clostridium] symbiosum	0.000272982	0.000288033	0.000291855	0.000234161	0.000244357	0.000265719	0.00026357	0.00028423	0.000275482	0.000261961	0.000258372	0.000219868	0.000256115	0.000273053	0.000283668	0.000259674	0.000280173	0.000268073	0.00025527	0.000300451	0.000267351	0.000247105	0.000263228	0.000276691	0.000283469	0.000199593	0.000284259	0.000254543	0.000232744	0.000265138	0.000266795	0.000272978	0.000276607	0.000259275	0.000260899	0.000264078	0.000254655	0.000290484	0.000280958	0.000255605	0.000267006	0.000281226	0.000276325	0.000268374	0.000263652	0.000275678	0.000272218	0.000276217	0.000270603
k__Bacteria;p__Firmicutes;c__Clostridia;o__Clostridiales;f__Clostridiaceae;g__Clostridium;s__Clostridium sp. 7_3_54FAA	0.000123481	0.000165717	0.00016228	7.67364e-05	0.000117195	9.43709e-05	0.000115089	0.000135602	0.000163171	0.000146391	0.000134232	7.46212e-05	0.00010155	0.000124412	0.000167294	0.000105251	0.000164914	0.000147843	0.000147852	0.000170845	0.000178914	0.000137081	0.00010628	0.00016325	0.000174946	4.4833e-05	0.000164236	0.000142893	7.13046e-05	0.000121207	0.000120964	0.000127685	0.000163034	0.000123275	0.000155653	0.000127788	0.000129084	0.000168345	0.000164479	0.000146204	0.000115949	0.000163852	0.000163046	0.000127483	0.000159968	0.000162936	0.000149645	0.000163299	0.000131514
k__Bacteria;p__Bacteroidetes;c__Bacteroidia;o__Bacteroidales;f__Bacteroidaceae;g__Bacteroides;s__Bacteroides sp. AM44-19	0.000279469	0.000155208	0.000178585	0.000308696	0.000157816	0.000417251	0.000252055	0.000390604	0.00011384	0.000170249	0.000201193	0.000155464	0.000281369	0.000286292	0.000138129	0.00025897	0.000125368	0.000191821	0.000175877	0.000404565	0.000197388	0.000162996	0.000328832	0.000116207	0.000240632	0.000200974	0.000138399	0.000153423	0.000245005	0.000256955	0.000240642	0.000325784	0.000116095	0.000218811	0.000187812	0.000249277	0.000202568	0.000175644	0.00012712	0.000149019	0.0003093	0.000127687	0.000115421	0.00025682	0.000163649	0.000114068	0.000258758	0.000115379	0.000203471
k__Bacteria;p__Bacteroidetes;c__Bacteroidia;o__Bacteroidales;f__Rikenellaceae;g__Alistipes;s__Alistipes sp. AF14-19	0.000216404	0.000263233	0.000260296	0.000252099	0.000267045	0.00020067	0.000229381	0.000165	0.000293034	0.000249079	0.000229622	0.000317145	0.000235242	0.000217304	0.000267776	0.000264465	0.000283508	0.000208749	0.000193251	0.000153189	0.000146238	0.000198476	0.000220892	0.000292658	0.000186183	0.000302869	0.000277957	0.000222426	0.000256359	0.000222461	0.000237848	0.000190661	0.000293099	0.000236145	0.000180839	0.000223313	0.000211005	0.000239724	0.000285385	0.000209763	0.000216595	0.000286721	0.000293567	0.00021052	0.000219643	0.000294112	0.000193119	0.000292398	0.000245497
k__Bacteria;p__Firmicutes;c__Clostridia;o__Clostridiales;f__Lachnospiraceae;g__Roseburia;s__Roseburia inulinivorans	0.000180675	0.000153546	0.000160462	0.000189308	0.000145556	0.000215339	0.000176468	0.00019074	0.000139686	0.000141395	0.000149698	0.000164604	0.000183243	0.000179411	0.000147456	0.000178946	0.000144049	0.000152106	0.000139976	0.000179042	0.000138787	0.000138866	0.000188509	0.000140872	0.000151192	0.000206907	0.000149223	0.000139464	0.000198926	0.000172123	0.000172477	0.000179795	0.000140899	0.000160634	0.000142009	0.000163349	0.000152703	0.000156819	0.000144962	0.000139758	0.000181514	0.000145556	0.000140565	0.000171147	0.000136679	0.000139946	0.000156987	0.000140387	0.00016513
k__Bacteria;p__Firmicutes;c__Clostridia;o__Clostridiales;f__Ruminococcaceae;g__Ruminococcus;s__Ruminococcus sp. AM42-11	0.000546224	0.000441203	0.000459774	0.000622482	0.000432265	0.000710139	0.000543417	0.000560879	0.000403647	0.000386656	0.000421251	0.00057737	0.00057481	0.000534187	0.000423577	0.000547487	0.000415342	0.000438302	0.000395532	0.000477949	0.000381142	0.00040415	0.000577202	0.000407143	0.000398319	0.00090526	0.000430754	0.000401223	0.000738653	0.00051422	0.000519536	0.000526333	0.000407398	0.000470985	0.000398242	0.000467478	0.000446994	0.000447722	0.000417858	0.00040908	0.000541627	0.000420251	0.000406296	0.000509029	0.000370814	0.000404541	0.000428235	0.000405631	0.000493818
k__Bacteria;p__Proteobacteria;c__Deltaproteobacteria;o__Desulfovibrionales;f__Desulfovibrionaceae;g__Bilophila;s__Bilophila wadsworthia	0.0004274	0.000644449	0.000605935	0.000222924	0.000398169	0.000313709	0.000396924	0.000481472	0.000652068	0.000486444	0.000446022	0.000254834	0.000328408	0.000417853	0.00066505	0.000323862	0.00065492	0.000563725	0.000568188	0.000586409	0.000777418	0.000537022	0.000333777	0.000650361	0.0006162	0.000168151	0.00064373	0.000545702	0.000258949	0.000409391	0.000410321	0.000429625	0.000649347	0.000410809	0.000612342	0.000412481	0.000463962	0.000657267	0.000648666	0.000598721	0.000371034	0.000645175	0.000649422	0.000447281	0.00057826	0.000649966	0.000502561	0.000651463	0.000471142
k__Bacteria;p__Firmicutes;c__Clostridia;o__Clostridiales;f__Ruminococcaceae;g__Ruminococcus;s__Ruminococcus sp. OM06-36AC	0.000390382	0.000320342	0.000347424	0.000451264	0.000337041	0.000436984	0.000378618	0.000401903	0.000287114	0.000359975	0.000366931	0.000326078	0.000410598	0.000405077	0.000302719	0.000435414	0.000296925	0.000316737	0.000294764	0.000426064	0.00026099	0.00028009	0.000441034	0.000290139	0.000366037	0.000298178	0.000309756	0.000293995	0.000340952	0.000387363	0.00038565	0.000407254	0.000290172	0.000376583	0.000292553	0.000401468	0.000331792	0.000324834	0.000300891	0.000269801	0.000427888	0.00030214	0.00028966	0.000371425	0.000320952	0.000288091	0.000385095	0.000288888	0.000354939
k__Bacteria;p__Proteobacteria;c__Gammaproteobacteria;o__Pasteurellales;f__Pasteurellaceae;g__Rodentibacter;s__Rodentibacter ratti	0.000288385	0.000526748	0.000502866	0.000250649	0.000471173	0.000171791	0.000299653	0.000204961	0.000647263	0.000563523	0.000438069	0.000327999	0.000279959	0.000303277	0.000557681	0.00036231	0.000608353	0.000364768	0.000362969	0.000258941	0.000274216	0.000346194	0.000268731	0.000641974	0.000403433	0.000132845	0.000574121	0.000423637	0.000180643	0.000318444	0.000343326	0.00026267	0.000642387	0.000383771	0.000336731	0.000374403	0.000343225	0.000461841	0.000611453	0.000374532	0.000292339	0.000610793	0.000645523	0.000302238	0.000501588	0.000649068	0.000365258	0.000643205	0.000385816
k__Bacteria;p__Actinobacteria;c__Actinobacteria;o__Bifidobacteriales;f__Bifidobacteriaceae;g__Gardnerella;s__Gardnerella vaginalis	0.00011656	0.000175198	0.000169813	0.000106615	0.000157529	8.50835e-05	0.000120004	9.10135e-05	0.000200778	0.000172456	0.000146629	0.000132418	0.000114769	0.000119497	0.000181581	0.000135819	0.000192847	0.000132597	0.000128538	0.000102132	0.000105025	0.00012565	0.000110543	0.000199893	0.000136067	7.91237e-05	0.000186039	0.000144961	9.19686e-05	0.000122901	0.000130569	0.000106738	0.000200025	0.000137484	0.000122103	0.00013358	0.000126372	0.000159393	0.000193647	0.000134739	0.000115782	0.000193764	0.000200606	0.000118575	0.000158467	0.000201259	0.000128273	0.000200029	0.000141752
k__Bacteria;p__NA;c__NA;o__NA;f__NA;g__NA;s__bacterium 0.1xD8-71	0.000118867	0.00011803	0.000121877	0.000128494	0.000116277	0.000121808	0.000118842	0.000110808	0.000115696	0.000117632	0.00011541	0.000120583	0.000123136	0.000120577	0.000115549	0.000131083	0.000116496	0.000106818	9.96005e-05	0.000110967	8.73076e-05	9.79543e-05	0.000124655	0.000116274	0.0001094	0.000114877	0.000118201	0.000104367	0.000117099	0.000118458	0.000121209	0.000115487	0.000116334	0.000118438	9.7633e-05	0.000119523	0.00010793	0.000115263	0.000117456	9.92393e-05	0.000122418	0.000117888	0.000116276	0.000114691	0.000107863	0.000116021	0.000112281	0.000115981	0.000118807
k__Bacteria;p__Firmicutes;c__Erysipelotrichia;o__Erysipelotrichales;f__Erysipelotrichaceae;g__Coprobacillus;s__Coprobacillus sp. 8_2_54BFAA	0.000623222	0.00106741	0.000976637	0.000269297	0.000584768	0.000413642	0.000569678	0.000727154	0.0010993	0.000750128	0.000671079	0.000329669	0.000443841	0.000603821	0.00111995	0.000431897	0.00110013	0.000915809	0.000942675	0.000933084	0.00143285	0.000882808	0.000449778	0.00109373	0.00101429	0.000194461	0.00106956	0.000890581	0.000332529	0.000592933	0.000592776	0.000628773	0.00109149	0.000599258	0.00103783	0.000599031	0.00071415	0.0010954	0.00108454	0.00101163	0.000517178	0.00107614	0.001092	0.00066728	0.000950917	0.00109411	0.000778246	0.00109694	0.000712189
k__Bacteria;p__Firmicutes;c__Clostridia;o__Clostridiales;f__NA;g__Lawsonibacter;s__Lawsonibacter asaccharolyticus	0.000294622	0.000356686	0.000356949	0.000233108	0.000292889	0.000248101	0.000283827	0.000295736	0.000354589	0.000338088	0.000314663	0.000224609	0.000268275	0.000299172	0.000356354	0.000285951	0.000356478	0.000315498	0.00030712	0.000343263	0.000316849	0.000291057	0.000276567	0.00035526	0.000354867	0.000154977	0.000356707	0.000309608	0.00020757	0.000293579	0.000297016	0.00029611	0.000355083	0.000300179	0.000311786	0.000307802	0.000293675	0.000353726	0.000357362	0.000303642	0.000289652	0.0003571	0.000355138	0.000296552	0.000339287	0.000354786	0.000327286	0.000354986	0.000309877
k__Bacteria;p__Firmicutes;c__Clostridia;o__Clostridiales;f__Ruminococcaceae;g__Ruminococcus;s__Ruminococcus sp. YE78	0.000234948	0.000635344	0.000584662	0.000213649	0.000608079	9.71862e-05	0.000258238	0.000124406	0.000938622	0.000794461	0.000515504	0.000347509	0.00023727	0.000258281	0.000707341	0.000373355	0.000832099	0.00035308	0.000362739	0.000181354	0.000208661	0.000340651	0.000217629	0.000922707	0.00041108	7.47132e-05	0.000745362	0.000477531	0.000115106	0.000287414	0.00032619	0.000200613	0.000924002	0.000407016	0.000311222	0.000386967	0.000333826	0.000500616	0.000838995	0.000377785	0.00024874	0.000837057	0.000932663	0.000257783	0.000633236	0.000943068	0.000359314	0.00092676	0.000391762
k__Bacteria;p__NA;c__NA;o__NA;f__NA;g__NA;s__bacterium D16-51	4.57443e-08	1.1008e-05	4.36851e-06	1.11722e-09	1.07215e-06	6.00541e-10	5.16974e-08	1.12801e-08	6.1543e-05	3.62351e-06	6.94743e-07	4.19374e-08	1.21259e-08	4.45679e-08	2.29705e-05	2.89296e-08	3.73912e-05	1.39967e-06	2.37443e-06	5.36117e-08	3.69361e-06	2.08267e-06	6.97429e-09	5.47932e-05	1.43979e-06	1.69392e-10	2.03737e-05	4.27237e-06	1.63189e-09	7.05854e-08	1.02254e-07	2.46369e-08	5.4609e-05	2.19937e-07	2.20727e-06	1.3874e-07	4.23818e-07	5.78369e-06	3.41743e-05	5.19998e-06	1.84693e-08	3.24303e-05	5.66177e-05	9.46543e-08	7.43036e-06	6.03639e-05	3.25832e-07	5.72138e-05	4.66063e-07
k__Bacteria;p__Bacteroidetes;c__Bacteroidia;o__Bacteroidales;f__Rikenellaceae;g__Alistipes;s__Alistipes senegalensis	0.00021757	0.000473055	0.000444922	0.000200796	0.000447357	0.000110428	0.000233622	0.000132119	0.000636871	0.000550406	0.000393135	0.000292533	0.000218806	0.00023391	0.000512483	0.000312372	0.000581287	0.000293974	0.000295725	0.000176166	0.000191008	0.000281161	0.00020478	0.000629066	0.000329721	8.95981e-05	0.000535205	0.000368483	0.000125471	0.000252951	0.00028026	0.000190996	0.00062979	0.000329752	0.000262653	0.00031687	0.000279989	0.000392281	0.000585572	0.000306974	0.000226624	0.000584887	0.000634238	0.000232167	0.000458508	0.000639442	0.000297052	0.000630927	0.000323305
k__Bacteria;p__Firmicutes;c__Clostridia;o__Clostridiales;f__Lachnospiraceae;g__NA;s__Lachnospiraceae bacterium TF09-5	0.000338637	0.000318597	0.000332468	0.000360897	0.000312021	0.00035782	0.000334006	0.00033153	0.000302586	0.000320433	0.00031995	0.000316114	0.000347286	0.000343998	0.000308925	0.000363972	0.000307709	0.000298127	0.000278141	0.000336231	0.000252697	0.000271115	0.000357687	0.000304579	0.000314213	0.000305463	0.00031493	0.000284958	0.000322801	0.000334542	0.00033873	0.000336472	0.000304669	0.000329054	0.000275752	0.000336973	0.000301426	0.00031653	0.000310357	0.000271917	0.000350847	0.000311449	0.000304347	0.000325742	0.000296695	0.000303375	0.000322284	0.000303682	0.000327651
k__Bacteria;p__NA;c__NA;o__NA;f__NA;g__NA;s__bacterium 1xD42-67	0.000131645	0.000149535	0.0001524	0.000128379	0.000140495	0.000116976	0.000130714	0.000120305	0.000151368	0.00015375	0.000142919	0.000122824	0.000131038	0.000135314	0.000148405	0.000145468	0.000151	0.000129575	0.000123688	0.000132732	0.000109162	0.000118898	0.000133442	0.00015177	0.000141653	8.94588e-05	0.000151286	0.00013007	0.000106001	0.000134021	0.000137494	0.000129147	0.000151804	0.000139382	0.000121093	0.00014188	0.000127573	0.000144363	0.000152118	0.00012161	0.000135592	0.000152384	0.000151884	0.000130158	0.000142061	0.000151735	0.00013886	0.000151533	0.000138827
k__Bacteria;p__Firmicutes;c__Clostridia;o__Clostridiales;f__Lachnospiraceae;g__Blautia;s__Blautia sp. AF32-4BH	0.000516059	0.000530057	0.000520121	0.000586145	0.000502682	0.000604785	0.000542541	0.000442675	0.000553934	0.000408673	0.00042119	0.000778105	0.00055248	0.000492069	0.000533044	0.000539657	0.000547238	0.000460924	0.000413819	0.000342232	0.00036687	0.000445815	0.000508529	0.000554647	0.000350985	0.00130817	0.000546215	0.000458009	0.000867602	0.00049386	0.000521499	0.000446061	0.000555474	0.000474555	0.000402961	0.000435382	0.000458091	0.000504314	0.000547904	0.000479745	0.000479415	0.000551245	0.000555056	0.000486902	0.000392757	0.000555165	0.000374035	0.000553784	0.000533504
k__Bacteria;p__Actinobacteria;c__Coriobacteriia;o__Eggerthellales;f__Eggerthellaceae;g__Eggerthella;s__Eggerthella sp. AM16-19	0.000404619	0.00056091	0.000538011	0.000231773	0.000369567	0.000313766	0.000376594	0.000455275	0.000555626	0.000446686	0.000415891	0.000246355	0.000322298	0.000398897	0.00057149	0.000320153	0.000561173	0.000501243	0.000500639	0.000548368	0.000653661	0.000472152	0.000331217	0.00055524	0.00055668	0.000168256	0.000556573	0.000480763	0.000252966	0.000388855	0.000388531	0.000410846	0.000554458	0.000387788	0.000535277	0.000393747	0.000424977	0.000573609	0.000557452	0.000515766	0.000362264	0.000555062	0.000554342	0.00041846	0.000513276	0.000554267	0.000468019	0.000555724	0.000433
k__Bacteria;p__Firmicutes;c__Clostridia;o__Clostridiales;f__Lachnospiraceae;g__NA;s__Lachnospiraceae bacterium A2	0.000114719	0.000123831	0.00012652	0.000116683	0.000118236	0.000108533	0.000114491	0.000105267	0.00012416	0.000124101	0.000118133	0.000112746	0.000116144	0.000116933	0.000122406	0.000126248	0.0001242	0.000108947	0.000102853	0.000110367	9.06499e-05	0.000100216	0.000117441	0.000124581	0.000114373	9.39126e-05	0.000124952	0.000108285	0.000102681	0.000115564	0.000118617	0.000111468	0.000124629	0.000118089	0.000100729	0.000119227	0.000108246	0.000119948	0.000125113	0.000102439	0.000117516	0.000125441	0.000124642	0.000112221	0.000114638	0.000124476	0.000114348	0.000124346	0.000118649
k__Bacteria;p__Bacteroidetes;c__Bacteroidia;o__Bacteroidales;f__Bacteroidaceae;g__Bacteroides;s__Bacteroides pyogenes	0.000148962	0.000364847	0.000338841	0.000139954	0.000352268	6.80614e-05	0.000163031	8.24235e-05	0.000520591	0.000441567	0.000299115	0.000220336	0.000151939	0.000161992	0.000401651	0.000229562	0.000466479	0.000211789	0.000214791	0.000113688	0.000127564	0.000203925	0.000139782	0.000512769	0.000238752	5.68457e-05	0.000422543	0.000278222	8.13475e-05	0.000178433	0.00020104	0.00012769	0.000513499	0.000243962	0.00018619	0.000231834	0.000202028	0.000292574	0.000470284	0.000224732	0.000156747	0.000469611	0.000517822	0.000161017	0.00035598	0.000523001	0.000213248	0.000514682	0.000236884
k__Bacteria;p__Bacteroidetes;c__Bacteroidia;o__Bacteroidales;f__Rikenellaceae;g__Alistipes;s__Alistipes obesi	0.000525256	0.00090301	0.000825556	0.000226612	0.000494115	0.000347812	0.000480334	0.000611802	0.000931469	0.000633673	0.000566345	0.000278529	0.00037391	0.00050879	0.000948045	0.000363998	0.000931732	0.00077348	0.000796318	0.000784934	0.00121008	0.000746008	0.000378591	0.000926657	0.000855525	0.000164073	0.000905381	0.000752913	0.00028037	0.00049985	0.000499938	0.000529402	0.000924762	0.00050555	0.000876495	0.000504978	0.000602756	0.000926069	0.000918456	0.000855549	0.000435501	0.000911324	0.000925218	0.000562597	0.000803602	0.000927056	0.000656	0.000929403	0.000601322
k__Bacteria;p__Firmicutes;c__Clostridia;o__Clostridiales;f__Lachnospiraceae;g__Lachnoclostridium;s__[Clostridium] asparagiforme	0.000176565	0.000178114	0.000183155	0.000185044	0.000171895	0.00017893	0.000175981	0.000166108	0.000174724	0.000174931	0.000171373	0.000175348	0.000180594	0.000178696	0.000174746	0.000191285	0.000175948	0.000161118	0.00015066	0.000167282	0.00013482	0.000148032	0.000182771	0.000175545	0.00016506	0.000165752	0.000178314	0.000157239	0.000171288	0.000175503	0.00017941	0.000171709	0.00017562	0.000175287	0.000148342	0.000176756	0.000161353	0.000174335	0.000177252	0.000150633	0.000180337	0.000177838	0.000175532	0.00017088	0.000162349	0.000175168	0.000167834	0.000175133	0.000177034
k__Bacteria;p__Bacteroidetes;c__Bacteroidia;o__Bacteroidales;f__Odoribacteraceae;g__Butyricimonas;s__Butyricimonas synergistica	0.000443327	0.000684363	0.000640274	0.000233159	0.000424208	0.000321588	0.000414464	0.000488055	0.000702642	0.000513581	0.000467501	0.000275608	0.000342494	0.000432941	0.000709362	0.000339905	0.000702488	0.000589612	0.00059383	0.000589467	0.000798969	0.000564005	0.000345125	0.000700298	0.000634523	0.000181774	0.000687765	0.00057648	0.000274163	0.000426181	0.0004293	0.0004407	0.000699285	0.000430637	0.000636587	0.000429206	0.000485263	0.000692411	0.000695651	0.000631856	0.000383614	0.000691984	0.000699535	0.000464411	0.000607804	0.000700447	0.000518073	0.000701617	0.000495884
k__Bacteria;p__Firmicutes;c__Clostridia;o__Clostridiales;f__Clostridiaceae;g__NA;s__Clostridiaceae bacterium DSM 106076	0.000140468	0.000134176	0.000138282	0.000136846	0.000122808	0.00014956	0.000137146	0.00014389	0.000126322	0.000125436	0.000127043	0.000124	0.000138717	0.000140625	0.000130609	0.000140129	0.000128953	0.000127356	0.000119171	0.000143947	0.000117658	0.000116732	0.000142362	0.000127106	0.000131049	0.00012847	0.000131956	0.000119933	0.000135676	0.000136183	0.000137223	0.000139581	0.000127112	0.000131386	0.000120401	0.000133655	0.000125306	0.000135143	0.000129654	0.000118819	0.000140565	0.00013001	0.000126928	0.000135576	0.000121767	0.000126526	0.000131573	0.000126777	0.000134969
k__Bacteria;p__Firmicutes;c__Clostridia;o__Clostridiales;f__Lachnospiraceae;g__Mediterraneibacter;s__Mediterraneibacter sp. KCTC 15684	1.06343e-05	2.9809e-05	2.46334e-05	3.6416e-06	1.38053e-05	5.12271e-06	1.01869e-05	1.01386e-05	3.7376e-05	1.7588e-05	1.38109e-05	7.25098e-06	7.05617e-06	1.00525e-05	3.38274e-05	7.26561e-06	3.52806e-05	2.07711e-05	2.20329e-05	1.31353e-05	3.30147e-05	2.13698e-05	6.47836e-06	3.6727e-05	2.00036e-05	3.37591e-06	3.21758e-05	2.28431e-05	5.58428e-06	1.04565e-05	1.10127e-05	9.55545e-06	3.66661e-05	1.16319e-05	2.36693e-05	1.06517e-05	1.47654e-05	2.82135e-05	3.4441e-05	2.70665e-05	7.91158e-06	3.40717e-05	3.68101e-05	1.20018e-05	2.35886e-05	3.71459e-05	1.39509e-05	3.69926e-05	1.53002e-05
k__Bacteria;p__Firmicutes;c__Clostridia;o__Clostridiales;f__Lachnospiraceae;g__NA;s__Lachnospiraceae bacterium GAM79	5.39225e-05	6.83254e-05	6.58209e-05	6.03873e-05	6.58052e-05	5.1456e-05	5.78688e-05	4.05941e-05	7.79333e-05	5.73168e-05	5.36602e-05	8.7679e-05	5.79358e-05	5.27181e-05	7.04595e-05	6.25286e-05	7.49004e-05	5.3377e-05	4.89966e-05	3.46628e-05	3.86961e-05	5.19236e-05	5.25346e-05	7.7687e-05	4.27762e-05	0.000101509	7.28463e-05	5.70871e-05	7.53952e-05	5.43541e-05	5.86731e-05	4.56221e-05	7.7819e-05	5.67452e-05	4.6123e-05	5.1768e-05	5.27555e-05	6.19092e-05	7.50896e-05	5.65439e-05	5.11942e-05	7.54568e-05	7.79356e-05	5.23209e-05	5.25804e-05	7.81638e-05	4.42126e-05	7.76696e-05	6.22644e-05
k__Bacteria;p__Proteobacteria;c__Gammaproteobacteria;o__Pseudomonadales;f__Moraxellaceae;g__Acinetobacter;s__Acinetobacter baumannii	0.000195034	0.000279521	0.000269153	0.000110612	0.000185641	0.000142956	0.000180896	0.000216916	0.000278747	0.000234389	0.000212974	0.000113745	0.000154705	0.000194851	0.000285004	0.000158388	0.000280894	0.000246396	0.000248429	0.000276005	0.000317229	0.000230584	0.000160719	0.000278475	0.000288089	6.6976e-05	0.000277935	0.00023891	0.00010928	0.000190291	0.000190033	0.000200587	0.000278054	0.000193722	0.000264263	0.00019918	0.000209166	0.000284401	0.000279373	0.00025028	0.00017788	0.000278019	0.000278119	0.000203384	0.000265336	0.000278124	0.000239559	0.000278747	0.000211912
k__Bacteria;p__NA;c__NA;o__NA;f__NA;g__NA;s__bacterium 1XD21-70	5.88138e-05	6.958e-05	6.97471e-05	5.00566e-05	5.94582e-05	5.1309e-05	5.74564e-05	5.70133e-05	6.98356e-05	6.59733e-05	6.18148e-05	4.95857e-05	5.52923e-05	5.9575e-05	6.94933e-05	5.90887e-05	6.99571e-05	6.10787e-05	5.88371e-05	6.33767e-05	5.79315e-05	5.65206e-05	5.62951e-05	6.99692e-05	6.6124e-05	3.70738e-05	6.99708e-05	6.03606e-05	4.5706e-05	5.87132e-05	5.98118e-05	5.80443e-05	6.99567e-05	6.00127e-05	5.9046e-05	6.08566e-05	5.782e-05	6.83235e-05	7.01942e-05	5.88985e-05	5.81093e-05	7.02173e-05	6.99702e-05	5.869e-05	6.48139e-05	6.99117e-05	6.24748e-05	6.99011e-05	6.1928e-05
k__Bacteria;p__Firmicutes;c__Clostridia;o__Clostridiales;f__Lachnospiraceae;g__Blautia;s__Blautia obeum	0.000353019	0.000374499	0.000371968	0.000313797	0.000315425	0.000366719	0.000348752	0.000353555	0.000367792	0.000306636	0.000309432	0.000340475	0.000337892	0.000344068	0.000372673	0.000330526	0.000371071	0.00034301	0.000320845	0.000333024	0.000334886	0.000323246	0.000333376	0.000368881	0.000318914	0.000397885	0.000374117	0.000328022	0.000382518	0.000337151	0.000343982	0.000335545	0.000368939	0.000323987	0.000326425	0.000316809	0.000324855	0.000373243	0.000371123	0.00034247	0.000331429	0.000371931	0.000368515	0.00034315	0.000313358	0.000368002	0.000312692	0.00036837	0.000354196
k__Bacteria;p__Firmicutes;c__Clostridia;o__Clostridiales;f__Clostridiaceae;g__Clostridium;s__Clostridium sp. AM29-11AC	0.000203937	0.000166459	0.000176985	0.000213707	0.000160308	0.000241534	0.000196294	0.000222853	0.000147271	0.000163249	0.000172705	0.000167102	0.000205923	0.000205396	0.000158114	0.000203611	0.000153146	0.000168867	0.000156372	0.000220836	0.00015558	0.000151797	0.000217654	0.000148765	0.00018038	0.000189723	0.00015991	0.000152833	0.000200526	0.000195324	0.000193651	0.000209783	0.000148755	0.000182429	0.000159317	0.000190428	0.000170948	0.000172058	0.000154425	0.000149895	0.000210632	0.000155002	0.000148372	0.00019345	0.000156045	0.00014757	0.000186776	0.000148181	0.000182051
k__Bacteria;p__Bacteroidetes;c__Bacteroidia;o__Bacteroidales;f__Prevotellaceae;g__Prevotella;s__Prevotella sp. P5-50	0.000184832	0.000229922	0.000229883	0.000194761	0.000224701	0.000158054	0.000190221	0.000149808	0.000249222	0.000232955	0.000209957	0.000216796	0.000191754	0.000189276	0.000232441	0.000220197	0.000243245	0.00018558	0.000175768	0.000157003	0.000139932	0.000173381	0.000187322	0.000249119	0.000187408	0.000161026	0.000239527	0.000195479	0.000168753	0.000191789	0.00020178	0.000171536	0.000249336	0.000206104	0.00016695	0.00020248	0.000184628	0.000213143	0.000245045	0.000180646	0.00018901	0.000245719	0.000249748	0.000182831	0.00020796	0.000250022	0.000186913	0.0002489	0.000207966
k__Bacteria;p__Firmicutes;c__Clostridia;o__Clostridiales;f__Lachnospiraceae;g__Dorea;s__Dorea formicigenerans	0.000109991	0.000112627	0.000115907	0.00011543	0.000109307	0.000109123	0.000109676	0.000102473	0.000111067	0.000112696	0.000109308	0.000108735	0.000112606	0.000111846	0.000110601	0.000120775	0.00011165	0.000101079	9.47926e-05	0.000104985	8.36939e-05	9.27144e-05	0.000114207	0.000111565	0.000105121	9.75868e-05	0.00011298	9.92394e-05	0.00010323	0.000110027	0.000112582	0.000107199	0.000111612	0.000110867	9.30215e-05	0.000112135	0.000101365	0.000109834	0.000112532	9.418e-05	0.000113103	0.000112888	0.000111579	0.000106751	0.000103813	0.000111363	0.000106599	0.000111309	0.000111173
k__Bacteria;p__Firmicutes;c__Clostridia;o__Clostridiales;f__Ruminococcaceae;g__Anaeromassilibacillus;s__Anaeromassilibacillus sp. Marseille-P3876	0.00031838	0.000484986	0.000451685	0.000167088	0.000297271	0.000238324	0.000298314	0.000353029	0.000496925	0.000350044	0.000323241	0.000203383	0.000245835	0.000307975	0.000503117	0.000239071	0.000497237	0.000420597	0.000421354	0.000411696	0.000577549	0.000404523	0.000245665	0.00049526	0.000436835	0.000147335	0.00048711	0.000408765	0.000211008	0.000302983	0.00030543	0.000313474	0.000494571	0.000302273	0.000453491	0.000298439	0.000344908	0.000492107	0.000491865	0.000456016	0.000271367	0.000489403	0.000494622	0.000332097	0.000419638	0.000495268	0.00035822	0.000496199	0.000353706
k__Bacteria;p__Firmicutes;c__Clostridia;o__Clostridiales;f__NA;g__NA;s__Clostridiales bacterium KLE1615	0.000419919	0.000432981	0.000424534	0.000476171	0.000410138	0.00049086	0.000441643	0.00035959	0.000453202	0.000333419	0.000343266	0.000634513	0.000449343	0.000400333	0.000435688	0.000439147	0.000447512	0.000375876	0.00033754	0.000278027	0.000299153	0.000363737	0.000413275	0.000453741	0.000285919	0.00106461	0.000446449	0.000373876	0.000705872	0.000401977	0.000424655	0.000362627	0.000454419	0.000386575	0.000328605	0.000354422	0.000373315	0.000411675	0.000448025	0.000391718	0.000389794	0.000450747	0.00045409	0.000396355	0.000320542	0.000454205	0.00030448	0.00045305	0.000434914
k__Bacteria;p__Bacteroidetes;c__Bacteroidia;o__Bacteroidales;f__Prevotellaceae;g__Paraprevotella;s__Paraprevotella clara	0.000240562	0.000285737	0.000286158	0.000206522	0.000245321	0.000209748	0.000235671	0.000231126	0.000288069	0.000270851	0.000253383	0.00020659	0.000227111	0.000243621	0.000285672	0.000243275	0.00028815	0.000249686	0.000240288	0.000255657	0.000234515	0.000231312	0.000230546	0.00028857	0.000268634	0.000155153	0.000287914	0.000247546	0.000189177	0.000240469	0.000245414	0.00023645	0.000288534	0.000246286	0.000240553	0.00024912	0.000236747	0.000279761	0.000289146	0.00024126	0.000237701	0.000289274	0.00028861	0.000239956	0.000265198	0.000288406	0.000254398	0.000288297	0.000254272
k__Bacteria;p__Firmicutes;c__Clostridia;o__Clostridiales;f__Ruminococcaceae;g__Subdoligranulum;s__Subdoligranulum sp. AM23-21AC	0.000163729	0.000135386	0.000144155	0.000158165	0.000124938	0.000187374	0.000154683	0.000187824	0.000117662	0.000133713	0.000140799	0.000117564	0.000159379	0.000165602	0.000128321	0.000156958	0.000123114	0.000139505	0.00013075	0.000196451	0.000137645	0.000124643	0.000171643	0.0001189	0.000157081	0.000121422	0.000128881	0.000124729	0.000142466	0.000156373	0.000153476	0.000172917	0.000118844	0.000145752	0.000135178	0.000154718	0.000138789	0.000141983	0.000124051	0.000122819	0.000168792	0.000124364	0.000118521	0.00015672	0.000130852	0.000117831	0.000158388	0.000118446	0.000144936
k__Bacteria;p__Firmicutes;c__Clostridia;o__Clostridiales;f__Ruminococcaceae;g__Ruminococcus;s__Ruminococcus sp. AM54-14NS	0.000411728	0.000418171	0.000411278	0.000469706	0.000397871	0.00048602	0.000432313	0.000355028	0.000434954	0.000323609	0.000334543	0.00061646	0.000441319	0.000392794	0.000419768	0.00043042	0.000430303	0.000365449	0.000327904	0.000274488	0.000291028	0.000352938	0.000407181	0.000435639	0.000279245	0.00104184	0.000430141	0.000362049	0.000691958	0.000393672	0.000415166	0.000356898	0.000436283	0.000377402	0.000319542	0.000346977	0.00036389	0.000398673	0.000430916	0.000378944	0.000383388	0.000433568	0.000435918	0.000388022	0.000310723	0.000435931	0.000298157	0.000434919	0.000423346
k__Bacteria;p__Firmicutes;c__Clostridia;o__Clostridiales;f__NA;g__NA;s__Clostridiales bacterium Choco116	4.57443e-08	1.1008e-05	4.36851e-06	1.11722e-09	1.07215e-06	6.00541e-10	5.16974e-08	1.12802e-08	6.1543e-05	3.62351e-06	6.94743e-07	4.19374e-08	1.21259e-08	4.45679e-08	2.29704e-05	2.89296e-08	3.73911e-05	1.39967e-06	2.37443e-06	5.36117e-08	3.69361e-06	2.08267e-06	6.97429e-09	5.47932e-05	1.43979e-06	1.69392e-10	2.03737e-05	4.27237e-06	1.63189e-09	7.05854e-08	1.02254e-07	2.46369e-08	5.46089e-05	2.19937e-07	2.20727e-06	1.3874e-07	4.23818e-07	5.78369e-06	3.41743e-05	5.19998e-06	1.84693e-08	3.24303e-05	5.66177e-05	9.46543e-08	7.43036e-06	6.03638e-05	3.25832e-07	5.72138e-05	4.66063e-07
k__Bacteria;p__Actinobacteria;c__Coriobacteriia;o__Coriobacteriales;f__Coriobacteriaceae;g__Collinsella;s__Collinsella provencensis	0.000407423	0.000666803	0.000617462	0.000195859	0.000391608	0.000279982	0.000377223	0.000457476	0.000688398	0.000490252	0.000439968	0.000235139	0.000303365	0.000397436	0.000695681	0.000300581	0.000687643	0.000570176	0.000581004	0.000573428	0.000820003	0.000547027	0.00030666	0.000685426	0.000626362	0.000143018	0.000670269	0.000558381	0.000231304	0.000391285	0.000393125	0.000407952	0.000684247	0.000397591	0.000629147	0.00039726	0.000458003	0.000677294	0.000679704	0.000618935	0.000346987	0.000675292	0.000684618	0.00043187	0.000596314	0.000685787	0.000496145	0.000687083	0.000462877
k__Bacteria;p__Bacteroidetes;c__Bacteroidia;o__Bacteroidales;f__Tannerellaceae;g__Parabacteroides;s__Parabacteroides sp. AM44-16	0.000384025	0.000287169	0.000305621	0.000412912	0.000275262	0.000508304	0.00036993	0.000435506	0.000247505	0.000262334	0.000291282	0.000327872	0.000391162	0.000379294	0.000270901	0.00036667	0.000259519	0.000302639	0.000275682	0.000396278	0.000286002	0.000273557	0.000409689	0.000250355	0.000301614	0.000477842	0.000273304	0.000266528	0.0004471	0.00035797	0.000353611	0.000390921	0.000250365	0.000321102	0.000284051	0.000330913	0.000307297	0.000301355	0.000261331	0.000270988	0.000387789	0.000262578	0.000249478	0.000358353	0.000256407	0.000247934	0.000319365	0.000249257	0.000328856
k__Bacteria;p__Bacteroidetes;c__Bacteroidia;o__Bacteroidales;f__Tannerellaceae;g__Parabacteroides;s__Parabacteroides sp. D26	0.000266131	0.000479634	0.00045338	0.00016848	0.00034963	0.000158246	0.000259321	0.000235743	0.00054333	0.000454345	0.000368059	0.000201159	0.000224213	0.000274222	0.000504308	0.000263499	0.000525435	0.000363704	0.000371042	0.00031964	0.000375009	0.000343927	0.000224416	0.000539792	0.000430246	8.2127e-05	0.000502709	0.000392494	0.000136512	0.000279175	0.000289992	0.000259111	0.000539406	0.000316833	0.000370156	0.000318441	0.000316168	0.000450613	0.000524496	0.000377274	0.000253103	0.000522074	0.000541152	0.000283662	0.000465136	0.000543166	0.000358424	0.000541032	0.000333839
k__Bacteria;p__Bacteroidetes;c__Bacteroidia;o__Bacteroidales;f__Bacteroidaceae;g__Bacteroides;s__Bacteroides rodentium	0.000338744	0.000490851	0.000462936	0.000192438	0.000317297	0.000262361	0.000319317	0.000369484	0.000499459	0.000368705	0.000342743	0.000225889	0.000270037	0.00032972	0.000505565	0.00026545	0.000500428	0.000428444	0.00042604	0.0004254	0.00055621	0.00040946	0.00027077	0.000498302	0.000446624	0.00016742	0.000492418	0.000416224	0.00023258	0.000324114	0.000327008	0.000333846	0.000497703	0.000323435	0.000454008	0.00032071	0.000359698	0.000496417	0.00049613	0.000455574	0.000295368	0.000494104	0.000497714	0.000350362	0.000428868	0.000498135	0.000375301	0.000498987	0.000371332
k__Bacteria;p__Bacteroidetes;c__Bacteroidia;o__Bacteroidales;f__Bacteroidaceae;g__Bacteroides;s__Bacteroides stercoris	0.000237831	0.000323497	0.000306821	0.000155351	0.00022545	0.000200269	0.000229641	0.000245904	0.000332278	0.000242305	0.000229924	0.000189659	0.000201325	0.000230121	0.000332106	0.000197393	0.000331576	0.000281156	0.000273671	0.000259484	0.000330188	0.000269911	0.000197693	0.000331672	0.000272526	0.000167852	0.000326833	0.000274929	0.000198447	0.000227446	0.000231942	0.000227251	0.000331465	0.000225289	0.000286189	0.00021915	0.000243934	0.000322593	0.000329295	0.000299065	0.000209285	0.000328638	0.000331432	0.000241452	0.000271566	0.000331717	0.000240304	0.000331955	0.000258558
k__Bacteria;p__Firmicutes;c__Clostridia;o__Clostridiales;f__Ruminococcaceae;g__Ruthenibacterium;s__Ruthenibacterium lactatiformans	0.000169474	0.000182487	0.000182746	0.000137021	0.000147659	0.000165587	0.000163044	0.000180289	0.000174657	0.000156427	0.000155576	0.000134436	0.000155247	0.000167491	0.000180618	0.000153459	0.000177731	0.000170429	0.000162452	0.000187122	0.000179324	0.000158399	0.000158323	0.000175315	0.000175051	0.00012972	0.00017997	0.0001608	0.000148653	0.000162516	0.000163393	0.000168351	0.000175243	0.00015705	0.000167902	0.000158445	0.000158761	0.000185162	0.000177795	0.000166079	0.0001612	0.000177884	0.000175031	0.000166995	0.000162665	0.000174663	0.000165789	0.000175075	0.00016822
k__Bacteria;p__NA;c__NA;o__NA;f__NA;g__NA;s__bacterium C-53	8.91674e-05	8.67807e-05	8.9772e-05	9.33522e-05	8.371e-05	9.26657e-05	8.83082e-05	8.61171e-05	8.36106e-05	8.53533e-05	8.46795e-05	8.54099e-05	9.0956e-05	9.02084e-05	8.46602e-05	9.52764e-05	8.46691e-05	8.00657e-05	7.47715e-05	8.66728e-05	6.81475e-05	7.32633e-05	9.28013e-05	8.40823e-05	8.27991e-05	8.2905e-05	8.62524e-05	7.71331e-05	8.6314e-05	8.80981e-05	8.95688e-05	8.76265e-05	8.41107e-05	8.70189e-05	7.40595e-05	8.83283e-05	8.03251e-05	8.57502e-05	8.53133e-05	7.41438e-05	9.13024e-05	8.55997e-05	8.40389e-05	8.60238e-05	7.96025e-05	8.38156e-05	8.44099e-05	8.3862e-05	8.76423e-05
k__Bacteria;p__Firmicutes;c__Clostridia;o__Clostridiales;f__Lachnospiraceae;g__NA;s__Lachnospiraceae bacterium AM48-27BH	0.000191264	0.000238274	0.000244221	0.00020411	0.00024347	0.000150689	0.000193839	0.000155668	0.000254472	0.000279785	0.000243071	0.000195068	0.000198655	0.000202809	0.000238391	0.000242648	0.000249308	0.00019238	0.000185398	0.000185157	0.00014045	0.000175239	0.000202101	0.000254689	0.000223844	0.000106309	0.000246576	0.000203924	0.00013555	0.000204544	0.000213211	0.000186196	0.000254835	0.000227246	0.00017467	0.00023302	0.000194716	0.000221034	0.000252253	0.000177116	0.000207698	0.000252732	0.000255384	0.000191321	0.000239113	0.000255472	0.000220834	0.00025436	0.000215168
k__Bacteria;p__Firmicutes;c__Clostridia;o__Clostridiales;f__Lachnospiraceae;g__Dorea;s__Dorea sp. 5-2	0.000123055	0.000104406	0.000111574	0.000124755	0.000100291	0.000135766	0.000117351	0.000134674	9.25266e-05	0.000108702	0.00011184	9.25432e-05	0.000122442	0.000125936	9.91648e-05	0.00012502	9.61646e-05	0.000104864	9.84463e-05	0.000143983	9.7099e-05	9.34015e-05	0.00013172	9.34497e-05	0.000120412	8.68824e-05	0.000100245	9.56841e-05	0.000103551	0.000119739	0.000118285	0.000129398	9.34226e-05	0.000114311	0.000100154	0.000121604	0.000105819	0.000107783	9.70822e-05	9.14924e-05	0.000129711	9.73522e-05	9.32226e-05	0.00011808	0.000102856	9.27213e-05	0.0001223	9.30955e-05	0.000111357
k__Bacteria;p__Firmicutes;c__Clostridia;o__Clostridiales;f__Clostridiaceae;g__Clostridium;s__Clostridium sp. ASF502	9.97707e-05	0.000111399	0.000112725	9.43485e-05	0.00010128	9.22979e-05	9.88235e-05	9.37443e-05	0.000111746	0.000107613	0.000102262	9.32255e-05	9.8019e-05	0.000101087	0.000110639	0.000105083	0.000111853	9.80701e-05	9.31668e-05	9.93602e-05	8.63945e-05	9.06258e-05	9.90509e-05	0.000112053	0.000102854	7.68395e-05	0.000112264	9.70898e-05	8.6512e-05	9.97939e-05	0.000102171	9.71694e-05	0.000112073	0.000101561	9.22584e-05	0.000102337	9.54161e-05	0.000108572	0.00011245	9.35968e-05	0.000100153	0.000112651	0.00011208	9.82474e-05	0.000102375	0.000111956	0.000100653	0.000111884	0.000103771
k__Bacteria;p__Bacteroidetes;c__Bacteroidia;o__Bacteroidales;f__Muribaculaceae;g__NA;s__Muribaculaceae bacterium Isolate-002 (NCI)	0.000267682	0.000334158	0.00032737	0.000191779	0.000252664	0.000228979	0.000256572	0.000278912	0.000332549	0.000283351	0.000268554	0.000200945	0.000234205	0.000265604	0.000336777	0.000237805	0.000334666	0.000297732	0.000289819	0.000310463	0.000328166	0.000278995	0.000237631	0.000332823	0.000315287	0.00015811	0.000333801	0.000288641	0.00020223	0.000260311	0.000263096	0.000265163	0.000332603	0.000259973	0.000300091	0.000261524	0.000267915	0.000334975	0.000334017	0.000298346	0.000249956	0.000333549	0.000332525	0.000270116	0.000301481	0.000332338	0.000284518	0.000332762	0.000281716
k__Bacteria;p__Firmicutes;c__Clostridia;o__Clostridiales;f__Lachnospiraceae;g__Sellimonas;s__Sellimonas intestinalis	2.98056e-05	8.93027e-05	8.05495e-05	2.57929e-05	8.262e-05	1.14868e-05	3.3044e-05	1.51543e-05	0.000137283	0.000108389	6.83394e-05	4.60519e-05	2.96382e-05	3.26503e-05	0.000101003	4.73073e-05	0.000120273	4.75498e-05	4.92061e-05	2.2283e-05	2.81982e-05	4.6443e-05	2.66915e-05	0.000134616	5.41706e-05	9.28278e-06	0.000106343	6.59711e-05	1.43571e-05	3.67564e-05	4.2142e-05	2.49115e-05	0.000134813	5.31708e-05	4.20032e-05	4.97511e-05	4.41168e-05	6.922e-05	0.000121044	5.25155e-05	3.09262e-05	0.000120682	0.000136177	3.30842e-05	8.72934e-05	0.000137895	4.63709e-05	0.000135326	5.21204e-05
k__Bacteria;p__Firmicutes;c__Bacilli;o__Lactobacillales;f__Streptococcaceae;g__Streptococcus;s__Streptococcus agalactiae	0.000193304	0.000527872	0.000484805	0.000175066	0.000503735	7.94469e-05	0.000212682	0.00010191	0.00078299	0.00065803	0.00042583	0.000287506	0.000194987	0.000212413	0.000588605	0.000307235	0.000693296	0.000292104	0.000300267	0.000148592	0.000172583	0.000282179	0.000178492	0.000769522	0.000339162	6.15017e-05	0.00062023	0.000396078	9.46786e-05	0.000236653	0.000268872	0.000164667	0.00077061	0.000335815	0.000257464	0.000318719	0.00027571	0.000415221	0.000698916	0.000313543	0.000204244	0.000697264	0.000777889	0.00021231	0.000524931	0.00078668	0.000295929	0.000772967	0.000323832
k__Bacteria;p__Firmicutes;c__Clostridia;o__Clostridiales;f__Ruminococcaceae;g__Ruminococcus;s__Ruminococcus bromii	0.000174247	0.000199802	0.000204431	0.000167082	0.000187378	0.00015062	0.000171946	0.000160502	0.000201454	0.000211414	0.000194559	0.00015446	0.000172052	0.000180455	0.000197999	0.00019337	0.000201212	0.000173209	0.000166384	0.000183638	0.000147016	0.000158073	0.000177075	0.000202023	0.000196521	0.000103409	0.000201702	0.000173948	0.000130092	0.000178447	0.000182487	0.000173237	0.000202041	0.000186989	0.000163053	0.000192407	0.000170316	0.000193273	0.000202822	0.000160841	0.000181319	0.000203084	0.000202171	0.000173101	0.000194701	0.000201945	0.000190961	0.000201706	0.000183999
k__Bacteria;p__Bacteroidetes;c__Bacteroidia;o__Bacteroidales;f__Bacteroidaceae;g__Bacteroides;s__Bacteroides sp. AF14-46	0.000263045	0.000395806	0.000367733	0.000143591	0.000246673	0.000202875	0.000248944	0.00028568	0.000408698	0.000280301	0.000260975	0.000181224	0.000206767	0.000252952	0.000411141	0.000199819	0.000407879	0.000341615	0.000339468	0.000319871	0.00045599	0.000330245	0.000204065	0.000407256	0.000340863	0.000142879	0.000399194	0.000333148	0.000190376	0.00024964	0.00025297	0.000254707	0.000406779	0.000248	0.000363331	0.000241943	0.000282161	0.000399266	0.000403447	0.000373569	0.000223069	0.000401711	0.000406808	0.000272675	0.000333881	0.00040742	0.000283718	0.000408007	0.000292561
k__Bacteria;p__Firmicutes;c__Clostridia;o__Clostridiales;f__Lachnospiraceae;g__Fusicatenibacter;s__Fusicatenibacter saccharivorans	0.000244275	0.000243907	0.000243739	0.000267832	0.000231151	0.000277676	0.000251049	0.000220686	0.000246493	0.000202493	0.000207228	0.00031187	0.000256281	0.000237158	0.000242473	0.000254365	0.000246046	0.000217972	0.000198217	0.000185815	0.000179765	0.000206881	0.000244602	0.000247231	0.000183744	0.000444286	0.000247661	0.00021319	0.000342619	0.000235361	0.000244901	0.000221017	0.000247493	0.000226984	0.000194816	0.000215632	0.000216897	0.000236003	0.000246808	0.000218068	0.000233775	0.000248076	0.000247261	0.000231996	0.000193834	0.00024703	0.000192768	0.000246746	0.000246579
k__Bacteria;p__Bacteroidetes;c__Bacteroidia;o__Bacteroidales;f__Prevotellaceae;g__Prevotella;s__Prevotella sp. P5-119	7.96285e-05	0.000161971	0.00015211	7.88892e-05	0.000156794	4.46801e-05	8.66859e-05	4.79587e-05	0.00021705	0.000177734	0.000131711	0.000120978	8.25391e-05	8.41332e-05	0.000175013	0.000113725	0.000198336	0.000102148	0.000100747	5.79486e-05	6.45645e-05	9.85711e-05	7.56817e-05	0.000214516	0.000104938	4.72473e-05	0.000183294	0.000126742	5.63954e-05	9.09757e-05	0.000101282	6.8054e-05	0.000214839	0.000115451	8.93021e-05	0.000108556	9.85455e-05	0.00013435	0.000199677	0.000108156	8.15852e-05	0.000199748	0.000216234	8.35035e-05	0.000148213	0.000217963	9.77191e-05	0.000215073	0.00011577
k__Bacteria;p__Firmicutes;c__Clostridia;o__Clostridiales;f__Ruminococcaceae;g__NA;s__Ruminococcaceae bacterium AF10-16	0.000141563	9.85524e-05	0.000108835	0.000158665	0.000100486	0.000182634	0.000133479	0.000166477	8.1344e-05	0.000105169	0.000115277	0.000102269	0.00014559	0.000144709	9.10457e-05	0.000142805	8.63521e-05	0.000107252	9.88113e-05	0.000169449	9.86556e-05	9.38757e-05	0.000160497	8.25265e-05	0.000123878	0.000117196	9.21753e-05	9.31906e-05	0.000131536	0.000134803	0.000130993	0.000153087	8.25018e-05	0.000122707	0.000101538	0.000133127	0.000111989	0.000104817	8.74123e-05	8.92025e-05	0.000153122	8.77975e-05	8.22021e-05	0.000132417	9.82414e-05	8.15512e-05	0.000131605	8.2083e-05	0.000117064
k__Bacteria;p__Firmicutes;c__Clostridia;o__Clostridiales;f__Ruminococcaceae;g__Acetivibrio;s__Acetivibrio ethanolgignens	0.000202019	0.000161236	0.000169798	0.000232505	0.000160912	0.000257923	0.000199755	0.000208787	0.000146082	0.000148784	0.000160731	0.000202871	0.000213043	0.000199907	0.000153974	0.000206667	0.00015072	0.000161038	0.000146023	0.00018523	0.000138551	0.000147049	0.00021727	0.000147454	0.00015368	0.0002898	0.000156785	0.000147252	0.000252005	0.000191866	0.000193019	0.000198245	0.00014753	0.000177184	0.000146735	0.000178688	0.000165523	0.00016399	0.000151883	0.00014703	0.000204769	0.000152722	0.000147142	0.000188687	0.000140515	0.000146445	0.000165042	0.000146871	0.000181566
k__Bacteria;p__Bacteroidetes;c__Bacteroidia;o__Bacteroidales;f__Odoribacteraceae;g__Butyricimonas;s__Butyricimonas sp. Marseille-P3923	0.000146705	0.000234719	0.000218	7.10585e-05	0.00013831	0.000102841	0.000135612	0.000166471	0.000240244	0.000172162	0.00015584	8.42035e-05	0.00010947	0.000142928	0.000244161	0.000107683	0.000240612	0.000202749	0.000206122	0.000206987	0.000292641	0.000194251	0.000110902	0.000239326	0.000222227	5.28153e-05	0.000235175	0.000197259	8.45971e-05	0.000140358	0.00014073	0.000147291	0.000238912	0.000141633	0.000223685	0.000141721	0.000163277	0.000239402	0.000237862	0.000219234	0.000125027	0.000236357	0.000238993	0.000155042	0.000209666	0.000239332	0.000176815	0.000239864	0.000164856
k__Bacteria;p__Firmicutes;c__Clostridia;o__Clostridiales;f__Clostridiaceae;g__Clostridium;s__Clostridium sp. KLE 1755	0.00031579	0.000246137	0.000263583	0.000275243	0.000212526	0.000375672	0.000289502	0.000404519	0.000202809	0.000233997	0.000254621	0.000188612	0.000292592	0.000317024	0.000230803	0.000274539	0.000215979	0.000269079	0.000253652	0.000431774	0.000301492	0.000238702	0.000323183	0.000205343	0.000313568	0.000204033	0.000228877	0.000230388	0.000257629	0.000293889	0.000282697	0.000345995	0.00020513	0.000264118	0.000270862	0.000285778	0.00026168	0.000267741	0.0002172	0.000234359	0.000320025	0.000217519	0.000204354	0.000302401	0.00024135	0.000202872	0.00030915	0.000204501	0.000265652
k__Bacteria;p__Firmicutes;c__NA;o__NA;f__NA;g__NA;s__Firmicutes bacterium AF22-6AC	0.000136094	0.000151097	0.000149968	0.00012283	0.0001297	0.000134159	0.000135278	0.000131084	0.000151592	0.0001288	0.000126567	0.000134282	0.000131365	0.000133996	0.000151053	0.00013281	0.000151882	0.000134628	0.000126592	0.000127355	0.000126267	0.000126705	0.000129474	0.000151905	0.000128019	0.000140156	0.000152247	0.000131375	0.000139467	0.000132207	0.000135652	0.000128975	0.000151941	0.000130183	0.000127265	0.000127531	0.000128127	0.000148499	0.000152072	0.000134042	0.000129633	0.000152379	0.000151861	0.00013312	0.000128757	0.000151739	0.000125116	0.000151727	0.000140274
k__Bacteria;p__Proteobacteria;c__Epsilonproteobacteria;o__Campylobacterales;f__Campylobacteraceae;g__Campylobacter;s__Campylobacter fetus	4.27256e-05	4.308e-05	4.41727e-05	3.62261e-05	3.65355e-05	4.22587e-05	4.06978e-05	4.64253e-05	4.00349e-05	4.0176e-05	4.00453e-05	3.14951e-05	3.97315e-05	4.29654e-05	4.20312e-05	4.00397e-05	4.10813e-05	4.12565e-05	3.93913e-05	5.0379e-05	4.23116e-05	3.76466e-05	4.1644e-05	4.02706e-05	4.54776e-05	2.78738e-05	4.20107e-05	3.84739e-05	3.43366e-05	4.13363e-05	4.11751e-05	4.38048e-05	4.02492e-05	4.00191e-05	4.06174e-05	4.14869e-05	3.92832e-05	4.4097e-05	4.12295e-05	3.8472e-05	4.22981e-05	4.12587e-05	4.01917e-05	4.19551e-05	4.05752e-05	4.00594e-05	4.3579e-05	4.01853e-05	4.11972e-05
k__Bacteria;p__Firmicutes;c__Clostridia;o__Clostridiales;f__Lachnospiraceae;g__Roseburia;s__Roseburia sp. AF20-18LB	0.000184689	0.000125447	0.000136053	0.000219219	0.000128044	0.000263366	0.000178542	0.000209907	0.000105608	0.000118935	0.00013521	0.000163561	0.000195437	0.00018315	0.000116794	0.000182731	0.000111436	0.000135683	0.000122072	0.000185386	0.000121605	0.000121523	0.000206228	0.000107042	0.000135043	0.000259423	0.000118519	0.000117974	0.000230385	0.000171883	0.000169303	0.000189088	0.000107067	0.000152181	0.000124965	0.000157939	0.000141942	0.000132206	0.000112504	0.000118172	0.000191249	0.000113189	0.000106637	0.000169813	0.000112852	0.000105868	0.000148025	0.00010648	0.000152727
k__Bacteria;p__Firmicutes;c__Clostridia;o__Clostridiales;f__Lachnospiraceae;g__Coprococcus;s__Coprococcus sp. AF21-14LB	0.00019352	0.000214615	0.000209889	0.00018652	0.000187307	0.000202752	0.000197331	0.000176848	0.000221459	0.00016956	0.000169562	0.000231491	0.000192947	0.000186766	0.000216387	0.000190801	0.000219915	0.000187461	0.000173069	0.000154431	0.000167227	0.000179721	0.00018308	0.000221647	0.00015878	0.000301233	0.000219151	0.000185082	0.00024885	0.000186145	0.000193861	0.000174669	0.000221816	0.000181388	0.000172115	0.000171259	0.000179593	0.000207591	0.000219868	0.00019355	0.000179349	0.000220631	0.000221699	0.000186992	0.00016923	0.000221721	0.000159524	0.000221428	0.000202179
k__Bacteria;p__Firmicutes;c__Clostridia;o__Clostridiales;f__NA;g__NA;s__Clostridiales bacterium VE202-06	0.000187042	0.000158886	0.000164373	0.0002041	0.000151959	0.000232165	0.000185727	0.000191017	0.000147199	0.000138837	0.000148775	0.000193144	0.000193574	0.000183214	0.000153458	0.00018607	0.000150929	0.000155429	0.000141324	0.000167031	0.000137583	0.000143675	0.000194189	0.00014833	0.000143028	0.000281493	0.000155748	0.000143539	0.000239339	0.000176921	0.000179005	0.000180242	0.000148408	0.000163867	0.000142443	0.0001626	0.000156591	0.00016065	0.000151724	0.000146374	0.000184343	0.000152488	0.000148055	0.00017577	0.000134264	0.00014749	0.000151145	0.000147838	0.000172428
k__Bacteria;p__Firmicutes;c__Clostridia;o__Clostridiales;f__Ruminococcaceae;g__Anaerotruncus;s__Anaerotruncus colihominis	8.29041e-05	9.08222e-05	9.07415e-05	8.04368e-05	8.18887e-05	8.22712e-05	8.32903e-05	7.68987e-05	9.19645e-05	8.04105e-05	7.85476e-05	8.74759e-05	8.25452e-05	8.21769e-05	9.06404e-05	8.52077e-05	9.18046e-05	7.99962e-05	7.48362e-05	7.41095e-05	7.02331e-05	7.50853e-05	8.11021e-05	9.21666e-05	7.59377e-05	9.04133e-05	9.1984e-05	7.89378e-05	8.73612e-05	8.14143e-05	8.39827e-05	7.80022e-05	9.22113e-05	8.10311e-05	7.41662e-05	7.93051e-05	7.76653e-05	8.82594e-05	9.20977e-05	7.88284e-05	8.05288e-05	9.23548e-05	9.2185e-05	8.07232e-05	7.78233e-05	9.2119e-05	7.56686e-05	9.2037e-05	8.59182e-05
k__Bacteria;p__Firmicutes;c__Clostridia;o__Clostridiales;f__Ruminococcaceae;g__Provencibacterium;s__Provencibacterium massiliense	0.000179007	0.000248033	0.000234743	0.00012392	0.000179115	0.000149718	0.000175537	0.000175617	0.000260904	0.000188426	0.000176777	0.000157534	0.000155711	0.000173574	0.000255742	0.000155682	0.00025829	0.000210124	0.000203533	0.000181787	0.000231452	0.000202489	0.000150863	0.000260221	0.00019887	0.000139773	0.000253309	0.00020941	0.000157137	0.000173014	0.000178166	0.000167755	0.000260138	0.000173844	0.000209546	0.000167318	0.000184669	0.000243169	0.000256757	0.000224692	0.000158709	0.000256418	0.000260225	0.000181323	0.000205826	0.000260611	0.000177953	0.000260462	0.000198697
k__Bacteria;p__Firmicutes;c__Clostridia;o__Clostridiales;f__Ruminococcaceae;g__NA;s__[Clostridium] leptum	0.00016612	0.000218745	0.000217764	0.000136795	0.000186248	0.000128887	0.000162755	0.000153566	0.000227577	0.000218771	0.000194795	0.00013783	0.000154575	0.000170974	0.000220865	0.000173926	0.000225441	0.000183162	0.000179283	0.000183973	0.000169411	0.000169343	0.000157624	0.000227564	0.000208833	8.15299e-05	0.000222896	0.00018696	0.00011141	0.000170284	0.000174655	0.000164178	0.000227511	0.000181533	0.00017773	0.000185124	0.000172123	0.000210744	0.000226359	0.000177016	0.000166442	0.000226198	0.000227802	0.000168685	0.000211123	0.000227873	0.000192539	0.000227493	0.000184124
k__Bacteria;p__Proteobacteria;c__Betaproteobacteria;o__Burkholderiales;f__Sutterellaceae;g__Sutterella;s__Sutterella sp. KLE1602	0.000307494	0.000477723	0.000442117	0.000158488	0.000288402	0.000228616	0.000288567	0.000339827	0.000493047	0.000337475	0.000311167	0.000198693	0.000235923	0.000296199	0.000497493	0.000228339	0.000492369	0.000411671	0.000412609	0.000393248	0.000571365	0.000397739	0.000234307	0.000491116	0.000421161	0.000146042	0.000481076	0.000401207	0.00020671	0.000291976	0.000294911	0.000300689	0.000490436	0.000291265	0.000444684	0.000285796	0.000335231	0.000483909	0.00048661	0.000451418	0.000259313	0.000484106	0.000490518	0.000321284	0.000408235	0.00049131	0.000343629	0.000492154	0.000344318
k__Eukaryota;p__Ascomycota;c__Saccharomycetes;o__Saccharomycetales;f__Debaryomycetaceae;g__Candida;s__Candida tropicalis	0.000166616	0.000127468	0.000134258	0.000196042	0.000127589	0.000225047	0.000165206	0.000174128	0.000114354	0.000113635	0.000125644	0.000173491	0.000177231	0.000163274	0.000121377	0.000167755	0.000118346	0.000129334	0.000116199	0.000147397	0.000111649	0.000118506	0.00017953	0.000115495	0.000118652	0.000282018	0.000123556	0.000116946	0.000228532	0.000156296	0.000157174	0.000162142	0.000115566	0.000141667	0.000117166	0.000141698	0.000133403	0.000130324	0.000119193	0.000118713	0.00016712	0.000119927	0.000115212	0.000154257	0.000108138	0.00011463	0.000129189	0.000115012	0.000147037
k__Bacteria;p__Bacteroidetes;c__Bacteroidia;o__Bacteroidales;f__Prevotellaceae;g__Prevotella;s__Prevotella copri	0.000140994	0.000386411	0.000354308	0.000127605	0.000368032	5.79911e-05	0.000155317	7.41334e-05	0.000574526	0.00047869	0.000309847	0.000211609	0.000142237	0.000154715	0.000431297	0.000223793	0.000508354	0.000213406	0.000219249	0.00010755	0.000126065	0.000206453	0.000129887	0.000564561	0.00024614	4.57155e-05	0.000454463	0.00028966	6.97762e-05	0.000172499	0.000196161	0.000119751	0.000565371	0.000244714	0.000187954	0.000231701	0.000201239	0.000303662	0.000512371	0.000229815	0.000148563	0.000511174	0.000570719	0.000154838	0.000382396	0.00057722	0.000214788	0.000567114	0.000236669
k__Bacteria;p__Proteobacteria;c__Betaproteobacteria;o__Burkholderiales;f__Sutterellaceae;g__Sutterella;s__Sutterella wadsworthensis	0.00027779	0.000446525	0.000411489	0.000135103	0.000261016	0.000198798	0.000258563	0.000312071	0.000461028	0.00031455	0.000287035	0.000168556	0.000208001	0.000268039	0.000466331	0.00020171	0.000460564	0.000383815	0.000388058	0.000373309	0.000553732	0.000370697	0.000207801	0.00045902	0.000402449	0.000115317	0.000449122	0.00037404	0.000173394	0.000263974	0.000265825	0.000274202	0.000458287	0.000264565	0.000421053	0.000261017	0.000308058	0.000454009	0.000454782	0.000422275	0.000232897	0.000452054	0.000458417	0.00029262	0.000386425	0.000459221	0.000321766	0.000460122	0.000313489
k__Bacteria;p__Bacteroidetes;c__Bacteroidia;o__Bacteroidales;f__Bacteroidaceae;g__Bacteroides;s__Bacteroides sp. HPS0048	0.000145273	0.000153743	0.000153018	0.000116507	0.000122174	0.000147853	0.000140024	0.000156544	0.000146577	0.000124989	0.000126735	0.000118622	0.000132672	0.000141751	0.000152322	0.000127516	0.000149386	0.000145021	0.000137333	0.00015539	0.000156058	0.000135741	0.000133919	0.000147129	0.000142348	0.000129374	0.000151416	0.000135604	0.000139021	0.000137367	0.000138163	0.000142662	0.000147076	0.000130435	0.000142846	0.00013004	0.000134274	0.000156755	0.000149211	0.000143523	0.000135334	0.00014933	0.000146846	0.000142393	0.000132485	0.000146535	0.000135392	0.000146932	0.000142789
k__Bacteria;p__Bacteroidetes;c__Bacteroidia;o__Bacteroidales;f__Prevotellaceae;g__Prevotella;s__Prevotella sp. P4-98	6.50193e-05	0.000181857	0.000166254	5.81547e-05	0.000172102	2.62735e-05	7.16627e-05	3.39771e-05	0.000272184	0.0002252	0.00014475	9.75135e-05	6.53212e-05	7.13952e-05	0.000203515	0.000103269	0.000240363	9.96576e-05	0.000102633	4.96814e-05	5.89745e-05	9.65359e-05	5.95587e-05	0.000267348	0.000115227	2.05175e-05	0.000214391	0.000135914	3.16628e-05	7.97494e-05	9.08086e-05	5.5134e-05	0.000267728	0.000113728	8.79132e-05	0.000107567	9.36362e-05	0.000142529	0.000242206	0.000107743	6.83828e-05	0.000241591	0.000270302	7.16135e-05	0.000180123	0.000273447	0.000100019	0.000268599	0.000110121
k__Bacteria;p__Firmicutes;c__Clostridia;o__Clostridiales;f__Ruminococcaceae;g__Faecalibacterium;s__Faecalibacterium prausnitzii	0.000142572	0.000149611	0.000151623	0.000156617	0.000146685	0.000145373	0.000145429	0.000125714	0.000152444	0.000141122	0.000137504	0.000166037	0.000149546	0.000142841	0.000148436	0.000158841	0.000151681	0.000130604	0.000120972	0.000119128	0.000103335	0.000121802	0.000146677	0.000152891	0.000123901	0.000172305	0.000152283	0.000130423	0.000158266	0.000142094	0.000147516	0.000133121	0.000153023	0.000143087	0.000117368	0.000140203	0.000131325	0.000143335	0.000152678	0.00012589	0.000143278	0.000153315	0.000153013	0.000137458	0.000129616	0.000152878	0.000127882	0.000152591	0.000147518
k__Bacteria;p__Firmicutes;c__Clostridia;o__Clostridiales;f__Clostridiaceae;g__Clostridium;s__Clostridium sp. AM34-11AC	0.000210659	0.0001431	0.0001608	0.000233672	0.000147909	0.000264191	0.000195417	0.000255776	0.000115208	0.000164851	0.000178978	0.000134432	0.000214777	0.000219255	0.000130881	0.000215265	0.000123216	0.000158644	0.000147636	0.00028023	0.000147455	0.000136508	0.000244056	0.000117051	0.000200233	0.000132153	0.000132411	0.000136574	0.000168012	0.000202597	0.000194743	0.000236453	0.000116981	0.000185842	0.000152225	0.000207741	0.00016675	0.00015381	0.000125004	0.000127155	0.00023521	0.000125475	0.00011655	0.000198021	0.00015193	0.000115522	0.000210891	0.000116376	0.000171237
k__Bacteria;p__Firmicutes;c__Clostridia;o__Clostridiales;f__Ruminococcaceae;g__Anaerotruncus;s__Anaerotruncus sp. G3(2012)	4.44165e-05	5.67035e-05	5.69113e-05	4.15592e-05	5.22904e-05	3.56067e-05	4.44432e-05	3.85169e-05	5.99589e-05	5.90052e-05	5.24757e-05	4.24636e-05	4.36759e-05	4.59532e-05	5.7134e-05	5.03055e-05	5.90232e-05	4.66704e-05	4.50968e-05	4.43554e-05	3.86854e-05	4.31212e-05	4.40008e-05	5.99654e-05	5.16812e-05	2.63522e-05	5.8315e-05	4.84288e-05	3.29063e-05	4.61032e-05	4.7783e-05	4.30077e-05	5.99806e-05	4.96797e-05	4.36856e-05	5.02141e-05	4.53232e-05	5.36162e-05	5.9422e-05	4.46788e-05	4.55817e-05	5.94727e-05	6.0074e-05	4.46089e-05	5.42246e-05	6.01041e-05	4.94733e-05	5.99228e-05	4.95373e-05
k__Bacteria;p__Firmicutes;c__Clostridia;o__Clostridiales;f__Lachnospiraceae;g__Lachnoclostridium;s__[Clostridium] bolteae	7.23876e-05	0.000128458	0.000122149	4.87018e-05	9.75466e-05	4.34623e-05	7.11369e-05	6.22966e-05	0.000146383	0.000125407	0.000101281	5.77805e-05	6.25861e-05	7.49731e-05	0.000134803	7.46963e-05	0.000141209	9.66857e-05	9.81706e-05	8.37351e-05	9.45065e-05	9.12094e-05	6.24996e-05	0.000145459	0.000114103	2.35706e-05	0.000135123	0.000105159	3.81437e-05	7.65484e-05	7.98341e-05	7.00865e-05	0.000145385	8.75104e-05	9.68372e-05	8.78982e-05	8.54735e-05	0.00011967	0.000141182	9.93884e-05	6.99531e-05	0.000140624	0.000145879	7.68188e-05	0.000125067	0.000146423	9.66706e-05	0.000145761	9.10146e-05
k__Bacteria;p__Firmicutes;c__Clostridia;o__Clostridiales;f__Lachnospiraceae;g__Blautia;s__Blautia coccoides	0.000129176	0.000134118	0.000131815	0.000133313	0.00012081	0.000146262	0.000132837	0.000117654	0.000137027	0.000103776	0.000106664	0.000166899	0.000132438	0.000123637	0.000134486	0.000128325	0.00013643	0.000119062	0.000108335	9.64881e-05	0.000103006	0.00011438	0.000124564	0.000137273	9.60997e-05	0.000254524	0.00013665	0.000116423	0.000189722	0.000123	0.00012831	0.000115118	0.000137413	0.000117622	0.000107423	0.000109989	0.000115903	0.000129936	0.000136462	0.000122818	0.000119546	0.000137104	0.000137277	0.000123082	0.000102725	0.000137231	9.93409e-05	0.000137075	0.000131916
k__Bacteria;p__Firmicutes;c__Bacilli;o__Lactobacillales;f__Lactobacillaceae;g__Lactobacillus;s__Lactobacillus plantarum	5.41192e-05	7.7568e-05	7.37337e-05	4.7183e-05	6.51191e-05	4.43849e-05	5.57913e-05	4.44929e-05	8.75259e-05	6.47566e-05	5.83648e-05	6.51299e-05	5.22578e-05	5.33629e-05	8.06431e-05	5.66142e-05	8.45777e-05	6.07261e-05	5.78706e-05	4.4053e-05	5.25324e-05	5.87618e-05	4.89532e-05	8.71419e-05	5.47817e-05	5.55831e-05	8.18618e-05	6.43992e-05	5.42928e-05	5.4587e-05	5.79323e-05	4.81049e-05	8.72039e-05	5.78079e-05	5.62822e-05	5.43268e-05	5.64975e-05	7.18816e-05	8.45019e-05	6.4694e-05	5.03139e-05	8.46011e-05	8.73592e-05	5.42994e-05	6.35805e-05	8.76317e-05	5.19437e-05	8.72128e-05	6.37827e-05
k__Bacteria;p__Bacteroidetes;c__Bacteroidia;o__Bacteroidales;f__Bacteroidaceae;g__Bacteroides;s__Bacteroides intestinalis	0.000115707	0.000152592	0.000150054	0.000101157	0.000132212	9.42276e-05	0.000115943	0.000101869	0.000162878	0.000143714	0.000129613	0.000113522	0.000110874	0.000117201	0.000155222	0.000122818	0.000160036	0.000125343	0.000120813	0.000111681	0.0001105	0.000117693	0.000109457	0.000162692	0.000129746	8.03083e-05	0.000157379	0.000129452	9.3824e-05	0.000117807	0.00012244	0.000109669	0.00016273	0.000124742	0.000118503	0.000123306	0.000118592	0.000144833	0.000160514	0.000124845	0.000113476	0.0001606	0.000162947	0.000116309	0.000138104	0.000163128	0.000122533	0.000162667	0.000129989
k__Bacteria;p__Firmicutes;c__Clostridia;o__Clostridiales;f__Lachnospiraceae;g__NA;s__[Eubacterium] rectale	0.000120167	9.53827e-05	0.00010089	0.000131267	9.27844e-05	0.000150975	0.000117032	0.000129474	8.47795e-05	8.90655e-05	9.62379e-05	0.000108601	0.000123649	0.000119408	9.07181e-05	0.000119462	8.8026e-05	9.69695e-05	8.86386e-05	0.000119592	8.76387e-05	8.79583e-05	0.000128272	8.56322e-05	9.67078e-05	0.000145395	9.19218e-05	8.75596e-05	0.000136842	0.000113812	0.000113465	0.00012069	8.56501e-05	0.000104673	9.00882e-05	0.000107192	9.87055e-05	9.82863e-05	8.86873e-05	8.75183e-05	0.000122114	8.9106e-05	8.54067e-05	0.000112811	8.53897e-05	8.49572e-05	0.000102149	8.52891e-05	0.000106592
k__Bacteria;p__Firmicutes;c__Clostridia;o__Clostridiales;f__Ruminococcaceae;g__Ruminococcus;s__Ruminococcus flavefaciens	0.000115941	0.000174163	0.000173569	0.000122114	0.000177289	7.904e-05	0.000120693	8.34887e-05	0.000202837	0.000206049	0.000167051	0.000136137	0.00012104	0.0001237	0.00017911	0.000157227	0.000193449	0.000127559	0.000124308	0.000102076	8.65156e-05	0.000118208	0.0001191	0.000202076	0.000145085	6.15652e-05	0.000186513	0.000144149	7.88646e-05	0.000128148	0.00013692	0.000108124	0.000202263	0.000151077	0.000113921	0.000150958	0.0001276	0.000154429	0.00019558	0.000122475	0.000124902	0.000195832	0.000203064	0.00011825	0.000172037	0.000203708	0.0001402	0.000202094	0.00014415
k__Bacteria;p__Firmicutes;c__Clostridia;o__Clostridiales;f__Ruminococcaceae;g__Ruminococcus;s__Ruminococcus sp. AF42-9BH	0.000189897	0.000116862	0.000130049	0.00022364	0.000120419	0.000281191	0.000178955	0.00023398	9.285e-05	0.000117312	0.000136318	0.00014241	0.000198667	0.000190538	0.000106667	0.000183944	9.97322e-05	0.000133862	0.000120902	0.000217108	0.000125401	0.000117383	0.000218037	9.44055e-05	0.000144713	0.000215673	0.000107821	0.000112328	0.0002122	0.00017557	0.000169547	0.000204252	9.43885e-05	0.000152431	0.000125698	0.000163933	0.000141312	0.000126731	0.000100891	0.000111174	0.000202258	0.000101473	9.39322e-05	0.000173924	0.000111424	9.3073e-05	0.000158684	9.38262e-05	0.000148344
k__Bacteria;p__Firmicutes;c__Clostridia;o__Clostridiales;f__Clostridiaceae;g__Clostridium;s__Clostridium sp. AM09-51	0.000115874	0.000296188	0.000273482	0.000106258	0.00028242	5.09476e-05	0.000126936	6.3286e-05	0.000428451	0.000359075	0.000239538	0.000170814	0.000117184	0.000126262	0.000327811	0.000179036	0.000382357	0.00016914	0.000172449	8.8917e-05	0.00010217	0.000163236	0.000107531	0.00042164	0.000192085	4.14872e-05	0.000344708	0.000224466	6.09372e-05	0.000139612	0.000157717	9.90615e-05	0.000422228	0.000193099	0.000149207	0.000183217	0.000160181	0.000236169	0.000385317	0.000180796	0.000121581	0.000384598	0.000425924	0.000126046	0.000289994	0.000430396	0.000169657	0.00042335	0.000187765
k__Bacteria;p__Firmicutes;c__Clostridia;o__Clostridiales;f__Eubacteriaceae;g__Eubacterium;s__Eubacterium sp. am_0171	4.89272e-05	3.59512e-05	3.84242e-05	5.5851e-05	3.57697e-05	6.59169e-05	4.75765e-05	5.39634e-05	3.11771e-05	3.34487e-05	3.71621e-05	4.453e-05	5.11332e-05	4.84362e-05	3.38665e-05	4.84063e-05	3.26089e-05	3.76453e-05	3.40799e-05	4.81797e-05	3.38432e-05	3.40084e-05	5.3281e-05	3.15409e-05	3.70212e-05	6.65834e-05	3.43438e-05	3.33739e-05	5.97217e-05	4.58491e-05	4.54939e-05	4.93656e-05	3.15492e-05	4.12926e-05	3.4754e-05	4.2395e-05	3.88229e-05	3.74266e-05	3.28778e-05	3.35374e-05	4.99671e-05	3.30592e-05	3.14405e-05	4.54077e-05	3.19683e-05	3.12473e-05	3.99074e-05	3.13961e-05	4.1951e-05
k__Bacteria;p__NA;c__NA;o__NA;f__NA;g__NA;s__bacterium 1XD8-76	6.39986e-05	7.1768e-05	7.32692e-05	5.70199e-05	6.38967e-05	5.66304e-05	6.21578e-05	6.27823e-05	7.05051e-05	7.25718e-05	6.818e-05	5.16734e-05	6.11123e-05	6.567e-05	7.08907e-05	6.62921e-05	7.10507e-05	6.41676e-05	6.18064e-05	7.17952e-05	5.92515e-05	5.85738e-05	6.34372e-05	7.07547e-05	7.29586e-05	3.65604e-05	7.16006e-05	6.29e-05	4.7121e-05	6.4334e-05	6.51296e-05	6.4556e-05	7.07385e-05	6.58386e-05	6.18259e-05	6.80695e-05	6.19048e-05	7.08615e-05	7.14765e-05	5.98427e-05	6.52349e-05	7.15212e-05	7.07404e-05	6.36218e-05	6.95358e-05	7.06179e-05	6.9772e-05	7.06432e-05	6.59084e-05
k__Bacteria;p__Actinobacteria;c__Coriobacteriia;o__Eggerthellales;f__Eggerthellaceae;g__Phoenicibacter;s__Phoenicibacter massiliensis	9.93509e-05	0.000158445	0.000154029	8.5693e-05	0.000140227	6.60281e-05	0.000101023	7.79832e-05	0.000182318	0.000165964	0.000136218	0.000100863	9.53878e-05	0.000103677	0.000164506	0.000117044	0.000174926	0.000118255	0.00011675	9.61555e-05	9.5477e-05	0.00011101	9.37486e-05	0.000181431	0.000132208	4.7686e-05	0.000168215	0.000130602	6.44829e-05	0.000106641	0.000112794	9.33715e-05	0.000181493	0.000122494	0.000110962	0.000121608	0.000111638	0.000144021	0.000175805	0.000118283	0.000100575	0.00017567	0.000182121	0.000102691	0.000151735	0.000182741	0.000121063	0.000181607	0.000123264
k__Bacteria;p__Firmicutes;c__Bacilli;o__Lactobacillales;f__Streptococcaceae;g__Streptococcus;s__Streptococcus gallolyticus	9.29346e-05	0.000249776	0.000229718	8.41153e-05	0.00023784	3.87849e-05	0.000102053	4.95394e-05	0.000367878	0.00030929	0.000201635	0.000137093	9.36471e-05	0.000101926	0.000277968	0.000146395	0.000326467	0.000139407	0.000143088	7.17398e-05	8.30827e-05	0.000134601	8.58493e-05	0.000361676	0.000161353	3.01435e-05	0.000292658	0.00018791	4.60798e-05	0.000113307	0.000128491	7.93317e-05	0.000362179	0.000159742	0.00012305	0.000151713	0.000131587	0.000197271	0.000329072	0.000149428	9.80132e-05	0.000328317	0.000365535	0.000101868	0.000247759	0.000369586	0.000141044	0.000363259	0.00015434
k__Bacteria;p__Firmicutes;c__Clostridia;o__Clostridiales;f__Lachnospiraceae;g__NA;s__Lachnospiraceae bacterium 6_1_63FAA	0.000185595	0.000192696	0.000188684	0.000209747	0.000182112	0.000215907	0.000195307	0.000158502	0.000202233	0.000148098	0.000152174	0.000281231	0.000198389	0.000176899	0.000194106	0.000194078	0.000199536	0.000166802	0.000149865	0.000122631	0.000132789	0.000161546	0.000182244	0.000202439	0.000126707	0.000469736	0.000198888	0.000166199	0.000311573	0.000177763	0.000187919	0.000160048	0.000202743	0.000171199	0.000145848	0.000156795	0.000165455	0.000183013	0.00019974	0.000174199	0.00017205	0.000200944	0.000202606	0.000175319	0.000142477	0.000202677	0.00013474	0.000202143	0.000192838
k__Bacteria;p__Firmicutes;c__Clostridia;o__Clostridiales;f__Ruminococcaceae;g__Subdoligranulum;s__Subdoligranulum sp. OF01-18	0.000121126	0.000325739	0.000299522	0.000108397	0.000308066	5.04527e-05	0.000132697	6.50392e-05	0.000478501	0.000402365	0.000262476	0.000175897	0.000121439	0.000132811	0.000362423	0.000189398	0.000425029	0.000182299	0.000187334	9.45932e-05	0.000109797	0.000175952	0.000111531	0.000470458	0.000211865	3.84933e-05	0.000381167	0.000245186	5.94211e-05	0.00014749	0.000167034	0.000103683	0.000471088	0.000207643	0.00016148	0.000197497	0.00017161	0.000257843	0.000428337	0.000195384	0.000127544	0.000427294	0.000475433	0.000132884	0.000323722	0.000480675	0.000184597	0.000472525	0.000200807
k__Viruses;p__NA;c__NA;o__NA;f__NA;g__NA;s__uncultured crAssphage	0.000132968	0.000231888	0.000216195	6.99485e-05	0.00014732	8.36979e-05	0.000125377	0.000135453	0.000249693	0.000190843	0.000162538	8.35231e-05	0.000103194	0.000133089	0.000243186	0.000110563	0.000245854	0.000187545	0.00019219	0.000179385	0.000237453	0.000178721	0.000104213	0.000248304	0.000216145	4.06802e-05	0.000237365	0.000191884	6.90267e-05	0.000132952	0.00013536	0.000132197	0.000247958	0.000142397	0.000201351	0.000143119	0.000154795	0.000227892	0.000243971	0.000199837	0.000118622	0.000242471	0.000248411	0.000141977	0.000216713	0.000249081	0.000173072	0.000248932	0.000158696
k__Bacteria;p__Bacteroidetes;c__Bacteroidia;o__Bacteroidales;f__Bacteroidaceae;g__Bacteroides;s__Bacteroides ndongoniae	0.000127776	0.00013541	0.000132085	0.000141145	0.000126178	0.000146164	0.000134287	0.000109216	0.000142737	0.000103342	0.000105636	0.00019136	0.000135366	0.000121717	0.000136764	0.000132513	0.000140672	0.000116627	0.000105098	8.51932e-05	9.40417e-05	0.00011314	0.000124237	0.000142824	8.87911e-05	0.000312846	0.000139938	0.000116482	0.000210535	0.00012243	0.000129463	0.000110153	0.00014303	0.000118241	0.000102457	0.000108199	0.000114919	0.000128541	0.00014074	0.000122454	0.000117851	0.000141544	0.000142948	0.00012111	0.000100085	0.000143027	9.36686e-05	0.000142641	0.000133707
k__Bacteria;p__Bacteroidetes;c__Bacteroidia;o__Bacteroidales;f__Prevotellaceae;g__Prevotella;s__Prevotella sp. P4-76	2.85588e-05	8.66354e-05	7.79491e-05	2.45833e-05	7.98485e-05	1.09162e-05	3.17014e-05	1.44419e-05	0.000133857	0.000104743	6.5815e-05	4.44248e-05	2.83546e-05	3.12685e-05	9.81783e-05	4.53356e-05	0.000117095	4.58822e-05	4.75161e-05	2.12435e-05	2.72043e-05	4.48856e-05	2.54726e-05	0.000131216	5.20969e-05	8.89598e-06	0.000103365	6.38631e-05	1.37484e-05	3.52532e-05	4.04731e-05	2.37998e-05	0.000131409	5.11279e-05	4.05302e-05	4.77361e-05	4.24777e-05	6.70087e-05	0.000117818	5.0878e-05	2.95581e-05	0.000117457	0.00013275	3.17422e-05	8.44497e-05	0.000134449	4.4494e-05	0.000131921	5.02354e-05
k__Bacteria;p__Bacteroidetes;c__Bacteroidia;o__Bacteroidales;f__Bacteroidaceae;g__Bacteroides;s__Bacteroides stercorirosoris	0.000100138	9.15444e-05	9.41424e-05	9.07845e-05	7.92053e-05	0.000112165	9.61577e-05	0.000110604	8.33396e-05	8.02131e-05	8.39801e-05	8.08544e-05	9.56357e-05	9.88201e-05	8.86655e-05	9.18933e-05	8.60471e-05	9.05795e-05	8.46759e-05	0.0001084	9.20442e-05	8.3154e-05	9.8827e-05	8.39463e-05	9.19038e-05	9.41644e-05	8.87198e-05	8.26138e-05	9.91551e-05	9.45886e-05	9.42178e-05	0.000100792	8.39245e-05	8.81642e-05	8.76625e-05	8.98655e-05	8.73972e-05	9.45615e-05	8.63044e-05	8.50739e-05	9.75164e-05	8.65007e-05	8.37292e-05	9.6353e-05	8.16332e-05	8.33948e-05	9.1196e-05	8.37199e-05	9.27984e-05
k__Bacteria;p__Firmicutes;c__Clostridia;o__Clostridiales;f__Ruminococcaceae;g__Ruminococcus;s__Ruminococcus sp. AM42-10AC	0.000173623	0.000182781	0.000178472	0.000195116	0.000172032	0.000200167	0.00018298	0.000147348	0.000192932	0.000139846	0.000143152	0.000265261	0.000185298	0.000165385	0.000184527	0.000181613	0.000190032	0.000157258	0.0001414	0.000114015	0.000125134	0.000152582	0.00016973	0.000193061	0.000118973	0.000440068	0.000189069	0.000157264	0.00029148	0.000166476	0.000176262	0.000149212	0.000193353	0.00016079	0.000137488	0.00014689	0.000155619	0.000173169	0.000190178	0.000164987	0.000160492	0.000191311	0.000193242	0.000164245	0.000134696	0.00019335	0.000126207	0.000192801	0.000181601
k__Bacteria;p__Proteobacteria;c__Gammaproteobacteria;o__Enterobacterales;f__Enterobacteriaceae;g__Salmonella;s__Salmonella enterica	9.02799e-05	0.000161198	0.000146241	3.82414e-05	8.70656e-05	5.82974e-05	8.28401e-05	0.000103576	0.000168774	0.000111681	9.88048e-05	4.87421e-05	6.39031e-05	8.72993e-05	0.000170248	6.24926e-05	0.000168077	0.000135905	0.000140262	0.000133101	0.000212951	0.000131715	6.42339e-05	0.000167744	0.000148855	2.81435e-05	0.000162531	0.000133537	4.80417e-05	8.61391e-05	8.64897e-05	9.02214e-05	0.000167405	8.77746e-05	0.000154105	8.71128e-05	0.000105153	0.000164309	0.00016556	0.000152199	7.42451e-05	0.000164234	0.000167532	9.70997e-05	0.000142243	0.000167956	0.000113281	0.000168296	0.000105189
k__Bacteria;p__Bacteroidetes;c__Bacteroidia;o__Bacteroidales;f__Odoribacteraceae;g__Odoribacter;s__Odoribacter splanchnicus	8.2332e-05	0.000148379	0.000140355	5.55081e-05	0.000112363	4.93454e-05	8.13206e-05	6.98771e-05	0.000170815	0.000142586	0.000114951	6.80585e-05	7.1355e-05	8.49754e-05	0.000156278	8.50669e-05	0.000164266	0.000110632	0.000112151	9.2579e-05	0.000107405	0.000104847	7.06612e-05	0.000169642	0.000127927	2.84024e-05	0.000156739	0.000121002	4.47453e-05	8.70432e-05	9.11195e-05	7.88868e-05	0.00016957	9.96753e-05	0.000110367	9.93322e-05	9.76154e-05	0.000137562	0.000164152	0.000114889	7.8998e-05	0.000163522	0.000170164	8.7369e-05	0.000142395	0.00017086	0.000108478	0.00017002	0.000104477
k__Bacteria;p__Firmicutes;c__Clostridia;o__Clostridiales;f__Lachnospiraceae;g__NA;s__Lachnospiraceae bacterium 3-2	5.16887e-05	5.71996e-05	5.75991e-05	5.15217e-05	5.31416e-05	4.95653e-05	5.19681e-05	4.69766e-05	5.82052e-05	5.37348e-05	5.15199e-05	5.39481e-05	5.20361e-05	5.19367e-05	5.6985e-05	5.53967e-05	5.7985e-05	4.9828e-05	4.68272e-05	4.7072e-05	4.21349e-05	4.64185e-05	5.15963e-05	5.83387e-05	4.93305e-05	4.97469e-05	5.80581e-05	4.96864e-05	5.063e-05	5.15535e-05	5.32184e-05	4.90884e-05	5.83678e-05	5.22646e-05	4.59754e-05	5.17243e-05	4.89166e-05	5.5202e-05	5.82837e-05	4.82389e-05	5.14626e-05	5.84431e-05	5.83729e-05	5.05027e-05	5.0665e-05	5.83314e-05	4.9228e-05	5.82505e-05	5.40671e-05
k__Bacteria;p__Firmicutes;c__Clostridia;o__Clostridiales;f__Ruminococcaceae;g__Ruminococcus;s__Ruminococcus albus	8.53554e-05	0.000165366	0.000158731	8.52415e-05	0.000164168	4.74275e-05	9.1384e-05	5.33354e-05	0.00021455	0.000197221	0.000145734	0.000114685	8.83001e-05	9.18772e-05	0.000176298	0.000124	0.000197939	0.000107117	0.000106439	6.89466e-05	6.79388e-05	0.00010138	8.3678e-05	0.000212465	0.00012036	3.92515e-05	0.000184659	0.000131075	5.25873e-05	9.83504e-05	0.000108152	7.59224e-05	0.000212725	0.000125216	9.46502e-05	0.000121591	0.000104636	0.000138955	0.000199816	0.000108574	9.07235e-05	0.000199813	0.000214063	8.96502e-05	0.000161515	0.000215516	0.000111893	0.000212888	0.000120777
k__Bacteria;p__Firmicutes;c__Clostridia;o__Clostridiales;f__Ruminococcaceae;g__Acutalibacter;s__Acutalibacter sp. 1XD8-33	4.21814e-05	4.89146e-05	4.88306e-05	4.26228e-05	4.57441e-05	3.93343e-05	4.2909e-05	3.67171e-05	5.1157e-05	4.57231e-05	4.31436e-05	4.72699e-05	4.2859e-05	4.23595e-05	4.913e-05	4.63121e-05	5.05265e-05	4.13825e-05	3.8879e-05	3.64596e-05	3.3852e-05	3.88145e-05	4.1889e-05	5.12051e-05	4.00507e-05	4.28303e-05	5.02133e-05	4.20726e-05	4.23605e-05	4.24192e-05	4.41888e-05	3.93109e-05	5.12405e-05	4.36523e-05	3.77844e-05	4.26823e-05	4.06261e-05	4.64971e-05	5.0776e-05	4.06676e-05	4.18316e-05	5.09217e-05	5.12701e-05	4.13284e-05	4.26967e-05	5.12781e-05	3.99937e-05	5.1146e-05	4.53913e-05
k__Bacteria;p__Firmicutes;c__Clostridia;o__Clostridiales;f__Ruminococcaceae;g__NA;s__Ruminococcaceae bacterium	0.000103762	8.55326e-05	8.95314e-05	0.000118055	8.46909e-05	0.000129532	0.000102954	0.000105592	7.85412e-05	7.83588e-05	8.38374e-05	0.000106119	0.00010909	0.000102604	8.2089e-05	0.000106453	8.07074e-05	8.41945e-05	7.64992e-05	9.38954e-05	7.22198e-05	7.71731e-05	0.000110577	7.92149e-05	7.97796e-05	0.000148363	8.36008e-05	7.76782e-05	0.000128946	9.88716e-05	9.98265e-05	0.000101078	7.92588e-05	9.19974e-05	7.66769e-05	9.22966e-05	8.61208e-05	8.64728e-05	8.12909e-05	7.76112e-05	0.000104622	8.17258e-05	7.90699e-05	9.7251e-05	7.41017e-05	7.87324e-05	8.52048e-05	7.89227e-05	9.47333e-05
k__Bacteria;p__Firmicutes;c__Clostridia;o__Clostridiales;f__Lachnospiraceae;g__Lachnoclostridium;s__Lachnoclostridium sp. An298	6.51145e-05	6.4781e-05	6.67817e-05	6.09617e-05	5.8518e-05	6.53866e-05	6.31232e-05	6.6851e-05	6.1249e-05	6.25687e-05	6.2004e-05	5.38499e-05	6.32345e-05	6.58271e-05	6.31844e-05	6.52256e-05	6.2452e-05	6.08733e-05	5.76019e-05	7.06779e-05	5.70315e-05	5.55384e-05	6.55965e-05	6.16032e-05	6.57402e-05	4.85703e-05	6.37431e-05	5.77207e-05	5.60624e-05	6.3783e-05	6.41293e-05	6.56197e-05	6.15946e-05	6.25335e-05	5.82315e-05	6.43531e-05	5.94517e-05	6.51823e-05	6.28118e-05	5.64039e-05	6.57467e-05	6.29296e-05	6.1527e-05	6.34826e-05	6.06798e-05	6.13424e-05	6.47733e-05	6.1458e-05	6.34518e-05
k__Bacteria;p__Firmicutes;c__Clostridia;o__Clostridiales;f__Eubacteriaceae;g__Eubacterium;s__[Eubacterium] eligens	5.98641e-05	6.65017e-05	6.74314e-05	6.41709e-05	6.52133e-05	5.64964e-05	6.08748e-05	5.18351e-05	6.87232e-05	6.60476e-05	6.22897e-05	6.66053e-05	6.22059e-05	6.08354e-05	6.62255e-05	6.84832e-05	6.80759e-05	5.67625e-05	5.3231e-05	5.24089e-05	4.44607e-05	5.26647e-05	6.15873e-05	6.88712e-05	5.69033e-05	5.76998e-05	6.80073e-05	5.76128e-05	5.83464e-05	6.07518e-05	6.31246e-05	5.65326e-05	6.89225e-05	6.28317e-05	5.1342e-05	6.22836e-05	5.68995e-05	6.32027e-05	6.85888e-05	5.42453e-05	6.11592e-05	6.8819e-05	6.89605e-05	5.84022e-05	5.98589e-05	6.89291e-05	5.77171e-05	6.87561e-05	6.35372e-05
k__Bacteria;p__Firmicutes;c__Bacilli;o__Lactobacillales;f__Lactobacillaceae;g__Lactobacillus;s__Lactobacillus vaginalis	2.65749e-05	6.41224e-05	5.86637e-05	1.90301e-05	5.14092e-05	1.24432e-05	2.76553e-05	1.77323e-05	8.56475e-05	6.71009e-05	4.76228e-05	2.88895e-05	2.40327e-05	2.8119e-05	7.03568e-05	3.28433e-05	7.85695e-05	4.02576e-05	4.14826e-05	2.50261e-05	3.20147e-05	3.89139e-05	2.26537e-05	8.44559e-05	4.61418e-05	8.22863e-06	7.19399e-05	4.95551e-05	1.319e-05	3.02003e-05	3.30458e-05	2.37905e-05	8.44857e-05	3.88323e-05	3.83462e-05	3.73968e-05	3.57433e-05	5.45473e-05	7.86535e-05	4.37528e-05	2.60441e-05	7.83254e-05	8.50641e-05	2.90356e-05	6.16848e-05	8.58012e-05	3.85443e-05	8.48062e-05	3.99527e-05
k__Bacteria;p__Firmicutes;c__Negativicutes;o__Acidaminococcales;f__Acidaminococcaceae;g__Phascolarctobacterium;s__Phascolarctobacterium succinatutens	5.34636e-05	0.000151697	0.00013829	4.75002e-05	0.000142896	2.13936e-05	5.90017e-05	2.77753e-05	0.000228327	0.000187053	0.00011975	8.07145e-05	5.36019e-05	5.86758e-05	0.00017014	8.49109e-05	0.000201296	8.26279e-05	8.51772e-05	4.06533e-05	4.89102e-05	8.018e-05	4.87442e-05	0.000224191	9.5224e-05	1.68372e-05	0.000179216	0.000113097	2.59866e-05	6.56499e-05	7.48634e-05	4.51948e-05	0.000224512	9.39004e-05	7.29058e-05	8.86087e-05	7.74342e-05	0.000118612	0.000202786	8.97339e-05	5.60698e-05	0.000202253	0.000226694	5.89799e-05	0.00014982	0.000229379	8.24222e-05	0.000225268	9.11583e-05
k__Bacteria;p__Firmicutes;c__Clostridia;o__Clostridiales;f__Lachnospiraceae;g__Coprococcus;s__Coprococcus sp. AF27-8	0.000131089	0.000139303	0.000135765	0.000146704	0.000130726	0.000150182	0.000138278	0.000110809	0.000147594	0.000106276	0.000108506	0.000201233	0.00013973	0.000124824	0.00014084	0.000137129	0.000145212	0.000119371	0.000107398	8.57805e-05	9.49863e-05	0.000115958	0.00012776	0.000147657	9.00984e-05	0.000332087	0.000144301	0.000119663	0.000219897	0.000125786	0.000133312	0.000112419	0.000147882	0.000121726	0.00010437	0.000111028	0.000117931	0.000131769	0.000145299	0.000125613	0.000120947	0.000146156	0.000147807	0.000124135	0.000102451	0.000147909	9.54063e-05	0.00014747	0.00013772
k__Bacteria;p__Bacteroidetes;c__Bacteroidia;o__Bacteroidales;f__Tannerellaceae;g__Parabacteroides;s__Parabacteroides sp. AF39-10AC	0.000153489	0.000268813	0.000244828	6.56331e-05	0.000146162	0.000100399	0.0001406	0.000177451	0.000279322	0.000187449	0.000166702	8.2126e-05	0.000108964	0.00014855	0.000283045	0.000106311	0.000278794	0.00022847	0.000235495	0.000227826	0.000357684	0.000220882	0.000109932	0.00027775	0.000251472	4.79144e-05	0.000270264	0.00022342	8.18218e-05	0.000146253	0.000146559	0.000154051	0.000277186	0.000148462	0.000258973	0.000147823	0.000177421	0.00027485	0.000274722	0.000254256	0.000126752	0.000272557	0.000277359	0.000164733	0.000238217	0.000277984	0.000192118	0.000278618	0.00017724
k__Bacteria;p__Firmicutes;c__Clostridia;o__Clostridiales;f__Ruminococcaceae;g__Ruminococcus;s__Ruminococcus sp. AF18-22	7.76209e-05	9.33768e-05	9.07506e-05	6.90605e-05	7.85629e-05	7.39836e-05	7.84132e-05	7.10088e-05	9.76651e-05	7.56854e-05	7.31632e-05	8.50583e-05	7.49202e-05	7.56716e-05	9.48056e-05	7.60137e-05	9.66281e-05	7.98519e-05	7.5012e-05	6.6827e-05	7.3682e-05	7.63892e-05	7.17884e-05	9.76299e-05	7.15854e-05	9.13634e-05	9.56679e-05	7.98538e-05	8.52298e-05	7.5626e-05	7.8649e-05	7.10615e-05	9.76768e-05	7.5453e-05	7.48002e-05	7.20246e-05	7.50748e-05	9.00572e-05	9.65586e-05	8.25804e-05	7.20751e-05	9.67528e-05	9.7682e-05	7.62802e-05	7.62014e-05	9.77466e-05	6.95291e-05	9.7589e-05	8.34749e-05
k__Bacteria;p__Firmicutes;c__Clostridia;o__Clostridiales;f__Lachnospiraceae;g__Coprococcus;s__Coprococcus sp. AM14-16	2.25458e-05	2.83051e-05	2.8681e-05	2.29272e-05	2.76914e-05	1.81285e-05	2.28042e-05	1.87569e-05	3.0191e-05	3.10736e-05	2.73938e-05	2.30043e-05	2.29669e-05	2.35619e-05	2.84367e-05	2.71909e-05	2.96117e-05	2.3014e-05	2.21338e-05	2.15906e-05	1.76672e-05	2.11573e-05	2.31289e-05	3.02029e-05	2.56975e-05	1.38333e-05	2.92571e-05	2.41827e-05	1.69396e-05	2.37363e-05	2.47293e-05	2.17342e-05	3.02183e-05	2.59388e-05	2.10884e-05	2.62757e-05	2.28922e-05	2.64347e-05	2.98869e-05	2.16801e-05	2.37609e-05	2.9937e-05	3.02743e-05	2.25404e-05	2.74446e-05	3.029e-05	2.51333e-05	3.0172e-05	2.52792e-05
k__Bacteria;p__Firmicutes;c__Clostridia;o__Clostridiales;f__Ruminococcaceae;g__Ruminococcus;s__Ruminococcus sp. AM31-15AC	7.44649e-05	0.000113191	0.000108577	8.42315e-05	0.000113897	5.74143e-05	8.10581e-05	4.96238e-05	0.000138873	0.000109735	9.28473e-05	0.000124011	8.08906e-05	7.56305e-05	0.000118769	9.82751e-05	0.00013037	8.02693e-05	7.55865e-05	4.86558e-05	5.20665e-05	7.7603e-05	7.35722e-05	0.000137971	7.13499e-05	9.06891e-05	0.000124151	9.20655e-05	8.01925e-05	7.97672e-05	8.75586e-05	6.29665e-05	0.000138222	9.10556e-05	6.86009e-05	8.41295e-05	7.98941e-05	9.8018e-05	0.000131149	8.41679e-05	7.42331e-05	0.000131628	0.00013874	7.43201e-05	9.41678e-05	0.000139439	7.17939e-05	0.00013807	9.48795e-05
k__Bacteria;p__Firmicutes;c__Clostridia;o__Clostridiales;f__Lachnospiraceae;g__Blautia;s__Blautia sp. TM10-2	0.000125058	0.000163749	0.000158071	0.00012439	0.000148693	0.000111568	0.000130708	0.000100186	0.000182923	0.00014053	0.000129622	0.000167576	0.000127438	0.000123427	0.000168532	0.000138049	0.0001771	0.000129937	0.000121659	9.37002e-05	0.000103263	0.000125184	0.000118857	0.000182402	0.000113559	0.000162552	0.000172624	0.000137233	0.000142902	0.000126156	0.000134333	0.000110028	0.000182604	0.000132245	0.000116681	0.000123829	0.000125273	0.000151047	0.000177409	0.000135813	0.00011892	0.000177942	0.00018287	0.000123241	0.000132714	0.000183321	0.000112641	0.000182402	0.000143699
k__Bacteria;p__Bacteroidetes;c__Bacteroidia;o__Bacteroidales;f__Bacteroidaceae;g__Bacteroides;s__Bacteroides sp. AM10-21B	0.000122284	0.000151776	0.000146273	8.14993e-05	0.000107188	0.000109946	0.000116698	0.000133153	0.000149712	0.000115019	0.000112444	9.15673e-05	0.000103852	0.000118351	0.000153646	9.96032e-05	0.000151256	0.000137899	0.000133524	0.000139471	0.00016543	0.00013105	0.000103793	0.000149782	0.000136173	8.68774e-05	0.00015094	0.000131105	0.000103083	0.000115545	0.0001165	0.000119429	0.000149668	0.000111684	0.000141052	0.000110238	0.000120869	0.000154335	0.000150361	0.000143051	0.000108773	0.000150119	0.000149535	0.000122978	0.000129266	0.000149458	0.000121617	0.000149801	0.000126876
k__Bacteria;p__Deferribacteres;c__Deferribacteres;o__Deferribacterales;f__Deferribacteraceae;g__Mucispirillum;s__Mucispirillum schaedleri	5.96692e-06	1.49913e-05	1.22886e-05	4.48491e-06	1.06165e-05	3.84922e-06	6.8192e-06	3.53408e-06	2.23654e-05	8.67654e-06	7.00302e-06	1.40102e-05	5.63667e-06	5.47919e-06	1.73493e-05	6.18494e-06	1.98737e-05	8.91999e-06	8.48065e-06	2.8433e-06	7.21283e-06	9.66406e-06	4.36688e-06	2.1899e-05	5.406e-06	1.44578e-05	1.76733e-05	1.1111e-05	9.32919e-06	6.10354e-06	7.0772e-06	4.2118e-06	2.19467e-05	7.03303e-06	7.87443e-06	5.54485e-06	7.53167e-06	1.22995e-05	1.95658e-05	1.23959e-05	4.6047e-06	1.95765e-05	2.20708e-05	6.20526e-06	9.13346e-06	2.23613e-05	4.84335e-06	2.20334e-05	9.38183e-06
k__Bacteria;p__Proteobacteria;c__Gammaproteobacteria;o__Enterobacterales;f__Enterobacteriaceae;g__Enterobacter;s__Enterobacter hormaechei	4.57443e-08	1.1008e-05	4.36851e-06	1.11722e-09	1.07215e-06	6.00541e-10	5.16973e-08	1.12801e-08	6.1543e-05	3.62351e-06	6.94743e-07	4.19374e-08	1.21259e-08	4.45679e-08	2.29705e-05	2.89296e-08	3.73912e-05	1.39967e-06	2.37443e-06	5.36116e-08	3.69361e-06	2.08267e-06	6.97429e-09	5.47932e-05	1.43979e-06	1.69392e-10	2.03737e-05	4.27237e-06	1.63189e-09	7.05854e-08	1.02254e-07	2.46369e-08	5.4609e-05	2.19937e-07	2.20727e-06	1.3874e-07	4.23818e-07	5.78369e-06	3.41743e-05	5.19998e-06	1.84693e-08	3.24303e-05	5.66177e-05	9.46543e-08	7.43036e-06	6.03639e-05	3.25832e-07	5.72139e-05	4.66063e-07
k__Bacteria;p__Actinobacteria;c__Actinobacteria;o__Corynebacteriales;f__Corynebacteriaceae;g__Corynebacterium;s__Corynebacterium stationis	6.66779e-05	0.000187599	0.000171295	5.95093e-05	0.000177244	2.68432e-05	7.35421e-05	3.47451e-05	0.000281484	0.00023185	0.000148786	0.000100396	6.69496e-05	7.31957e-05	0.000210141	0.000105929	0.000248389	0.000102531	0.000105623	5.07974e-05	6.06509e-05	9.93996e-05	6.09645e-05	0.00027644	0.000118321	2.10702e-05	0.000221374	0.000140057	3.24845e-05	8.18219e-05	9.32338e-05	5.64528e-05	0.000276836	0.000116827	9.04362e-05	0.000110372	9.62434e-05	0.000146868	0.000250266	0.000111071	7.00409e-05	0.000249624	0.00027951	7.34833e-05	0.000185523	0.000282787	0.000102606	0.000277748	0.000113254
k__Bacteria;p__Bacteroidetes;c__Bacteroidia;o__Bacteroidales;f__Bacteroidaceae;g__Bacteroides;s__Bacteroides sp. AM16-13	0.000114088	0.000199142	0.000183944	5.50403e-05	0.000118607	7.29452e-05	0.000106242	0.000122625	0.000211126	0.000153214	0.000132851	6.68312e-05	8.52964e-05	0.000112646	0.000209139	8.79229e-05	0.000209105	0.000164521	0.00016904	0.000160563	0.000227651	0.000157661	8.61662e-05	0.000209954	0.00018638	3.49867e-05	0.000202266	0.000165133	5.9687e-05	0.000111825	0.000113069	0.000113977	0.000209604	0.00011713	0.000180733	0.000117347	0.000132407	0.000199028	0.000206908	0.000178349	9.86255e-05	0.000205483	0.000209881	0.000122088	0.000182291	0.000210403	0.000146323	0.000210535	0.000134229
k__Bacteria;p__Firmicutes;c__Clostridia;o__Clostridiales;f__Eubacteriaceae;g__Eubacterium;s__Eubacterium sp. 14-2	4.68988e-05	6.36261e-05	6.25931e-05	4.52141e-05	5.88375e-05	3.7395e-05	4.80853e-05	3.79472e-05	7.04059e-05	6.26488e-05	5.52091e-05	5.29598e-05	4.70079e-05	4.79079e-05	6.50677e-05	5.42151e-05	6.83365e-05	5.01699e-05	4.80813e-05	4.10306e-05	3.96453e-05	4.72214e-05	4.56768e-05	7.02506e-05	5.09711e-05	3.60675e-05	6.67065e-05	5.34683e-05	3.98883e-05	4.87826e-05	5.14398e-05	4.3372e-05	7.02989e-05	5.31019e-05	4.59262e-05	5.19142e-05	4.86146e-05	5.87602e-05	6.86921e-05	4.99778e-05	4.6977e-05	6.87976e-05	7.04463e-05	4.70317e-05	5.73624e-05	7.05873e-05	4.92541e-05	7.02428e-05	5.44547e-05
k__Bacteria;p__Firmicutes;c__Bacilli;o__Lactobacillales;f__Lactobacillaceae;g__Lactobacillus;s__Lactobacillus hominis	5.5304e-05	7.6561e-05	7.65276e-05	5.49912e-05	7.41828e-05	4.09874e-05	5.64861e-05	4.36485e-05	8.50247e-05	8.46708e-05	7.19596e-05	5.89507e-05	5.60806e-05	5.80558e-05	7.79561e-05	6.85135e-05	8.23647e-05	5.94207e-05	5.76238e-05	5.1589e-05	4.45121e-05	5.50206e-05	5.57635e-05	8.48668e-05	6.64054e-05	3.15038e-05	8.03758e-05	6.43556e-05	3.9583e-05	5.92026e-05	6.23273e-05	5.24677e-05	8.4918e-05	6.66846e-05	5.42845e-05	6.69289e-05	5.85688e-05	7.00783e-05	8.30903e-05	5.70468e-05	5.80784e-05	8.31831e-05	8.51517e-05	5.59478e-05	7.41946e-05	8.53102e-05	6.39229e-05	8.48409e-05	6.51372e-05
k__Bacteria;p__Firmicutes;c__Clostridia;o__Clostridiales;f__Lachnospiraceae;g__Blautia;s__Blautia sp. AF26-2	0.000124694	0.000131915	0.000128684	0.000139786	0.000123952	0.000143264	0.000131464	0.000105627	0.0001395	0.000100792	0.000103032	0.000190859	0.000132975	0.00011876	0.000133273	0.000130421	0.000137328	0.000113267	0.000101882	8.17758e-05	9.01509e-05	0.000109961	0.000121702	0.000139577	8.56143e-05	0.000315587	0.000136548	0.000113407	0.000209114	0.000119608	0.000126698	0.00010706	0.000139788	0.000115641	9.90407e-05	0.000105568	0.000111984	0.000124883	0.000137421	0.000119008	0.000115156	0.000138234	0.000139713	0.000118026	9.71297e-05	0.0001398	9.07262e-05	0.000139394	0.000130718
k__Bacteria;p__Firmicutes;c__Clostridia;o__Clostridiales;f__Lachnospiraceae;g__Roseburia;s__Roseburia intestinalis	4.63058e-05	5.10135e-05	5.13585e-05	3.86674e-05	4.26389e-05	4.3422e-05	4.47461e-05	4.76454e-05	4.94609e-05	4.63037e-05	4.50105e-05	3.7173e-05	4.30298e-05	4.63735e-05	5.05209e-05	4.40419e-05	5.01015e-05	4.67237e-05	4.47237e-05	5.12105e-05	4.68598e-05	4.31909e-05	4.40862e-05	4.96327e-05	4.96604e-05	3.19386e-05	5.05889e-05	4.47983e-05	3.81418e-05	4.51999e-05	4.56021e-05	4.61559e-05	4.96161e-05	4.46735e-05	4.56521e-05	4.54006e-05	4.40233e-05	5.11739e-05	5.02144e-05	4.4935e-05	4.50884e-05	5.02399e-05	4.95813e-05	4.58115e-05	4.67691e-05	4.94899e-05	4.71366e-05	4.95645e-05	4.67662e-05
k__Bacteria;p__Firmicutes;c__Clostridia;o__Clostridiales;f__Ruminococcaceae;g__Ruminococcus;s__Ruminococcus sp. AM47-2BH	2.27825e-05	7.1549e-05	6.394e-05	1.9288e-05	6.5196e-05	8.50321e-06	2.53644e-05	1.13627e-05	0.000112049	8.563e-05	5.32867e-05	3.59772e-05	2.25031e-05	2.49139e-05	8.15159e-05	3.61533e-05	9.7625e-05	3.73471e-05	3.87709e-05	1.67606e-05	2.21671e-05	3.66887e-05	2.00901e-05	0.000109744	4.20888e-05	7.05106e-06	8.57993e-05	5.24345e-05	1.09086e-05	2.81995e-05	3.24872e-05	1.8848e-05	0.000109908	4.11926e-05	3.30129e-05	3.8251e-05	3.4357e-05	5.50321e-05	9.81663e-05	4.18614e-05	2.34192e-05	9.78429e-05	0.000111057	2.5421e-05	6.92803e-05	0.000112534	3.56955e-05	0.000110366	4.07253e-05
k__Bacteria;p__Firmicutes;c__Clostridia;o__Clostridiales;f__Ruminococcaceae;g__Ruminococcus;s__Ruminococcus callidus	5.86901e-05	9.91933e-05	9.56e-05	6.21973e-05	9.9247e-05	3.85762e-05	6.30668e-05	3.84017e-05	0.000123941	0.000107832	8.55118e-05	8.51263e-05	6.20541e-05	6.15108e-05	0.000104568	8.09813e-05	0.000115689	6.78638e-05	6.57172e-05	4.36902e-05	4.38837e-05	6.46713e-05	5.80211e-05	0.000123	6.89094e-05	4.20334e-05	0.000109337	7.99328e-05	4.67138e-05	6.51557e-05	7.13377e-05	5.13564e-05	0.000123177	7.83334e-05	5.91962e-05	7.46814e-05	6.69995e-05	8.50246e-05	0.000116624	6.93824e-05	6.0723e-05	0.000116826	0.000123779	6.00735e-05	9.04124e-05	0.000124471	6.66034e-05	0.000123149	7.80861e-05
k__Bacteria;p__Firmicutes;c__Erysipelotrichia;o__Erysipelotrichales;f__Erysipelotrichaceae;g__Holdemania;s__Holdemania filiformis	2.93132e-05	3.07606e-05	3.15306e-05	2.81372e-05	2.83265e-05	2.81629e-05	2.87702e-05	2.8533e-05	2.99854e-05	3.03169e-05	2.93098e-05	2.59547e-05	2.88681e-05	2.97904e-05	3.02357e-05	3.06447e-05	3.0276e-05	2.79076e-05	2.64547e-05	3.04014e-05	2.48714e-05	2.55597e-05	2.96205e-05	3.01177e-05	2.99836e-05	2.18682e-05	3.06531e-05	2.71214e-05	2.50753e-05	2.91541e-05	2.9598e-05	2.90881e-05	3.01196e-05	2.92621e-05	2.63585e-05	2.98831e-05	2.73811e-05	3.038e-05	3.04689e-05	2.60661e-05	2.97885e-05	3.05291e-05	3.01067e-05	2.87068e-05	2.87901e-05	3.00435e-05	2.95733e-05	3.00566e-05	2.9538e-05
k__Bacteria;p__Firmicutes;c__Clostridia;o__Clostridiales;f__Lachnospiraceae;g__Lachnoclostridium;s__Lachnoclostridium sp. SNUG30386	7.08441e-05	0.000129057	0.000116595	2.9736e-05	6.9242e-05	4.51604e-05	6.51363e-05	8.05924e-05	0.000136225	8.87706e-05	7.81211e-05	3.86724e-05	5.00096e-05	6.84343e-05	0.000136741	4.90187e-05	0.000135335	0.000107879	0.000111467	0.000103576	0.000169094	0.000104835	5.00613e-05	0.000135324	0.000117453	2.21263e-05	0.000130526	0.000106539	3.76986e-05	6.7686e-05	6.81096e-05	7.04546e-05	0.000135053	6.92418e-05	0.000122338	6.8468e-05	8.316e-05	0.000131105	0.000133254	0.000121638	5.80015e-05	0.000132172	0.000135175	7.63563e-05	0.000113312	0.000135557	8.90467e-05	0.000135793	8.33269e-05
k__Bacteria;p__Proteobacteria;c__Epsilonproteobacteria;o__Campylobacterales;f__Helicobacteraceae;g__Helicobacter;s__Helicobacter sp. MIT 03-1616	8.74508e-06	3.44264e-05	2.9447e-05	6.60936e-06	2.90516e-05	2.78768e-06	9.91117e-06	4.00084e-06	5.87691e-05	3.86312e-05	2.25606e-05	1.50748e-05	8.33179e-06	9.49323e-06	4.05973e-05	1.38123e-05	4.99106e-05	1.63731e-05	1.72835e-05	6.03651e-06	9.82991e-06	1.65167e-05	7.15414e-06	5.72447e-05	1.76563e-05	2.54704e-06	4.26358e-05	2.42953e-05	4.00169e-06	1.10173e-05	1.29713e-05	6.9149e-06	5.73364e-05	1.68636e-05	1.45647e-05	1.51372e-05	1.44376e-05	2.5563e-05	4.9981e-05	1.96614e-05	8.60195e-06	4.97376e-05	5.8029e-05	1.00156e-05	3.20125e-05	5.89854e-05	1.42807e-05	5.768e-05	1.73456e-05
k__Bacteria;p__Firmicutes;c__Clostridia;o__Clostridiales;f__Clostridiaceae;g__Butyricicoccus;s__Butyricicoccus pullicaecorum	2.37657e-05	4.0658e-05	3.76906e-05	1.40344e-05	2.72915e-05	1.59129e-05	2.30713e-05	2.25593e-05	4.50156e-05	3.24109e-05	2.79437e-05	1.84356e-05	1.94421e-05	2.35207e-05	4.28362e-05	2.07602e-05	4.39066e-05	3.21527e-05	3.22976e-05	2.71238e-05	3.70538e-05	3.10251e-05	1.89971e-05	4.47327e-05	3.36322e-05	1.07774e-05	4.22084e-05	3.34473e-05	1.52791e-05	2.37527e-05	2.4571e-05	2.2588e-05	4.46986e-05	2.53887e-05	3.31699e-05	2.47506e-05	2.71446e-05	3.9128e-05	4.35889e-05	3.49527e-05	2.10709e-05	4.34022e-05	4.47863e-05	2.50049e-05	3.58065e-05	4.4939e-05	2.80286e-05	4.48415e-05	2.87072e-05
k__Bacteria;p__Bacteroidetes;c__Bacteroidia;o__Bacteroidales;f__Tannerellaceae;g__Parabacteroides;s__Parabacteroides johnsonii	6.2289e-05	8.72747e-05	8.3354e-05	4.19352e-05	6.30088e-05	4.96229e-05	6.03288e-05	6.21747e-05	9.08765e-05	7.02997e-05	6.47972e-05	4.95546e-05	5.34324e-05	6.13107e-05	8.96301e-05	5.46902e-05	9.0245e-05	7.41931e-05	7.27075e-05	6.90179e-05	8.27826e-05	7.06833e-05	5.29072e-05	9.06833e-05	7.55829e-05	3.74824e-05	8.8675e-05	7.38967e-05	4.72948e-05	6.08822e-05	6.22714e-05	5.99833e-05	9.06306e-05	6.20023e-05	7.5001e-05	6.10043e-05	6.51556e-05	8.59654e-05	8.98288e-05	7.75309e-05	5.64355e-05	8.96366e-05	9.06773e-05	6.36249e-05	7.61971e-05	9.07788e-05	6.66102e-05	9.07607e-05	6.91068e-05
k__Bacteria;p__Proteobacteria;c__Betaproteobacteria;o__Burkholderiales;f__Burkholderiaceae;g__Burkholderia;s__Burkholderia stabilis	8.22548e-05	0.000159999	0.000150296	5.50346e-05	0.000121618	4.57724e-05	8.1825e-05	6.66799e-05	0.000190059	0.000158233	0.000123251	6.97454e-05	7.13043e-05	8.56373e-05	0.00017007	8.80472e-05	0.000180984	0.00011481	0.000117337	9.15627e-05	0.000108017	0.00010905	7.02285e-05	0.000188449	0.000135179	2.54688e-05	0.00017108	0.000128902	4.18161e-05	8.85678e-05	9.34414e-05	7.82134e-05	0.000188381	0.000104457	0.000114126	0.000103875	0.000101024	0.000145796	0.000180929	0.000120053	7.94776e-05	0.000180151	0.000189194	8.81857e-05	0.000155581	0.000190155	0.000113297	0.000188962	0.000108615
k__Bacteria;p__Bacteroidetes;c__Bacteroidia;o__Bacteroidales;f__Bacteroidaceae;g__Bacteroides;s__Bacteroides sp. AM41-16	7.96004e-05	0.00022014	0.0002017	7.15755e-05	0.000209097	3.24149e-05	8.76465e-05	4.17878e-05	0.000328024	0.000273519	0.000176362	0.000118772	8.01008e-05	8.74417e-05	0.000245927	0.000126437	0.000290058	0.000121212	0.000124734	6.10524e-05	7.17115e-05	0.000117253	7.31858e-05	0.000322286	0.000140504	2.51624e-05	0.00025909	0.00016484	3.88242e-05	9.75472e-05	0.000110947	6.76622e-05	0.000322742	0.000138783	0.000106908	0.000131502	0.000114122	0.000172851	0.000292342	0.000130584	8.39053e-05	0.000291622	0.000325819	8.7563e-05	0.000218528	0.000329557	0.000122235	0.000323764	0.000134108
k__Bacteria;p__Firmicutes;c__Clostridia;o__Clostridiales;f__Clostridiaceae;g__Butyricicoccus;s__Butyricicoccus porcorum	7.11857e-05	7.55924e-05	7.47525e-05	7.78988e-05	7.15175e-05	7.75072e-05	7.3915e-05	6.16287e-05	7.87267e-05	6.24818e-05	6.2606e-05	9.63011e-05	7.4908e-05	6.91339e-05	7.5879e-05	7.56826e-05	7.78549e-05	6.5366e-05	5.95891e-05	5.19665e-05	5.25511e-05	6.24802e-05	7.05296e-05	7.88363e-05	5.42346e-05	0.000131216	7.76831e-05	6.53151e-05	0.000100071	6.92557e-05	7.27138e-05	6.32985e-05	7.89312e-05	6.80229e-05	5.80217e-05	6.39055e-05	6.47815e-05	7.20146e-05	7.80623e-05	6.64994e-05	6.77666e-05	7.84543e-05	7.8903e-05	6.79876e-05	5.9414e-05	7.89071e-05	5.65913e-05	7.87187e-05	7.43059e-05
k__Bacteria;p__Bacteroidetes;c__Bacteroidia;o__Bacteroidales;f__Rikenellaceae;g__Alistipes;s__Alistipes sp. HGB5	6.55464e-05	0.000120161	0.000108417	2.74311e-05	6.43318e-05	4.16117e-05	6.03016e-05	7.43728e-05	0.000127155	8.24698e-05	7.24546e-05	3.58965e-05	4.62283e-05	6.32973e-05	0.000127443	4.53458e-05	0.000126229	0.000100176	0.000103548	9.55969e-05	0.000157048	9.743e-05	4.6218e-05	0.000126294	0.000108874	2.04748e-05	0.000121644	9.90872e-05	3.4871e-05	6.26514e-05	6.30855e-05	6.509e-05	0.000126042	6.41707e-05	0.00011361	6.3383e-05	7.71309e-05	0.000121942	0.000124274	0.00011319	5.359e-05	0.000123259	0.000126161	7.06942e-05	0.000105344	0.000126529	8.24418e-05	0.000126738	7.73235e-05
k__Bacteria;p__NA;c__NA;o__NA;f__NA;g__NA;s__bacterium 1XD42-54	3.48716e-05	6.36712e-05	6.1334e-05	3.21036e-05	5.9702e-05	2.0362e-05	3.64605e-05	2.39494e-05	7.88906e-05	7.24238e-05	5.54053e-05	4.08058e-05	3.46856e-05	3.71522e-05	6.72653e-05	4.63684e-05	7.38995e-05	4.34899e-05	4.32921e-05	3.09468e-05	3.07472e-05	4.10013e-05	3.345e-05	7.82571e-05	4.94714e-05	1.51966e-05	6.96924e-05	5.11783e-05	2.10829e-05	3.91477e-05	4.23482e-05	3.18446e-05	7.83185e-05	4.80562e-05	3.95989e-05	4.72224e-05	4.16813e-05	5.52252e-05	7.44536e-05	4.3865e-05	3.63381e-05	7.44014e-05	7.87313e-05	3.65435e-05	6.22201e-05	7.91674e-05	4.53064e-05	7.83914e-05	4.70871e-05
k__Bacteria;p__Firmicutes;c__NA;o__NA;f__NA;g__NA;s__Firmicutes bacterium AF36-3BH	4.29443e-05	5.59059e-05	5.54594e-05	4.1876e-05	5.21676e-05	3.51485e-05	4.37849e-05	3.55335e-05	6.07298e-05	5.5727e-05	4.96859e-05	4.6958e-05	4.31435e-05	4.39441e-05	5.67881e-05	4.94216e-05	5.92757e-05	4.49542e-05	4.30065e-05	3.84858e-05	3.57551e-05	4.20741e-05	4.23214e-05	6.06615e-05	4.63207e-05	3.25657e-05	5.81916e-05	4.73362e-05	3.63381e-05	4.44969e-05	4.66717e-05	4.01772e-05	6.0699e-05	4.79882e-05	4.12364e-05	4.73046e-05	4.38134e-05	5.20696e-05	5.96238e-05	4.41692e-05	4.33528e-05	5.97247e-05	6.08065e-05	4.28988e-05	5.09537e-05	6.0889e-05	4.50194e-05	6.06336e-05	4.88383e-05
k__Bacteria;p__Firmicutes;c__Clostridia;o__Clostridiales;f__Lachnospiraceae;g__Blautia;s__Blautia marasmi	0.00010422	7.78237e-05	8.26935e-05	0.00011815	7.67538e-05	0.000140117	0.000101701	0.000113977	6.8066e-05	7.09641e-05	7.87815e-05	9.72875e-05	0.000108753	0.000102736	7.3582e-05	0.000102555	7.10148e-05	8.08864e-05	7.31555e-05	0.000100432	7.28487e-05	7.3421e-05	0.000112453	6.88224e-05	7.80023e-05	0.000149004	7.4596e-05	7.19861e-05	0.000130669	9.74984e-05	9.70244e-05	0.000104197	6.88442e-05	8.78192e-05	7.457e-05	8.94924e-05	8.30587e-05	8.07612e-05	7.15483e-05	7.28634e-05	0.000105444	7.19439e-05	6.8612e-05	9.67687e-05	6.81927e-05	6.82125e-05	8.3959e-05	6.8519e-05	9.00772e-05
k__Bacteria;p__Firmicutes;c__Clostridia;o__Clostridiales;f__Lachnospiraceae;g__Coprococcus;s__Coprococcus sp. AM27-12LB	0.000107901	0.000120206	0.000116268	0.000108818	0.000106121	0.000117449	0.000112079	9.47378e-05	0.000126797	9.01136e-05	9.10372e-05	0.000148134	0.000110048	0.000102719	0.000122012	0.000107355	0.000125041	0.000103272	9.41669e-05	7.68822e-05	8.87851e-05	0.000100336	0.000101606	0.000126782	8.0667e-05	0.000223465	0.000124009	0.000102979	0.000162248	0.000103177	0.000108647	9.40329e-05	0.000126926	9.99816e-05	9.28719e-05	9.19452e-05	9.93616e-05	0.000114845	0.000124884	0.000109479	9.80946e-05	0.000125442	0.000126866	0.000103437	8.97759e-05	0.000126967	8.2567e-05	0.000126677	0.000114117
k__Bacteria;p__Firmicutes;c__Clostridia;o__Clostridiales;f__Lachnospiraceae;g__Eisenbergiella;s__Eisenbergiella tayi	6.13476e-05	6.22369e-05	6.19136e-05	5.75734e-05	5.36638e-05	6.76559e-05	6.11429e-05	6.09082e-05	6.09222e-05	4.97908e-05	5.1292e-05	6.38078e-05	6.00752e-05	5.93151e-05	6.17681e-05	5.78104e-05	6.15079e-05	5.74909e-05	5.3132e-05	5.42831e-05	5.46393e-05	5.43745e-05	5.86501e-05	6.11329e-05	5.10201e-05	8.5244e-05	6.21818e-05	5.47008e-05	7.47471e-05	5.81225e-05	5.94742e-05	5.74707e-05	6.11566e-05	5.50793e-05	5.38771e-05	5.3271e-05	5.50856e-05	6.1974e-05	6.15243e-05	5.76169e-05	5.7352e-05	6.17204e-05	6.10676e-05	5.89831e-05	5.05867e-05	6.09714e-05	5.11695e-05	6.10305e-05	6.07125e-05
k__Bacteria;p__Bacteroidetes;c__Bacteroidia;o__Bacteroidales;f__Bacteroidaceae;g__Bacteroides;s__Bacteroides finegoldii	3.86228e-05	8.5982e-05	8.05226e-05	3.61443e-05	8.19305e-05	1.9345e-05	4.17809e-05	2.28395e-05	0.000117578	9.99566e-05	7.07828e-05	5.43634e-05	3.9147e-05	4.15199e-05	9.35498e-05	5.64005e-05	0.000106785	5.2551e-05	5.28193e-05	3.02387e-05	3.3353e-05	5.04453e-05	3.63298e-05	0.000116054	5.81266e-05	1.65418e-05	9.79201e-05	6.66172e-05	2.26986e-05	4.51305e-05	5.02758e-05	3.35252e-05	0.000116202	5.9339e-05	4.66003e-05	5.66219e-05	5.01347e-05	7.06535e-05	0.000107574	5.52967e-05	4.0191e-05	0.000107465	0.000117056	4.12519e-05	8.26322e-05	0.000118073	5.24882e-05	0.000116417	5.82947e-05
k__Bacteria;p__Firmicutes;c__Clostridia;o__Clostridiales;f__Lachnospiraceae;g__Blautia;s__Blautia sp. AF13-16	2.69583e-05	5.59122e-05	4.918e-05	1.06449e-05	2.87057e-05	1.57909e-05	2.50935e-05	2.90776e-05	6.21553e-05	3.67439e-05	3.1241e-05	1.57299e-05	1.868e-05	2.58755e-05	6.04757e-05	1.8588e-05	6.08061e-05	4.42441e-05	4.60808e-05	3.7476e-05	6.96251e-05	4.37366e-05	1.82211e-05	6.15427e-05	4.64457e-05	8.44947e-06	5.76669e-05	4.51348e-05	1.4277e-05	2.59836e-05	2.65069e-05	2.60073e-05	6.14258e-05	2.72636e-05	5.02469e-05	2.63465e-05	3.32875e-05	5.56013e-05	5.97178e-05	5.20974e-05	2.14493e-05	5.91859e-05	6.15372e-05	2.94623e-05	4.75957e-05	6.18273e-05	3.43388e-05	6.18255e-05	3.36917e-05
k__Bacteria;p__Firmicutes;c__Clostridia;o__Clostridiales;f__Lachnospiraceae;g__Blautia;s__Blautia sp. AF34-10	7.53059e-05	8.58113e-05	8.26384e-05	7.4758e-05	7.49832e-05	8.06247e-05	7.82826e-05	6.57498e-05	9.1193e-05	6.38757e-05	6.41377e-05	0.0001036	7.63749e-05	7.16346e-05	8.73883e-05	7.46764e-05	8.97364e-05	7.31267e-05	6.68238e-05	5.35835e-05	6.32037e-05	7.12206e-05	7.03021e-05	9.11341e-05	5.69815e-05	0.000153621	8.8761e-05	7.32559e-05	0.00011219	7.21021e-05	7.60461e-05	6.5413e-05	9.1237e-05	7.01579e-05	6.58986e-05	6.4346e-05	6.999e-05	8.17727e-05	8.95813e-05	7.80405e-05	6.81287e-05	8.99618e-05	9.12068e-05	7.24036e-05	6.38936e-05	9.13057e-05	5.79734e-05	9.10771e-05	8.04107e-05
k__Bacteria;p__Firmicutes;c__Clostridia;o__Clostridiales;f__Ruminococcaceae;g__Ruminococcus;s__Ruminococcus sp. AF33-11BH	9.59538e-05	0.00010315	0.000100301	0.00010682	9.64439e-05	0.000109073	0.000101324	8.07212e-05	0.000109791	7.84221e-05	7.98108e-05	0.000148118	0.000102116	9.13284e-05	0.000104476	0.000100376	0.000107872	8.79584e-05	7.91964e-05	6.25318e-05	6.99986e-05	8.55654e-05	9.31663e-05	0.000109806	6.62069e-05	0.00024279	0.000107036	8.84326e-05	0.000160753	9.2156e-05	9.7787e-05	8.20784e-05	0.000109974	8.9396e-05	7.69146e-05	8.13848e-05	8.6718e-05	9.73841e-05	0.000107914	9.28958e-05	8.83276e-05	0.000108542	0.000109928	9.0979e-05	7.5682e-05	0.000110022	6.99503e-05	0.000109678	0.000101355
k__Bacteria;p__Firmicutes;c__Clostridia;o__Clostridiales;f__Ruminococcaceae;g__Ruminococcus;s__Ruminococcus sp. OM02-16LB	9.55516e-05	0.000103048	0.000100136	0.000106234	9.62565e-05	0.00010839	0.000100934	8.02657e-05	0.000109828	7.82619e-05	7.95782e-05	0.000147781	0.000101651	9.09323e-05	0.000104426	9.99618e-05	0.000107865	8.77472e-05	7.90203e-05	6.218e-05	6.98228e-05	8.53961e-05	9.268e-05	0.000109835	6.59851e-05	0.000241864	0.000106984	8.82951e-05	0.000160084	9.17926e-05	9.74368e-05	8.16693e-05	0.000110003	8.91026e-05	7.67276e-05	8.10699e-05	8.64624e-05	9.72319e-05	0.000107901	9.27714e-05	8.78988e-05	0.000108527	0.000109959	9.06277e-05	7.55479e-05	0.000110059	6.96766e-05	0.000109709	0.000101086
k__Bacteria;p__Firmicutes;c__Clostridia;o__Clostridiales;f__Eubacteriaceae;g__Eubacterium;s__Eubacterium sp. OM08-24	3.90874e-05	0.000101377	9.32534e-05	3.38181e-05	9.32166e-05	1.69256e-05	4.24128e-05	2.19719e-05	0.000145597	0.000120711	8.05552e-05	5.4036e-05	3.85487e-05	4.24919e-05	0.000112314	5.82823e-05	0.000130298	5.8333e-05	5.98261e-05	3.14347e-05	3.70322e-05	5.63155e-05	3.55665e-05	0.00014327	6.7132e-05	1.28335e-05	0.000117499	7.68482e-05	1.96412e-05	4.68315e-05	5.2657e-05	3.3726e-05	0.000143438	6.44674e-05	5.23064e-05	6.14135e-05	5.44215e-05	8.15171e-05	0.000131147	6.26278e-05	4.05677e-05	0.000130809	0.000144677	4.27344e-05	9.96751e-05	0.000146184	5.82846e-05	0.000143878	6.31748e-05
k__Bacteria;p__Firmicutes;c__Clostridia;o__Clostridiales;f__Oscillospiraceae;g__Oscillibacter;s__Oscillibacter sp. ER4	4.01789e-05	4.64473e-05	4.60348e-05	3.80432e-05	4.13294e-05	3.81172e-05	4.04897e-05	3.64941e-05	4.79529e-05	4.10802e-05	3.93872e-05	4.27975e-05	3.96919e-05	3.98898e-05	4.66907e-05	4.15326e-05	4.75912e-05	4.00042e-05	3.76291e-05	3.57682e-05	3.50654e-05	3.76968e-05	3.8779e-05	4.8001e-05	3.80682e-05	4.14908e-05	4.73807e-05	4.00318e-05	4.09442e-05	3.97424e-05	4.11787e-05	3.75565e-05	4.80245e-05	4.01301e-05	3.71612e-05	3.91117e-05	3.85249e-05	4.47513e-05	4.77173e-05	3.98604e-05	3.88491e-05	4.78294e-05	4.80316e-05	3.94027e-05	3.97996e-05	4.80299e-05	3.74841e-05	4.79534e-05	4.26898e-05
k__Bacteria;p__Firmicutes;c__Clostridia;o__Clostridiales;f__Eubacteriaceae;g__Anaerofustis;s__Anaerofustis stercorihominis	5.97429e-05	6.82402e-05	6.76762e-05	5.83938e-05	6.17455e-05	5.77177e-05	6.05717e-05	5.3508e-05	7.07008e-05	6.0219e-05	5.79805e-05	6.65445e-05	5.9843e-05	5.92132e-05	6.85802e-05	6.25892e-05	7.00731e-05	5.8637e-05	5.4883e-05	5.13473e-05	5.01945e-05	5.53414e-05	5.81321e-05	7.07742e-05	5.47671e-05	6.72667e-05	6.9763e-05	5.88133e-05	6.3823e-05	5.90935e-05	6.14071e-05	5.53844e-05	7.08188e-05	5.95938e-05	5.39505e-05	5.77768e-05	5.68769e-05	6.54948e-05	7.02823e-05	5.85023e-05	5.7841e-05	7.04816e-05	7.08287e-05	5.83467e-05	5.78562e-05	7.08298e-05	5.45188e-05	7.06972e-05	6.34428e-05
k__Bacteria;p__Bacteroidetes;c__Bacteroidia;o__Bacteroidales;f__Prevotellaceae;g__Prevotella;s__Prevotella sp. P4-67	9.05429e-06	3.5535e-05	3.0409e-05	6.8626e-06	3.00355e-05	2.89435e-06	1.02632e-05	4.14308e-06	6.06184e-05	3.98866e-05	2.33165e-05	1.56338e-05	8.63596e-06	9.82814e-06	4.18894e-05	1.43097e-05	5.14913e-05	1.69152e-05	1.78473e-05	6.24117e-06	1.01422e-05	1.70609e-05	7.41561e-06	5.90494e-05	1.82266e-05	2.65308e-06	4.39991e-05	2.50875e-05	4.15747e-06	1.14041e-05	1.34257e-05	7.15912e-06	5.91444e-05	1.74445e-05	1.50381e-05	1.56588e-05	1.49275e-05	2.63908e-05	5.15666e-05	2.03008e-05	8.90988e-06	5.13177e-05	5.98577e-05	1.03643e-05	3.30328e-05	6.08424e-05	1.47583e-05	5.94969e-05	1.79384e-05
k__Bacteria;p__Firmicutes;c__Clostridia;o__Clostridiales;f__Ruminococcaceae;g__Ruminococcus;s__Ruminococcus sp. AF43-11	2.01599e-06	1.83831e-05	1.3374e-05	9.76925e-07	1.15237e-05	3.5512e-07	2.42733e-06	6.79855e-07	4.29569e-05	1.62632e-05	7.50086e-06	4.62697e-06	1.66237e-06	2.13174e-06	2.46136e-05	3.08943e-06	3.32464e-05	6.22487e-06	7.01385e-06	1.13207e-06	3.98073e-06	6.91616e-06	1.24218e-06	4.10038e-05	5.78468e-06	4.40224e-07	2.55842e-05	1.12938e-05	7.53966e-07	2.70831e-06	3.44545e-06	1.35841e-06	4.10807e-05	4.92342e-06	5.71321e-06	3.91609e-06	4.66754e-06	1.20345e-05	3.27807e-05	9.62792e-06	1.68266e-06	3.24192e-05	4.18226e-05	2.54926e-06	1.48357e-05	4.30037e-05	3.89503e-06	4.16116e-05	5.86081e-06
k__Bacteria;p__Firmicutes;c__Negativicutes;o__Acidaminococcales;f__Acidaminococcaceae;g__Acidaminococcus;s__Acidaminococcus intestini	2.93747e-05	8.85253e-05	7.97544e-05	2.53587e-05	8.17576e-05	1.12776e-05	3.25861e-05	1.48965e-05	0.000136414	0.000107246	6.75109e-05	4.55372e-05	2.91895e-05	3.21702e-05	0.000100216	4.66283e-05	0.000119426	4.70162e-05	4.86704e-05	2.19063e-05	2.78776e-05	4.59565e-05	2.62563e-05	0.000133744	5.34752e-05	9.15181e-06	0.000105514	6.53304e-05	1.41477e-05	3.62416e-05	4.15785e-05	2.45168e-05	0.000133941	5.24895e-05	4.15307e-05	4.90625e-05	4.3578e-05	6.85473e-05	0.000120179	5.20252e-05	3.04429e-05	0.000119815	0.000135301	3.26258e-05	8.64161e-05	0.00013702	4.57277e-05	0.000134456	5.15098e-05
k__Bacteria;p__Firmicutes;c__Clostridia;o__Clostridiales;f__Lachnospiraceae;g__Blautia;s__Blautia producta	5.13893e-05	7.02702e-05	6.83198e-05	4.40523e-05	5.97023e-05	4.13875e-05	5.179e-05	4.45587e-05	7.62721e-05	6.38504e-05	5.73598e-05	5.24604e-05	4.89661e-05	5.16779e-05	7.20123e-05	5.39445e-05	7.45775e-05	5.68453e-05	5.4768e-05	4.79463e-05	5.04474e-05	5.38429e-05	4.76921e-05	7.61005e-05	5.69846e-05	3.82503e-05	7.29453e-05	5.91813e-05	4.32644e-05	5.22022e-05	5.45395e-05	4.79423e-05	7.61235e-05	5.53789e-05	5.36972e-05	5.40321e-05	5.32683e-05	6.62993e-05	7.46948e-05	5.78113e-05	4.95266e-05	7.47276e-05	7.62384e-05	5.17704e-05	6.20432e-05	7.63723e-05	5.35202e-05	7.61177e-05	5.87207e-05
k__Bacteria;p__Bacteroidetes;c__Bacteroidia;o__Bacteroidales;f__Bacteroidaceae;g__Bacteroides;s__Bacteroides coprocola	3.63515e-05	4.68657e-05	4.61294e-05	3.33496e-05	4.16046e-05	3.06032e-05	3.67545e-05	3.14165e-05	5.02108e-05	4.38059e-05	3.98649e-05	3.8185e-05	3.55686e-05	3.66868e-05	4.76377e-05	3.92501e-05	4.92601e-05	3.84486e-05	3.67542e-05	3.32202e-05	3.27836e-05	3.61977e-05	3.47987e-05	5.016e-05	3.85601e-05	2.91518e-05	4.84654e-05	3.97818e-05	3.19135e-05	3.69519e-05	3.85619e-05	3.40159e-05	5.01823e-05	3.89616e-05	3.58307e-05	3.81861e-05	3.67708e-05	4.42687e-05	4.94274e-05	3.83913e-05	3.56698e-05	4.9492e-05	5.02457e-05	3.6284e-05	4.16367e-05	5.03031e-05	3.70535e-05	5.01439e-05	4.07098e-05
k__Bacteria;p__Firmicutes;c__Clostridia;o__Clostridiales;f__Ruminococcaceae;g__Ruminococcus;s__Ruminococcus sp. AM26-12LB	4.53888e-05	3.96741e-05	4.06302e-05	5.10512e-05	3.8318e-05	5.64793e-05	4.57792e-05	4.43535e-05	3.77314e-05	3.37269e-05	3.59871e-05	5.21682e-05	4.77535e-05	4.41583e-05	3.86193e-05	4.60034e-05	3.83692e-05	3.78649e-05	3.42169e-05	3.72511e-05	3.22905e-05	3.53608e-05	4.68958e-05	3.79743e-05	3.30892e-05	8.07864e-05	3.93355e-05	3.55285e-05	6.3509e-05	4.30177e-05	4.39841e-05	4.25484e-05	3.80054e-05	4.00814e-05	3.41466e-05	3.90043e-05	3.82354e-05	3.95315e-05	3.85484e-05	3.64166e-05	4.42347e-05	3.87641e-05	3.79266e-05	4.25566e-05	3.23972e-05	3.78132e-05	3.53011e-05	3.78591e-05	4.27742e-05
k__Bacteria;p__Firmicutes;c__Clostridia;o__Clostridiales;f__Eubacteriaceae;g__Eubacterium;s__[Eubacterium] hallii	7.08316e-05	6.7344e-05	6.9099e-05	7.30518e-05	6.32567e-05	7.76919e-05	7.0256e-05	6.9806e-05	6.44692e-05	6.16736e-05	6.28072e-05	7.00613e-05	7.18216e-05	7.04435e-05	6.57755e-05	7.24011e-05	6.54471e-05	6.3044e-05	5.83902e-05	6.63138e-05	5.55204e-05	5.82219e-05	7.23431e-05	6.48352e-05	6.14801e-05	7.99371e-05	6.67729e-05	5.99529e-05	7.6684e-05	6.86483e-05	6.97916e-05	6.86328e-05	6.48601e-05	6.61949e-05	5.83821e-05	6.618e-05	6.2678e-05	6.70406e-05	6.58062e-05	5.95848e-05	7.05073e-05	6.60492e-05	6.47727e-05	6.7874e-05	5.91018e-05	6.45968e-05	6.29592e-05	6.46676e-05	6.86509e-05
k__Bacteria;p__Firmicutes;c__Clostridia;o__Clostridiales;f__Clostridiaceae;g__Clostridium;s__Clostridium sp. ASF356	1.43722e-05	2.97896e-05	2.78341e-05	1.33931e-05	2.77336e-05	7.93008e-06	1.55052e-05	8.89785e-06	3.97029e-05	3.19723e-05	2.36911e-05	2.05463e-05	1.45133e-05	1.51373e-05	3.22476e-05	1.97745e-05	3.63634e-05	1.88998e-05	1.87521e-05	1.09288e-05	1.25732e-05	1.82616e-05	1.33617e-05	3.92311e-05	1.96112e-05	7.86864e-06	3.35946e-05	2.32973e-05	9.75844e-06	1.63233e-05	1.80964e-05	1.23773e-05	3.92817e-05	2.06202e-05	1.6798e-05	1.94399e-05	1.7939e-05	2.49048e-05	3.65585e-05	2.0147e-05	1.45356e-05	3.65446e-05	3.95326e-05	1.51531e-05	2.73021e-05	3.98484e-05	1.79356e-05	3.9342e-05	2.08802e-05
k__Bacteria;p__Firmicutes;c__Clostridia;o__Clostridiales;f__Lachnospiraceae;g__Marvinbryantia;s__Marvinbryantia formatexigens	5.90732e-05	6.48882e-05	6.49912e-05	5.21967e-05	5.56069e-05	5.70763e-05	5.80211e-05	5.84096e-05	6.40409e-05	5.75368e-05	5.6241e-05	5.33406e-05	5.63623e-05	5.87337e-05	6.45086e-05	5.75316e-05	6.44905e-05	5.85638e-05	5.54731e-05	5.94895e-05	5.59899e-05	5.458e-05	5.66155e-05	6.42253e-05	5.88205e-05	5.06785e-05	6.49039e-05	5.67284e-05	5.47769e-05	5.7627e-05	5.86837e-05	5.73427e-05	6.42258e-05	5.69203e-05	5.60336e-05	5.67927e-05	5.57305e-05	6.43086e-05	6.46328e-05	5.71393e-05	5.71463e-05	6.47277e-05	6.41877e-05	5.80215e-05	5.74073e-05	6.4101e-05	5.69455e-05	6.41385e-05	6.02354e-05
k__Bacteria;p__Firmicutes;c__Clostridia;o__Clostridiales;f__Ruminococcaceae;g__Ruminococcus;s__Ruminococcus sp. AM30-15AC	8.25145e-05	9.03523e-05	8.75307e-05	9.11457e-05	8.40049e-05	9.2665e-05	8.72969e-05	6.88538e-05	9.68957e-05	6.82901e-05	6.91487e-05	0.000128688	8.76159e-05	7.84751e-05	9.17812e-05	8.63389e-05	9.49884e-05	7.64308e-05	6.88923e-05	5.33623e-05	6.08042e-05	7.45288e-05	7.96412e-05	9.68647e-05	5.7238e-05	0.00020894	9.4025e-05	7.72128e-05	0.000138154	7.93624e-05	8.43824e-05	7.02728e-05	9.70145e-05	7.72799e-05	6.68319e-05	7.01256e-05	7.5112e-05	8.50288e-05	9.49931e-05	8.12081e-05	7.56704e-05	9.55363e-05	9.69866e-05	7.83888e-05	6.60115e-05	9.70959e-05	6.02713e-05	9.67668e-05	8.79273e-05
k__Bacteria;p__Proteobacteria;c__Deltaproteobacteria;o__Desulfovibrionales;f__Desulfovibrionaceae;g__Bilophila;s__Bilophila sp. 4_1_30	4.7329e-05	8.986e-05	8.04917e-05	1.9487e-05	4.75445e-05	2.93706e-05	4.36899e-05	5.29266e-05	9.64376e-05	6.09119e-05	5.30199e-05	2.64029e-05	3.32162e-05	4.56248e-05	9.58402e-05	3.27149e-05	9.53361e-05	7.3808e-05	7.64537e-05	6.80681e-05	0.000115813	7.21197e-05	3.29745e-05	9.56998e-05	7.94122e-05	1.48109e-05	9.14552e-05	7.3652e-05	2.51584e-05	4.53459e-05	4.58312e-05	4.66099e-05	9.55116e-05	4.6765e-05	8.37324e-05	4.59015e-05	5.64592e-05	9.06632e-05	9.37938e-05	8.43846e-05	3.83968e-05	9.3009e-05	9.56254e-05	5.12366e-05	7.81125e-05	9.59533e-05	5.97303e-05	9.6066e-05	5.67582e-05
k__Bacteria;p__Firmicutes;c__Clostridia;o__Clostridiales;f__Ruminococcaceae;g__Subdoligranulum;s__Subdoligranulum sp. AF14-43	4.53339e-05	7.06386e-05	6.71504e-05	4.54474e-05	6.57141e-05	3.42311e-05	4.84114e-05	3.21588e-05	8.52895e-05	6.51877e-05	5.54669e-05	6.66203e-05	4.67463e-05	4.5684e-05	7.4281e-05	5.52081e-05	8.05665e-05	5.10195e-05	4.85486e-05	3.23731e-05	3.68398e-05	4.94363e-05	4.28962e-05	8.47223e-05	4.61066e-05	4.79471e-05	7.67918e-05	5.75071e-05	4.54179e-05	4.78424e-05	5.20126e-05	3.8966e-05	8.48387e-05	5.38481e-05	4.50857e-05	5.00262e-05	4.91814e-05	6.23152e-05	8.08178e-05	5.41672e-05	4.39818e-05	8.10005e-05	8.51275e-05	4.56548e-05	5.88067e-05	8.55411e-05	4.48441e-05	8.48149e-05	5.72977e-05
k__Bacteria;p__Firmicutes;c__Clostridia;o__Clostridiales;f__Ruminococcaceae;g__Ruminococcus;s__Ruminococcus lactaris	4.02036e-05	4.77275e-05	4.55339e-05	4.12084e-05	4.23325e-05	4.23891e-05	4.24687e-05	3.33064e-05	5.22982e-05	3.51241e-05	3.48232e-05	6.13427e-05	4.14931e-05	3.81388e-05	4.90225e-05	4.1098e-05	5.09643e-05	3.94174e-05	3.58848e-05	2.64513e-05	3.25162e-05	3.87274e-05	3.74575e-05	5.21909e-05	2.95437e-05	9.24942e-05	5.00179e-05	4.03249e-05	6.36942e-05	3.878e-05	4.13665e-05	3.40347e-05	5.22649e-05	3.82458e-05	3.49356e-05	3.44903e-05	3.78629e-05	4.46796e-05	5.08676e-05	4.28301e-05	3.6179e-05	5.11064e-05	5.22729e-05	3.8657e-05	3.46707e-05	5.23789e-05	3.02804e-05	5.21753e-05	4.41818e-05
k__Bacteria;p__Firmicutes;c__Clostridia;o__Clostridiales;f__Clostridiaceae;g__Clostridium;s__Clostridium sp. OF10-22XD	4.58764e-05	5.52651e-05	5.47566e-05	5.16664e-05	5.49904e-05	4.25486e-05	4.81682e-05	3.60552e-05	6.06656e-05	5.21363e-05	4.83024e-05	6.31821e-05	4.90808e-05	4.60683e-05	5.6064e-05	5.46878e-05	5.89671e-05	4.44654e-05	4.13112e-05	3.40142e-05	3.22955e-05	4.21489e-05	4.65102e-05	6.06172e-05	4.0418e-05	5.95189e-05	5.79854e-05	4.68807e-05	5.22601e-05	4.69271e-05	4.98761e-05	4.09425e-05	6.0697e-05	4.94723e-05	3.89967e-05	4.71423e-05	4.46306e-05	5.08231e-05	5.93333e-05	4.44656e-05	4.58101e-05	5.95854e-05	6.07803e-05	4.47114e-05	4.65959e-05	6.08702e-05	4.15413e-05	6.05603e-05	5.14418e-05
k__Bacteria;p__Firmicutes;c__Clostridia;o__Clostridiales;f__Lachnospiraceae;g__Blautia;s__Blautia sp. AM42-2	7.8538e-05	8.55612e-05	8.2977e-05	8.6918e-05	7.96656e-05	8.8483e-05	8.30399e-05	6.56957e-05	9.15585e-05	6.47828e-05	6.56873e-05	0.000122068	8.34353e-05	7.47125e-05	8.68423e-05	8.2164e-05	8.98148e-05	7.25438e-05	6.53723e-05	5.09223e-05	5.773e-05	7.06888e-05	7.59266e-05	9.15413e-05	5.44194e-05	0.000198613	8.89648e-05	7.31851e-05	0.00013144	7.55084e-05	8.02359e-05	6.69766e-05	9.16823e-05	7.34498e-05	6.344e-05	6.67165e-05	7.13523e-05	8.05961e-05	8.98277e-05	7.69439e-05	7.2102e-05	9.03436e-05	9.16525e-05	7.45736e-05	6.25961e-05	9.17487e-05	5.73513e-05	9.14447e-05	8.3483e-05
k__Bacteria;p__Actinobacteria;c__Actinobacteria;o__Bifidobacteriales;f__Bifidobacteriaceae;g__Bifidobacterium;s__Bifidobacterium pseudocatenulatum	1.48379e-05	1.58965e-05	1.63997e-05	1.36569e-05	1.44902e-05	1.35039e-05	1.43731e-05	1.47282e-05	1.53673e-05	1.64637e-05	1.56225e-05	1.18176e-05	1.433e-05	1.52836e-05	1.5587e-05	1.55347e-05	1.5558e-05	1.44496e-05	1.38732e-05	1.68394e-05	1.31748e-05	1.31034e-05	1.50073e-05	1.54393e-05	1.66655e-05	8.4831e-06	1.57671e-05	1.40379e-05	1.09467e-05	1.49056e-05	1.50316e-05	1.51146e-05	1.54357e-05	1.51598e-05	1.38735e-05	1.58035e-05	1.4104e-05	1.57794e-05	1.56708e-05	1.32466e-05	1.53343e-05	1.56865e-05	1.54322e-05	1.46738e-05	1.56035e-05	1.53958e-05	1.61206e-05	1.54084e-05	1.49863e-05
k__Bacteria;p__Firmicutes;c__Clostridia;o__Clostridiales;f__Ruminococcaceae;g__Ruminococcus;s__Ruminococcus sp. AF14-5	6.49388e-05	7.56447e-05	7.25539e-05	6.29258e-05	6.51229e-05	6.82691e-05	6.74136e-05	5.67392e-05	8.07723e-05	5.59081e-05	5.58184e-05	8.82285e-05	6.52388e-05	6.17389e-05	7.72538e-05	6.38473e-05	7.9383e-05	6.4111e-05	5.87743e-05	4.66568e-05	5.61583e-05	6.25487e-05	5.99955e-05	8.06845e-05	5.00877e-05	0.000127769	7.83531e-05	6.43937e-05	9.47923e-05	6.2208e-05	6.56327e-05	5.63907e-05	8.07711e-05	6.07207e-05	5.80627e-05	5.56425e-05	6.09317e-05	7.20411e-05	7.92008e-05	6.88062e-05	5.84404e-05	7.95109e-05	8.0753e-05	6.26635e-05	5.63132e-05	8.08581e-05	5.05267e-05	8.06497e-05	6.98748e-05
k__Bacteria;p__Firmicutes;c__Clostridia;o__Clostridiales;f__Ruminococcaceae;g__NA;s__[Eubacterium] siraeum	2.94445e-05	3.87811e-05	3.67507e-05	2.67755e-05	3.25485e-05	2.73195e-05	3.05857e-05	2.47387e-05	4.29936e-05	2.96205e-05	2.81021e-05	3.88158e-05	2.89186e-05	2.83386e-05	4.01444e-05	2.95812e-05	4.17785e-05	3.13288e-05	2.92434e-05	2.19252e-05	2.74085e-05	3.06298e-05	2.65802e-05	4.28471e-05	2.56264e-05	4.47049e-05	4.07061e-05	3.24624e-05	3.69405e-05	2.88558e-05	3.06387e-05	2.55729e-05	4.28879e-05	2.93091e-05	2.86684e-05	2.69378e-05	2.92818e-05	3.63113e-05	4.16697e-05	3.39891e-05	2.65872e-05	4.1776e-05	4.2924e-05	2.89849e-05	2.97043e-05	4.30357e-05	2.50102e-05	4.2865e-05	3.34618e-05
k__Bacteria;p__Firmicutes;c__NA;o__NA;f__NA;g__NA;s__Firmicutes bacterium AM41-5BH	7.66753e-05	8.42293e-05	8.15473e-05	8.45676e-05	7.82303e-05	8.59178e-05	8.11422e-05	6.38976e-05	9.04436e-05	6.36018e-05	6.43435e-05	0.000119756	8.13777e-05	7.29133e-05	8.56041e-05	8.02276e-05	8.86299e-05	7.11546e-05	6.41507e-05	4.95328e-05	5.66108e-05	6.94112e-05	7.39272e-05	9.04074e-05	5.32483e-05	0.000194057	8.76949e-05	7.1941e-05	0.00012832	7.3765e-05	7.84565e-05	6.52547e-05	9.05474e-05	7.18774e-05	6.22216e-05	6.51897e-05	6.98861e-05	7.92249e-05	8.86291e-05	7.56783e-05	7.02708e-05	8.9134e-05	9.05235e-05	7.28677e-05	6.14989e-05	9.06297e-05	5.60342e-05	9.03185e-05	8.18279e-05
k__Bacteria;p__Firmicutes;c__Erysipelotrichia;o__Erysipelotrichales;f__Erysipelotrichaceae;g__Allobaculum;s__Allobaculum stercoricanis	5.83238e-05	9.84306e-05	9.02605e-05	2.65174e-05	5.55489e-05	3.94709e-05	5.37966e-05	6.64001e-05	0.000102019	6.97017e-05	6.25054e-05	3.28669e-05	4.24653e-05	5.65122e-05	0.000103216	4.1539e-05	0.000101848	8.39627e-05	8.58835e-05	8.32391e-05	0.00012603	8.10147e-05	4.2743e-05	0.000101507	9.12025e-05	2.01553e-05	9.89937e-05	8.21022e-05	3.28717e-05	5.56538e-05	5.58866e-05	5.82331e-05	0.00010132	5.63469e-05	9.37502e-05	5.60066e-05	6.62919e-05	0.000100302	0.000100488	9.2638e-05	4.87091e-05	9.97783e-05	0.000101373	6.21178e-05	8.68715e-05	0.000101578	7.11052e-05	0.000101789	6.67392e-05
k__Bacteria;p__Bacteroidetes;c__Bacteroidia;o__Bacteroidales;f__Bacteroidaceae;g__Bacteroides;s__Bacteroides plebeius	5.36117e-05	6.23187e-05	6.10199e-05	4.98498e-05	5.39584e-05	5.24252e-05	5.43056e-05	4.88066e-05	6.47518e-05	5.14759e-05	5.01025e-05	6.00311e-05	5.2658e-05	5.23981e-05	6.29736e-05	5.35637e-05	6.41668e-05	5.36674e-05	5.01706e-05	4.54488e-05	4.81607e-05	5.11545e-05	5.05705e-05	6.47745e-05	4.81127e-05	6.61388e-05	6.37374e-05	5.3529e-05	6.04207e-05	5.22985e-05	5.43772e-05	4.91352e-05	6.4812e-05	5.20424e-05	4.98115e-05	4.97995e-05	5.11214e-05	6.00884e-05	6.41963e-05	5.48858e-05	5.03665e-05	6.43609e-05	6.48078e-05	5.23918e-05	5.1054e-05	6.48287e-05	4.74118e-05	6.47261e-05	5.70283e-05
k__Bacteria;p__Firmicutes;c__Clostridia;o__Clostridiales;f__Lachnospiraceae;g__Roseburia;s__Roseburia sp. 831b	5.53805e-05	3.51346e-05	3.92481e-05	6.08976e-05	3.52255e-05	7.70743e-05	5.13268e-05	7.03372e-05	2.76429e-05	3.66698e-05	4.18081e-05	3.64767e-05	5.61838e-05	5.62305e-05	3.20267e-05	5.28706e-05	2.97935e-05	4.03918e-05	3.70429e-05	7.04758e-05	3.95601e-05	3.51019e-05	6.30068e-05	2.81096e-05	4.70152e-05	4.671e-05	3.22284e-05	3.38048e-05	5.24985e-05	5.15872e-05	4.941e-05	6.13025e-05	2.8094e-05	4.5306e-05	3.88232e-05	4.97661e-05	4.21138e-05	3.84095e-05	3.01467e-05	3.30484e-05	5.96189e-05	3.02817e-05	2.79627e-05	5.13439e-05	3.51222e-05	2.77004e-05	5.01642e-05	2.79412e-05	4.33866e-05
k__Bacteria;p__Bacteroidetes;c__Bacteroidia;o__Bacteroidales;f__Bacteroidaceae;g__Bacteroides;s__Bacteroides sp. AM54-2NS	6.04742e-05	0.000110081	0.000101108	2.93901e-05	6.59693e-05	3.74133e-05	5.6758e-05	6.28177e-05	0.000119259	8.5302e-05	7.27139e-05	3.69727e-05	4.547e-05	5.98535e-05	0.000116327	4.76928e-05	0.000117314	8.87411e-05	9.13488e-05	8.26841e-05	0.000119549	8.53522e-05	4.55545e-05	0.000118471	9.99664e-05	1.85035e-05	0.000112793	9.05629e-05	3.14648e-05	5.98274e-05	6.08914e-05	5.97465e-05	0.000118288	6.36409e-05	9.68371e-05	6.33635e-05	7.14273e-05	0.000108682	0.000116092	9.70094e-05	5.23264e-05	0.000115289	0.000118498	6.4967e-05	0.000100469	0.000118873	7.83203e-05	0.000118834	7.28957e-05
k__Bacteria;p__Firmicutes;c__Clostridia;o__Clostridiales;f__Ruminococcaceae;g__Anaeromassilibacillus;s__Anaeromassilibacillus sp. Marseille-P4683	5.71812e-05	0.000105121	9.54828e-05	2.54635e-05	5.89976e-05	3.574e-05	5.30869e-05	6.22975e-05	0.00011263	7.5964e-05	6.57522e-05	3.29118e-05	4.14279e-05	5.58082e-05	0.000111411	4.18804e-05	0.000111293	8.61573e-05	8.89405e-05	8.09851e-05	0.000126478	8.3442e-05	4.14191e-05	0.00011186	9.5041e-05	1.76497e-05	0.000107066	8.65132e-05	3.00692e-05	5.55104e-05	5.61864e-05	5.65983e-05	0.000111658	5.78758e-05	9.61065e-05	5.73209e-05	6.7559e-05	0.000105314	0.000109804	9.6117e-05	4.7871e-05	0.000108963	0.000111809	6.16102e-05	9.37156e-05	0.000112156	7.29488e-05	0.000112236	6.82755e-05
k__Bacteria;p__Bacteroidetes;c__Bacteroidia;o__Bacteroidales;f__Bacteroidaceae;g__Bacteroides;s__Bacteroides salyersiae	7.44583e-05	0.000124224	0.000114627	3.88791e-05	7.65558e-05	5.12152e-05	7.04741e-05	7.79092e-05	0.000132366	9.23215e-05	8.19198e-05	4.96307e-05	5.76233e-05	7.26808e-05	0.000130358	5.83494e-05	0.000130832	0.000102791	0.000103858	9.41704e-05	0.000135551	9.9246e-05	5.70727e-05	0.000131658	0.000108275	3.11028e-05	0.000126695	0.00010314	4.62396e-05	7.23725e-05	7.37079e-05	7.24205e-05	0.00013149	7.47344e-05	0.000110157	7.34239e-05	8.40492e-05	0.000123358	0.000129466	0.000112634	6.38786e-05	0.000128759	0.00013163	7.85597e-05	0.00010864	0.000131964	8.77129e-05	0.000131987	8.68119e-05
k__Bacteria;p__Firmicutes;c__Clostridia;o__Clostridiales;f__Clostridiaceae;g__Clostridium;s__Clostridium sp. ND2	3.5873e-05	3.49119e-05	3.5058e-05	3.95696e-05	3.32354e-05	4.14831e-05	3.67397e-05	3.28806e-05	3.48777e-05	2.91458e-05	3.00603e-05	4.49141e-05	3.7674e-05	3.4849e-05	3.45652e-05	3.71986e-05	3.49369e-05	3.1589e-05	2.86908e-05	2.76794e-05	2.61904e-05	2.98854e-05	3.61568e-05	3.50053e-05	2.68238e-05	6.4941e-05	3.52899e-05	3.06575e-05	5.02734e-05	3.4464e-05	3.57428e-05	3.26794e-05	3.50409e-05	3.30278e-05	2.8274e-05	3.15246e-05	3.15328e-05	3.3965e-05	3.5057e-05	3.13551e-05	3.44673e-05	3.52406e-05	3.50006e-05	3.39848e-05	2.79005e-05	3.49541e-05	2.82389e-05	3.49292e-05	3.57414e-05
k__Bacteria;p__Firmicutes;c__Clostridia;o__Clostridiales;f__Lachnospiraceae;g__NA;s__Lachnospiraceae bacterium 1_4_56FAA	8.13521e-06	2.60824e-05	2.096e-05	2.61403e-06	1.15341e-05	3.59277e-06	7.89369e-06	7.34085e-06	3.45084e-05	1.46579e-05	1.11107e-05	5.94891e-06	5.29444e-06	7.63689e-06	3.02402e-05	5.53384e-06	3.20583e-05	1.71725e-05	1.83638e-05	9.52812e-06	2.74222e-05	1.79869e-05	4.73061e-06	3.37942e-05	1.59052e-05	2.60182e-06	2.87311e-05	1.95284e-05	4.26e-06	8.06965e-06	8.62086e-06	7.0806e-06	3.37418e-05	9.21248e-06	1.95979e-05	8.23467e-06	1.19012e-05	2.41484e-05	3.12107e-05	2.34171e-05	5.87225e-06	3.0851e-05	3.39061e-05	9.3136e-06	1.99702e-05	3.42824e-05	1.08079e-05	3.40783e-05	1.24631e-05
k__Bacteria;p__Bacteroidetes;c__Bacteroidia;o__Bacteroidales;f__Bacteroidaceae;g__Bacteroides;s__Bacteroides clarus	4.77443e-05	6.04428e-05	5.86951e-05	3.73437e-05	4.76664e-05	4.19072e-05	4.70058e-05	4.62087e-05	6.22971e-05	5.00434e-05	4.73769e-05	4.3166e-05	4.35532e-05	4.70026e-05	6.13973e-05	4.45234e-05	6.19767e-05	5.21311e-05	5.00489e-05	4.79084e-05	5.28088e-05	4.94601e-05	4.28477e-05	6.22691e-05	5.10076e-05	3.80473e-05	6.13672e-05	5.17037e-05	4.23389e-05	4.6649e-05	4.79183e-05	4.53637e-05	6.22618e-05	4.69411e-05	5.08104e-05	4.59276e-05	4.76529e-05	5.91968e-05	6.18689e-05	5.34081e-05	4.43096e-05	6.18665e-05	6.22711e-05	4.77727e-05	5.19371e-05	6.22975e-05	4.73309e-05	6.22663e-05	5.15092e-05
k__Bacteria;p__Firmicutes;c__Bacilli;o__Lactobacillales;f__Lactobacillaceae;g__Lactobacillus;s__Lactobacillus sp. UMNPBX5	7.85755e-06	2.56707e-05	2.05487e-05	2.50227e-06	1.12786e-05	3.4281e-06	7.6379e-06	7.03613e-06	3.42198e-05	1.43288e-05	1.08076e-05	5.80187e-06	5.09977e-06	7.3691e-06	2.98523e-05	5.34156e-06	3.17194e-05	1.67679e-05	1.79517e-05	9.13535e-06	2.67948e-05	1.76073e-05	4.53944e-06	3.34956e-05	1.54467e-05	2.51518e-06	2.83579e-05	1.91578e-05	4.11259e-06	7.80381e-06	8.35344e-06	6.80863e-06	3.34442e-05	8.94138e-06	1.91406e-05	7.96545e-06	1.15795e-05	2.36942e-05	3.0869e-05	2.30111e-05	5.6479e-06	3.05097e-05	3.36114e-05	9.0138e-06	1.9565e-05	3.39937e-05	1.0458e-05	3.37827e-05	1.21439e-05
k__Bacteria;p__Firmicutes;c__Clostridia;o__Clostridiales;f__Ruminococcaceae;g__Ruminococcus;s__Ruminococcus sp. AF46-10NS	3.78218e-05	5.01391e-05	4.87646e-05	3.46765e-05	4.40105e-05	3.19823e-05	3.86261e-05	3.19294e-05	5.47551e-05	4.48554e-05	4.08455e-05	4.27247e-05	3.71114e-05	3.77968e-05	5.13523e-05	4.05934e-05	5.34116e-05	4.047e-05	3.85212e-05	3.25222e-05	3.42965e-05	3.85114e-05	3.56367e-05	5.46382e-05	3.8618e-05	3.50028e-05	5.22638e-05	4.22453e-05	3.58981e-05	3.83007e-05	4.02625e-05	3.4593e-05	5.46718e-05	4.03565e-05	3.74486e-05	3.88457e-05	3.84759e-05	4.69755e-05	5.35183e-05	4.13873e-05	3.6404e-05	5.36012e-05	5.47486e-05	3.77162e-05	4.29776e-05	5.48491e-05	3.71752e-05	5.46389e-05	4.30467e-05
k__Bacteria;p__NA;c__NA;o__NA;f__NA;g__NA;s__bacterium D16-63	4.22415e-05	3.94787e-05	4.00465e-05	4.17596e-05	3.54139e-05	4.88339e-05	4.18197e-05	4.304e-05	3.74591e-05	3.30703e-05	3.46626e-05	4.22715e-05	4.20878e-05	4.11599e-05	3.86463e-05	4.04688e-05	3.81627e-05	3.76355e-05	3.46236e-05	3.85922e-05	3.51583e-05	3.51406e-05	4.18485e-05	3.76687e-05	3.4503e-05	5.72731e-05	3.89908e-05	3.5193e-05	5.09302e-05	3.99758e-05	4.05757e-05	4.04049e-05	3.76819e-05	3.74643e-05	3.5134e-05	3.68588e-05	3.67868e-05	3.97476e-05	3.82594e-05	3.65059e-05	4.05164e-05	3.84031e-05	3.76091e-05	4.02673e-05	3.29896e-05	3.7505e-05	3.5242e-05	3.75768e-05	4.03167e-05
k__Bacteria;p__Firmicutes;c__Clostridia;o__Clostridiales;f__Clostridiaceae;g__Clostridium;s__Clostridium sp. AF37-5	1.29559e-05	1.68703e-05	1.6419e-05	1.04341e-05	1.36732e-05	1.09473e-05	1.28356e-05	1.20928e-05	1.76759e-05	1.45912e-05	1.35208e-05	1.2029e-05	1.19812e-05	1.28854e-05	1.71762e-05	1.26294e-05	1.74874e-05	1.42347e-05	1.37084e-05	1.28525e-05	1.37755e-05	1.34694e-05	1.17898e-05	1.76585e-05	1.42263e-05	9.65274e-06	1.72478e-05	1.43606e-05	1.10119e-05	1.286e-05	1.32742e-05	1.22877e-05	1.76584e-05	1.32149e-05	1.37484e-05	1.29665e-05	1.31311e-05	1.63178e-05	1.74821e-05	1.44829e-05	1.2236e-05	1.74823e-05	1.767e-05	1.30112e-05	1.47664e-05	1.76846e-05	1.32294e-05	1.7659e-05	1.42595e-05
k__Bacteria;p__Firmicutes;c__Clostridia;o__Clostridiales;f__Lachnospiraceae;g__Blautia;s__Blautia sp. AF17-9LB	4.57443e-08	1.1008e-05	4.36851e-06	1.11722e-09	1.07215e-06	6.00541e-10	5.16973e-08	1.12801e-08	6.1543e-05	3.62351e-06	6.94743e-07	4.19374e-08	1.21259e-08	4.45679e-08	2.29705e-05	2.89296e-08	3.73912e-05	1.39967e-06	2.37443e-06	5.36116e-08	3.69361e-06	2.08267e-06	6.97429e-09	5.47932e-05	1.43979e-06	1.69392e-10	2.03737e-05	4.27237e-06	1.63189e-09	7.05854e-08	1.02254e-07	2.46369e-08	5.4609e-05	2.19937e-07	2.20727e-06	1.3874e-07	4.23818e-07	5.78369e-06	3.41743e-05	5.19998e-06	1.84693e-08	3.24303e-05	5.66177e-05	9.46543e-08	7.43036e-06	6.03639e-05	3.25832e-07	5.72138e-05	4.66063e-07
k__Bacteria;p__Firmicutes;c__Clostridia;o__Clostridiales;f__Ruminococcaceae;g__Massilimaliae;s__Massilimaliae massiliensis	5.83097e-05	5.85363e-05	6.03902e-05	5.87984e-05	5.54255e-05	5.8447e-05	5.7466e-05	5.65991e-05	5.6598e-05	5.79621e-05	5.68164e-05	5.35648e-05	5.85658e-05	5.91867e-05	5.72531e-05	6.18166e-05	5.72671e-05	5.36708e-05	5.04809e-05	5.86885e-05	4.65945e-05	4.90708e-05	6.00233e-05	5.68926e-05	5.67792e-05	4.83583e-05	5.82079e-05	5.18786e-05	5.29421e-05	5.78261e-05	5.87154e-05	5.76866e-05	5.6904e-05	5.75587e-05	5.01305e-05	5.86992e-05	5.33637e-05	5.78603e-05	5.76822e-05	4.97534e-05	5.96561e-05	5.78393e-05	5.6866e-05	5.66385e-05	5.4408e-05	5.67253e-05	5.70375e-05	5.67565e-05	5.78754e-05
k__Bacteria;p__Firmicutes;c__Clostridia;o__Clostridiales;f__Lachnospiraceae;g__NA;s__Lachnospiraceae bacterium OM04-12BH	2.60187e-05	3.30226e-05	3.25946e-05	2.64619e-05	3.11614e-05	2.25085e-05	2.68451e-05	2.11882e-05	3.60727e-05	3.14464e-05	2.85868e-05	3.13645e-05	2.6645e-05	2.62904e-05	3.35923e-05	2.98904e-05	3.51438e-05	2.65729e-05	2.51063e-05	2.14532e-05	2.06896e-05	2.50887e-05	2.56621e-05	3.60279e-05	2.56297e-05	2.54197e-05	3.44949e-05	2.79465e-05	2.53561e-05	2.669e-05	2.81555e-05	2.37748e-05	3.606e-05	2.83885e-05	2.39991e-05	2.74677e-05	2.60494e-05	3.06408e-05	3.5324e-05	2.65301e-05	2.58753e-05	3.54177e-05	3.61155e-05	2.57349e-05	2.87981e-05	3.61705e-05	2.54002e-05	3.60086e-05	2.94438e-05
k__Bacteria;p__Bacteroidetes;c__Bacteroidia;o__Bacteroidales;f__Rikenellaceae;g__Alistipes;s__Alistipes sp. AL-1	7.11763e-05	0.000129563	0.000117071	2.98852e-05	6.95308e-05	4.53937e-05	6.54363e-05	8.09979e-05	0.000136716	8.91451e-05	7.84661e-05	3.88352e-05	5.02487e-05	6.87583e-05	0.000137261	4.9249e-05	0.000135836	0.000108338	0.000111938	0.0001041	0.000169815	0.000105271	5.03091e-05	0.000135815	0.000117984	2.22259e-05	0.000131022	0.000106971	3.7873e-05	6.80001e-05	6.84197e-05	7.07991e-05	0.000135543	6.95529e-05	0.00012286	6.87859e-05	8.35256e-05	0.000131637	0.00013375	0.000122123	5.82837e-05	0.000132664	0.000135664	7.67086e-05	0.000113781	0.000136046	8.94612e-05	0.000136285	8.36873e-05
k__Bacteria;p__Firmicutes;c__Bacilli;o__Lactobacillales;f__Enterococcaceae;g__Enterococcus;s__Enterococcus gallinarum	5.18035e-05	9.09995e-05	8.88218e-05	5.19526e-05	9.06505e-05	3.08265e-05	5.45752e-05	3.46144e-05	0.000112578	0.000109343	8.35476e-05	6.35659e-05	5.33626e-05	5.57376e-05	9.55341e-05	7.28712e-05	0.000105403	6.20979e-05	6.14567e-05	4.4633e-05	4.09707e-05	5.81146e-05	5.16676e-05	0.000111767	7.1544e-05	2.33501e-05	9.97064e-05	7.34611e-05	3.18211e-05	5.87879e-05	6.37367e-05	4.73598e-05	0.000111879	7.27168e-05	5.54549e-05	7.18674e-05	6.10674e-05	7.83621e-05	0.000106479	6.12837e-05	5.554e-05	0.000106499	0.000112479	5.39233e-05	9.04527e-05	0.000113066	6.71057e-05	0.000111905	6.95104e-05
k__Bacteria;p__Firmicutes;c__Clostridia;o__Clostridiales;f__Ruminococcaceae;g__Ruminococcus;s__Ruminococcus sp. OM08-7	6.30338e-05	7.0054e-05	6.76677e-05	6.91504e-05	6.48222e-05	7.00765e-05	6.67767e-05	5.2278e-05	7.55692e-05	5.27136e-05	5.31561e-05	9.89942e-05	6.67907e-05	5.99152e-05	7.13263e-05	6.59528e-05	7.39524e-05	5.88888e-05	5.31333e-05	4.0555e-05	4.68597e-05	5.75282e-05	6.0544e-05	7.55172e-05	4.39489e-05	0.000159318	7.30631e-05	5.97151e-05	0.000105346	6.06968e-05	6.46346e-05	5.35084e-05	7.56348e-05	5.92865e-05	5.15031e-05	5.36683e-05	5.77179e-05	6.57653e-05	7.39361e-05	6.28626e-05	5.76352e-05	7.43519e-05	7.56212e-05	5.99807e-05	5.10278e-05	7.57224e-05	4.61432e-05	7.54504e-05	6.76373e-05
k__Bacteria;p__Firmicutes;c__Clostridia;o__Clostridiales;f__Lachnospiraceae;g__Blautia;s__Blautia sp. AM47-4	6.22178e-05	7.4986e-05	7.1538e-05	5.63702e-05	6.20709e-05	6.30937e-05	6.3982e-05	5.5574e-05	7.99727e-05	5.48332e-05	5.42942e-05	7.88505e-05	6.07608e-05	5.91563e-05	7.68143e-05	5.93192e-05	7.8674e-05	6.35367e-05	5.87684e-05	4.71519e-05	5.84065e-05	6.2011e-05	5.61993e-05	7.98503e-05	5.07473e-05	0.000107277	7.75162e-05	6.36813e-05	8.45107e-05	5.95123e-05	6.25567e-05	5.4552e-05	7.99169e-05	5.82135e-05	5.85776e-05	5.36073e-05	5.93557e-05	7.18105e-05	7.83999e-05	6.85597e-05	5.5464e-05	7.86336e-05	7.99036e-05	6.05385e-05	5.63792e-05	8.00173e-05	5.00631e-05	7.98408e-05	6.73661e-05
k__Bacteria;p__Firmicutes;c__Clostridia;o__Clostridiales;f__Clostridiales Family XIII. Incertae Sedis;g__Aminipila;s__Aminipila sp. JN-39	2.07501e-05	3.38937e-05	3.21821e-05	1.81493e-05	2.93794e-05	1.44989e-05	2.15606e-05	1.56883e-05	4.01998e-05	3.17296e-05	2.65266e-05	2.4943e-05	2.01517e-05	2.10837e-05	3.56441e-05	2.38584e-05	3.8225e-05	2.47881e-05	2.41046e-05	1.73602e-05	1.98414e-05	2.38275e-05	1.89964e-05	3.99325e-05	2.4407e-05	1.49072e-05	3.64629e-05	2.76245e-05	1.68355e-05	2.19025e-05	2.34936e-05	1.8531e-05	3.99624e-05	2.47785e-05	2.28462e-05	2.35962e-05	2.31834e-05	3.04379e-05	3.8295e-05	2.60954e-05	2.00613e-05	3.83012e-05	4.00987e-05	2.12713e-05	2.96507e-05	4.0281e-05	2.26499e-05	3.99909e-05	2.62207e-05
k__Bacteria;p__Firmicutes;c__Clostridia;o__Clostridiales;f__Lachnospiraceae;g__Blautia;s__Blautia sp. AF14-40	6.08182e-05	6.81319e-05	6.5705e-05	6.64971e-05	6.28912e-05	6.72612e-05	6.44827e-05	5.02627e-05	7.37362e-05	5.1136e-05	5.14529e-05	9.59465e-05	6.43811e-05	5.77891e-05	6.94572e-05	6.36418e-05	7.20883e-05	5.70747e-05	5.15205e-05	3.89975e-05	4.54087e-05	5.58139e-05	5.82655e-05	7.36706e-05	4.24997e-05	0.000153791	7.11469e-05	5.79961e-05	0.000101625	5.85994e-05	6.24562e-05	5.15286e-05	7.37859e-05	5.73321e-05	4.99152e-05	5.18254e-05	5.58626e-05	6.3872e-05	7.20618e-05	6.10856e-05	5.55182e-05	7.24638e-05	7.37769e-05	5.79208e-05	4.95354e-05	7.38843e-05	4.45573e-05	7.36105e-05	6.5508e-05
k__Bacteria;p__Bacteroidetes;c__Bacteroidia;o__Bacteroidales;f__Prevotellaceae;g__Prevotella;s__Prevotella albensis	1.84938e-05	2.59332e-05	2.48285e-05	1.92599e-05	2.43032e-05	1.56709e-05	1.97132e-05	1.36967e-05	3.02616e-05	2.2771e-05	2.03562e-05	2.77838e-05	1.93118e-05	1.83557e-05	2.69806e-05	2.17198e-05	2.88891e-05	1.95933e-05	1.83465e-05	1.27997e-05	1.44219e-05	1.90005e-05	1.76851e-05	3.01181e-05	1.6818e-05	2.51498e-05	2.78452e-05	2.14188e-05	2.14714e-05	1.9034e-05	2.05667e-05	1.58598e-05	3.01618e-05	2.05771e-05	1.72227e-05	1.90055e-05	1.90524e-05	2.32837e-05	2.89638e-05	2.07467e-05	1.77216e-05	2.90608e-05	3.0233e-05	1.83029e-05	2.08519e-05	3.03463e-05	1.67803e-05	3.01312e-05	2.22452e-05
k__Bacteria;p__Firmicutes;c__Clostridia;o__Clostridiales;f__Lachnospiraceae;g__Blautia;s__Blautia sp. AF19-34	2.28563e-05	3.91281e-05	3.51463e-05	1.34071e-05	2.49727e-05	1.69547e-05	2.26763e-05	2.14093e-05	4.42973e-05	2.59615e-05	2.34041e-05	2.14708e-05	1.87518e-05	2.16563e-05	4.17944e-05	1.85803e-05	4.29492e-05	3.08123e-05	3.02577e-05	2.18799e-05	3.66144e-05	3.07125e-05	1.73738e-05	4.39436e-05	2.68627e-05	1.85524e-05	4.10301e-05	3.18906e-05	2.03816e-05	2.20272e-05	2.30886e-05	2.03935e-05	4.39287e-05	2.26268e-05	3.1319e-05	2.08657e-05	2.55079e-05	3.75261e-05	4.2411e-05	3.59572e-05	1.88106e-05	4.22793e-05	4.39902e-05	2.37021e-05	3.01779e-05	4.41859e-05	2.27502e-05	4.40739e-05	2.76994e-05
k__Bacteria;p__Actinobacteria;c__Actinobacteria;o__Corynebacteriales;f__Corynebacteriaceae;g__Corynebacterium;s__Corynebacterium lowii	3.35319e-05	6.34134e-05	5.96881e-05	2.72008e-05	5.37872e-05	1.98136e-05	3.47261e-05	2.42641e-05	7.83291e-05	6.38043e-05	4.97915e-05	3.7527e-05	3.16707e-05	3.48446e-05	6.7603e-05	4.00576e-05	7.3565e-05	4.3838e-05	4.37379e-05	3.02414e-05	3.48685e-05	4.19981e-05	3.01264e-05	7.76167e-05	4.71293e-05	1.58997e-05	6.91779e-05	5.07435e-05	2.13938e-05	3.66054e-05	3.94665e-05	3.03001e-05	7.76572e-05	4.37335e-05	4.10248e-05	4.2219e-05	4.03258e-05	5.58471e-05	7.37426e-05	4.61565e-05	3.29853e-05	7.36186e-05	7.80292e-05	3.52958e-05	5.87876e-05	7.84904e-05	4.19134e-05	7.78016e-05	4.51955e-05
k__Bacteria;p__Firmicutes;c__Clostridia;o__Clostridiales;f__Lachnospiraceae;g__Blautia;s__Blautia sp. Marseille-P3087	2.95199e-05	2.96334e-05	2.97368e-05	2.66213e-05	2.52164e-05	3.18488e-05	2.89595e-05	3.0465e-05	2.84048e-05	2.45318e-05	2.5179e-05	2.73962e-05	2.83365e-05	2.88013e-05	2.92348e-05	2.74048e-05	2.88703e-05	2.78642e-05	2.59865e-05	2.8633e-05	2.74826e-05	2.60849e-05	2.82748e-05	2.8529e-05	2.62681e-05	3.31676e-05	2.93251e-05	2.62131e-05	3.20504e-05	2.80158e-05	2.83891e-05	2.84497e-05	2.85311e-05	2.65558e-05	2.6584e-05	2.62168e-05	2.65756e-05	2.98719e-05	2.88953e-05	2.73674e-05	2.79428e-05	2.8965e-05	2.84854e-05	2.8535e-05	2.50659e-05	2.8422e-05	2.59628e-05	2.84766e-05	2.88055e-05
k__Bacteria;p__Firmicutes;c__Clostridia;o__Clostridiales;f__Ruminococcaceae;g__Ruminococcus;s__Ruminococcus sp. AF16-50	4.65698e-05	2.93193e-05	3.29365e-05	4.86906e-05	2.8719e-05	6.37111e-05	4.24848e-05	6.17127e-05	2.26015e-05	3.11343e-05	3.54839e-05	2.74662e-05	4.61217e-05	4.75395e-05	2.65997e-05	4.33011e-05	2.45231e-05	3.43386e-05	3.17578e-05	6.46221e-05	3.52797e-05	2.96116e-05	5.26998e-05	2.30005e-05	4.19761e-05	3.26857e-05	2.66405e-05	2.83712e-05	3.9999e-05	4.32959e-05	4.10754e-05	5.28611e-05	2.29803e-05	3.78934e-05	3.36573e-05	4.23378e-05	3.54926e-05	3.24833e-05	2.48134e-05	2.77045e-05	5.03827e-05	2.49044e-05	2.28682e-05	4.34e-05	3.02194e-05	2.26405e-05	4.40587e-05	2.28607e-05	3.59725e-05
k__Bacteria;p__Bacteroidetes;c__Bacteroidia;o__Bacteroidales;f__Prevotellaceae;g__Prevotella;s__Prevotella aff. ruminicola Tc2-24	3.07657e-05	3.5787e-05	3.52135e-05	2.93803e-05	3.17115e-05	2.97029e-05	3.12384e-05	2.75635e-05	3.73187e-05	3.05669e-05	2.94856e-05	3.47404e-05	3.05574e-05	3.02881e-05	3.61179e-05	3.16272e-05	3.69258e-05	3.06138e-05	2.86439e-05	2.60576e-05	2.66732e-05	2.90666e-05	2.94486e-05	3.73352e-05	2.79431e-05	3.63876e-05	3.66689e-05	3.07345e-05	3.37925e-05	3.02773e-05	3.15214e-05	2.8275e-05	3.73589e-05	3.04288e-05	2.82441e-05	2.92564e-05	2.94246e-05	3.43306e-05	3.69889e-05	3.09967e-05	2.93337e-05	3.70889e-05	3.7364e-05	3.00794e-05	2.9779e-05	3.73763e-05	2.76669e-05	3.73035e-05	3.28789e-05
k__Bacteria;p__Firmicutes;c__Clostridia;o__Clostridiales;f__Ruminococcaceae;g__Ruminococcus;s__Ruminococcus sp. AF41-9	4.40034e-05	5.09004e-05	4.87753e-05	4.74204e-05	4.65093e-05	4.76268e-05	4.67954e-05	3.58807e-05	5.57959e-05	3.78294e-05	3.77276e-05	7.05313e-05	4.63787e-05	4.17595e-05	5.21512e-05	4.60479e-05	5.43415e-05	4.2061e-05	3.80465e-05	2.78851e-05	3.34712e-05	4.1297e-05	4.17174e-05	5.57017e-05	3.10734e-05	0.000111014	5.34105e-05	4.30907e-05	7.33066e-05	4.25042e-05	4.54541e-05	3.70147e-05	5.57903e-05	4.18617e-05	3.67953e-05	3.76388e-05	4.09326e-05	4.74626e-05	5.42897e-05	4.54789e-05	3.99105e-05	5.45818e-05	5.57964e-05	4.20538e-05	3.67569e-05	5.59034e-05	3.23775e-05	5.56715e-05	4.81163e-05
k__Bacteria;p__Firmicutes;c__Erysipelotrichia;o__Erysipelotrichales;f__Erysipelotrichaceae;g__Erysipelatoclostridium;s__Erysipelatoclostridium sp. AM42-17	3.9655e-05	3.51844e-05	3.7644e-05	4.27224e-05	3.54741e-05	4.16059e-05	3.83847e-05	4.05166e-05	3.21844e-05	3.8819e-05	3.86985e-05	3.22662e-05	4.06037e-05	4.1118e-05	3.35906e-05	4.34125e-05	3.30958e-05	3.39817e-05	3.19526e-05	4.42291e-05	2.892e-05	3.02337e-05	4.34005e-05	3.24709e-05	3.95559e-05	2.7073e-05	3.42475e-05	3.19455e-05	3.24695e-05	3.95223e-05	3.94587e-05	4.1213e-05	3.24703e-05	3.89668e-05	3.18012e-05	4.13724e-05	3.48596e-05	3.54889e-05	3.34825e-05	2.95003e-05	4.28106e-05	3.35876e-05	3.24276e-05	3.8189e-05	3.52268e-05	3.22791e-05	4.05363e-05	3.23524e-05	3.7152e-05
k__Bacteria;p__Bacteroidetes;c__Bacteroidia;o__Bacteroidales;f__Prevotellaceae;g__Prevotella;s__Prevotella sp. 885	1.79259e-05	2.52245e-05	2.41336e-05	1.81383e-05	2.32374e-05	1.50867e-05	1.89978e-05	1.35069e-05	2.92635e-05	2.20285e-05	1.97059e-05	2.58998e-05	1.84811e-05	1.77847e-05	2.62345e-05	2.06822e-05	2.79943e-05	1.91703e-05	1.8008e-05	1.27728e-05	1.44799e-05	1.85746e-05	1.70008e-05	2.91273e-05	1.66344e-05	2.30858e-05	2.70039e-05	2.08543e-05	2.02235e-05	1.83989e-05	1.98184e-05	1.54778e-05	2.91658e-05	1.98354e-05	1.70006e-05	1.83878e-05	1.85131e-05	2.27658e-05	2.80531e-05	2.02969e-05	1.71124e-05	2.81367e-05	2.92321e-05	1.77843e-05	2.03865e-05	2.93382e-05	1.64562e-05	2.91414e-05	2.14888e-05
k__Bacteria;p__Firmicutes;c__Clostridia;o__Clostridiales;f__Lachnospiraceae;g__Roseburia;s__Roseburia sp. AF42-8	4.93114e-05	8.51743e-05	8.0316e-05	3.95426e-05	7.03812e-05	3.24007e-05	5.06452e-05	3.80799e-05	0.000101306	7.95109e-05	6.53106e-05	5.41124e-05	4.61863e-05	5.02528e-05	9.00143e-05	5.49598e-05	9.63147e-05	6.18946e-05	6.10026e-05	4.43528e-05	5.23709e-05	5.94809e-05	4.38982e-05	0.000100554	6.32546e-05	2.88424e-05	9.15474e-05	6.90944e-05	3.57073e-05	5.21687e-05	5.57406e-05	4.46233e-05	0.000100598	5.95429e-05	5.83545e-05	5.71444e-05	5.66412e-05	7.68265e-05	9.63676e-05	6.55287e-05	4.72724e-05	9.62576e-05	0.000100964	5.1199e-05	7.5959e-05	0.000101451	5.69136e-05	0.000100748	6.32105e-05
k__Bacteria;p__Firmicutes;c__Clostridia;o__Clostridiales;f__Clostridiaceae;g__Butyricicoccus;s__Butyricicoccus sp. AF35-5AC	4.57443e-08	1.1008e-05	4.36851e-06	1.11722e-09	1.07215e-06	6.00541e-10	5.16973e-08	1.12801e-08	6.1543e-05	3.62351e-06	6.94743e-07	4.19374e-08	1.21259e-08	4.45679e-08	2.29705e-05	2.89296e-08	3.73912e-05	1.39967e-06	2.37443e-06	5.36116e-08	3.69361e-06	2.08267e-06	6.97429e-09	5.47932e-05	1.43979e-06	1.69392e-10	2.03737e-05	4.27237e-06	1.63189e-09	7.05854e-08	1.02254e-07	2.46369e-08	5.4609e-05	2.19937e-07	2.20727e-06	1.3874e-07	4.23818e-07	5.78369e-06	3.41743e-05	5.19998e-06	1.84693e-08	3.24303e-05	5.66177e-05	9.46543e-08	7.43036e-06	6.03639e-05	3.25832e-07	5.72138e-05	4.66063e-07
k__Bacteria;p__Bacteroidetes;c__Bacteroidia;o__Bacteroidales;f__Bacteroidaceae;g__Bacteroides;s__Bacteroides sp. 3_1_33FAA	5.59431e-05	0.000104094	9.36325e-05	2.32494e-05	5.54501e-05	3.51723e-05	5.154e-05	6.30881e-05	0.00011081	7.10699e-05	6.21927e-05	3.08741e-05	3.9372e-05	5.3984e-05	0.000110664	3.86876e-05	0.000109809	8.62358e-05	8.92199e-05	8.11168e-05	0.000135251	8.4037e-05	3.92461e-05	0.000110019	9.33307e-05	1.74834e-05	0.000105617	8.56176e-05	2.97469e-05	5.35264e-05	5.39823e-05	5.53595e-05	0.0001098	5.49844e-05	9.78161e-05	5.41661e-05	6.62136e-05	0.000105378	0.000108076	9.79251e-05	4.55889e-05	0.000107185	0.000109916	6.04328e-05	9.09342e-05	0.00011026	7.04695e-05	0.00011042	6.64562e-05
k__Bacteria;p__Firmicutes;c__Clostridia;o__Clostridiales;f__Lachnospiraceae;g__Lachnoclostridium;s__[Clostridium] lavalense	1.34547e-05	1.62206e-05	1.60233e-05	1.31601e-05	1.47903e-05	1.23059e-05	1.37189e-05	1.16234e-05	1.71971e-05	1.47063e-05	1.37949e-05	1.53008e-05	1.3514e-05	1.34369e-05	1.64036e-05	1.45413e-05	1.69203e-05	1.35454e-05	1.27522e-05	1.14698e-05	1.12666e-05	1.27948e-05	1.30846e-05	1.71956e-05	1.28553e-05	1.39417e-05	1.6733e-05	1.38595e-05	1.36535e-05	1.35061e-05	1.41173e-05	1.24103e-05	1.72075e-05	1.39355e-05	1.24134e-05	1.35013e-05	1.31392e-05	1.53615e-05	1.69799e-05	1.35536e-05	1.31304e-05	1.70232e-05	1.72204e-05	1.32359e-05	1.39213e-05	1.72327e-05	1.27068e-05	1.71825e-05	1.47101e-05
k__Bacteria;p__Actinobacteria;c__Coriobacteriia;o__Coriobacteriales;f__Coriobacteriaceae;g__Collinsella;s__Collinsella intestinalis	5.22535e-05	9.69489e-05	8.78163e-05	2.29824e-05	5.39142e-05	3.25167e-05	4.84982e-05	5.70016e-05	0.000104103	6.93857e-05	6.0016e-05	3.00241e-05	3.76765e-05	5.09093e-05	0.000102914	3.79885e-05	0.000102813	7.93119e-05	8.19385e-05	7.40274e-05	0.000117437	7.69468e-05	3.75997e-05	0.000103367	8.71137e-05	1.61434e-05	9.88076e-05	7.96777e-05	2.74956e-05	5.0662e-05	5.12957e-05	5.16315e-05	0.000103179	5.2803e-05	8.86689e-05	5.21946e-05	6.19378e-05	9.71346e-05	0.000101391	8.88981e-05	4.3527e-05	0.000100601	0.00010332	5.63669e-05	8.60669e-05	0.000103653	6.66239e-05	0.000103726	6.25744e-05
k__Bacteria;p__Actinobacteria;c__Actinobacteria;o__Corynebacteriales;f__Corynebacteriaceae;g__Corynebacterium;s__Corynebacterium kutscheri	1.44573e-05	3.58035e-05	3.03566e-05	5.25098e-06	1.73026e-05	7.54762e-06	1.36874e-05	1.44982e-05	4.27271e-05	2.20847e-05	1.79178e-05	9.24942e-06	9.76666e-06	1.37527e-05	3.9836e-05	9.91697e-06	4.09281e-05	2.62857e-05	2.76728e-05	1.87419e-05	4.1597e-05	2.66028e-05	9.19269e-06	4.21168e-05	2.62263e-05	4.56728e-06	3.79311e-05	2.80298e-05	7.61988e-06	1.41e-05	1.4657e-05	1.33751e-05	4.20429e-05	1.53133e-05	2.9909e-05	1.43362e-05	1.9128e-05	3.4581e-05	4.00534e-05	3.2854e-05	1.10576e-05	3.9654e-05	4.21714e-05	1.61019e-05	2.91952e-05	4.24797e-05	1.87365e-05	4.23756e-05	1.96312e-05
k__Bacteria;p__Bacteroidetes;c__Bacteroidia;o__Bacteroidales;f__Bacteroidaceae;g__Bacteroides;s__Bacteroides sp. AF39-16AC	5.11381e-05	9.61991e-05	8.63347e-05	2.11463e-05	5.10576e-05	3.19255e-05	4.71641e-05	5.7405e-05	0.000102859	6.54222e-05	5.70855e-05	2.83905e-05	3.59363e-05	4.93194e-05	0.00010245	3.5356e-05	0.000101796	7.93248e-05	8.21223e-05	7.38157e-05	0.000124439	7.74156e-05	3.57412e-05	0.000102096	8.55732e-05	1.59965e-05	9.77699e-05	7.89739e-05	2.71902e-05	4.89648e-05	4.94402e-05	5.04712e-05	0.000101895	5.0406e-05	8.9983e-05	4.9557e-05	6.07838e-05	9.72074e-05	0.000100168	9.04113e-05	4.15717e-05	9.93353e-05	0.000102009	5.53057e-05	8.38095e-05	0.000102345	6.44787e-05	0.000102479	6.10613e-05
k__Bacteria;p__Firmicutes;c__Clostridia;o__Clostridiales;f__Clostridiaceae;g__Hungatella;s__Hungatella hathewayi	1.27295e-05	1.92758e-05	1.82502e-05	1.07379e-05	1.59896e-05	9.819e-06	1.30995e-05	1.03239e-05	2.20684e-05	1.6453e-05	1.44694e-05	1.48763e-05	1.21396e-05	1.26448e-05	2.01459e-05	1.34466e-05	2.12324e-05	1.47922e-05	1.42328e-05	1.067e-05	1.28304e-05	1.4303e-05	1.14069e-05	2.19511e-05	1.37619e-05	1.12323e-05	2.04421e-05	1.58944e-05	1.17001e-05	1.29854e-05	1.38037e-05	1.13632e-05	2.19646e-05	1.4015e-05	1.38042e-05	1.32315e-05	1.36563e-05	1.77484e-05	2.12139e-05	1.57815e-05	1.18855e-05	2.12235e-05	2.20144e-05	1.28996e-05	1.6115e-05	2.20942e-05	1.283e-05	2.19769e-05	1.5358e-05
k__Bacteria;p__Firmicutes;c__Clostridia;o__Clostridiales;f__Lachnospiraceae;g__Blautia;s__Blautia sp. AF25-12LB	2.22743e-05	3.27298e-05	3.00424e-05	1.767e-05	2.48292e-05	1.95754e-05	2.30971e-05	1.88691e-05	3.73245e-05	2.24711e-05	2.10932e-05	2.90405e-05	2.07611e-05	2.10291e-05	3.45229e-05	2.06853e-05	3.60115e-05	2.5789e-05	2.42901e-05	1.65472e-05	2.47177e-05	2.57273e-05	1.86683e-05	3.70955e-05	2.00781e-05	3.42109e-05	3.46588e-05	2.69418e-05	2.81459e-05	2.15537e-05	2.29957e-05	1.89371e-05	3.71241e-05	2.18662e-05	2.41648e-05	1.96405e-05	2.30334e-05	3.06058e-05	3.5737e-05	2.9532e-05	1.90222e-05	3.57788e-05	3.7165e-05	2.22281e-05	2.39003e-05	3.73131e-05	1.8821e-05	3.71548e-05	2.62592e-05
k__Bacteria;p__Bacteroidetes;c__Bacteroidia;o__Bacteroidales;f__Rikenellaceae;g__Alistipes;s__Alistipes putredinis	1.91861e-05	2.80332e-05	2.64781e-05	1.64901e-05	2.32262e-05	1.56504e-05	1.98272e-05	1.56845e-05	3.189e-05	2.29026e-05	2.06136e-05	2.34976e-05	1.84401e-05	1.8836e-05	2.926e-05	1.98883e-05	3.0745e-05	2.17901e-05	2.07644e-05	1.5374e-05	1.89903e-05	2.11867e-05	1.71531e-05	3.17315e-05	1.93185e-05	2.04256e-05	2.96757e-05	2.31869e-05	1.96275e-05	1.93128e-05	2.05464e-05	1.69174e-05	3.17549e-05	2.04542e-05	2.02076e-05	1.90896e-05	2.01477e-05	2.59155e-05	3.06909e-05	2.34861e-05	1.7651e-05	3.07242e-05	3.18137e-05	1.9275e-05	2.2664e-05	3.19234e-05	1.82474e-05	3.17641e-05	2.28016e-05
k__Bacteria;p__Bacteroidetes;c__Bacteroidia;o__Bacteroidales;f__Odoribacteraceae;g__Odoribacter;s__Odoribacter sp. OF09-27XD	1.5022e-05	3.17123e-05	2.8712e-05	1.23856e-05	2.63356e-05	8.81253e-06	1.61527e-05	9.82758e-06	4.21862e-05	2.82613e-05	2.18235e-05	2.18349e-05	1.44461e-05	1.51935e-05	3.47254e-05	1.80653e-05	3.8735e-05	2.04854e-05	2.01806e-05	1.09546e-05	1.5522e-05	2.0314e-05	1.2906e-05	4.16316e-05	1.886e-05	1.11039e-05	3.56799e-05	2.46784e-05	1.21634e-05	1.63437e-05	1.81128e-05	1.25554e-05	4.16801e-05	1.97262e-05	1.86137e-05	1.79501e-05	1.85785e-05	2.69682e-05	3.86806e-05	2.32774e-05	1.39961e-05	3.86486e-05	4.19122e-05	1.57949e-05	2.63449e-05	4.22683e-05	1.69006e-05	4.17793e-05	2.16327e-05
k__Bacteria;p__Firmicutes;c__Clostridia;o__Clostridiales;f__Lachnospiraceae;g__Dorea;s__Dorea sp. OM02-2LB	2.36443e-05	5.04332e-05	4.41054e-05	9.21247e-06	2.56455e-05	1.3598e-05	2.20666e-05	2.52138e-05	5.66934e-05	3.28188e-05	2.76967e-05	1.39925e-05	1.63168e-05	2.26634e-05	5.47928e-05	1.62893e-05	5.52793e-05	3.94401e-05	4.11489e-05	3.25196e-05	6.21267e-05	3.91313e-05	1.58278e-05	5.60949e-05	4.10821e-05	7.41314e-06	5.22355e-05	4.05159e-05	1.2506e-05	2.28324e-05	2.33609e-05	2.26621e-05	5.59896e-05	2.40887e-05	4.48075e-05	2.31639e-05	2.95168e-05	4.99239e-05	5.42597e-05	4.68768e-05	1.86967e-05	5.37672e-05	5.61022e-05	2.59185e-05	4.26484e-05	5.63895e-05	3.02073e-05	5.63664e-05	2.99391e-05
k__Bacteria;p__Firmicutes;c__Erysipelotrichia;o__Erysipelotrichales;f__Erysipelotrichaceae;g__Faecalitalea;s__Faecalitalea sp. Marseille-P3755	1.03721e-05	3.83399e-05	3.32004e-05	8.0843e-06	3.30427e-05	3.45329e-06	1.16939e-05	4.86372e-06	6.38771e-05	4.38214e-05	2.60462e-05	1.74157e-05	9.97788e-06	1.1284e-05	4.47771e-05	1.63984e-05	5.4642e-05	1.87178e-05	1.96701e-05	7.29865e-06	1.12097e-05	1.87404e-05	8.66391e-06	6.23163e-05	2.04533e-05	3.06174e-06	4.70513e-05	2.73452e-05	4.79738e-06	1.30032e-05	1.52147e-05	8.309e-06	6.24139e-05	1.96461e-05	1.66265e-05	1.78078e-05	1.66989e-05	2.87551e-05	5.47821e-05	2.20438e-05	1.03298e-05	5.45385e-05	6.31395e-05	1.17943e-05	3.60776e-05	6.41234e-05	1.67582e-05	6.27565e-05	1.99819e-05
k__Bacteria;p__Firmicutes;c__Clostridia;o__Clostridiales;f__Eubacteriaceae;g__Eubacterium;s__Eubacterium sp. AM46-8	4.30883e-05	2.91443e-05	3.25094e-05	4.54115e-05	2.88828e-05	5.52088e-05	3.97223e-05	5.41083e-05	2.32404e-05	3.17769e-05	3.50579e-05	2.67121e-05	4.29801e-05	4.43215e-05	2.6689e-05	4.17823e-05	2.49471e-05	3.27887e-05	3.04948e-05	5.80596e-05	3.22553e-05	2.83702e-05	4.86764e-05	2.36119e-05	4.03801e-05	2.84359e-05	2.68424e-05	2.78526e-05	3.55064e-05	4.07983e-05	3.90754e-05	4.83037e-05	2.35945e-05	3.67585e-05	3.18647e-05	4.08523e-05	3.39113e-05	3.16654e-05	2.52555e-05	2.66752e-05	4.69471e-05	2.53427e-05	2.34984e-05	4.04873e-05	3.02467e-05	2.32886e-05	4.2117e-05	2.34791e-05	3.46501e-05
k__Bacteria;p__Firmicutes;c__Clostridia;o__Clostridiales;f__Ruminococcaceae;g__Ruminococcus;s__Ruminococcus sp. AF18-29	2.11514e-05	2.75654e-05	2.77136e-05	2.1438e-05	2.68477e-05	1.66434e-05	2.15406e-05	1.71589e-05	2.99598e-05	2.99144e-05	2.60934e-05	2.24919e-05	2.15707e-05	2.20636e-05	2.78728e-05	2.57154e-05	2.9216e-05	2.19759e-05	2.11491e-05	1.96345e-05	1.66641e-05	2.03189e-05	2.14986e-05	2.99404e-05	2.41166e-05	1.33955e-05	2.87074e-05	2.33789e-05	1.61283e-05	2.23569e-05	2.34284e-05	2.01271e-05	2.99586e-05	2.46521e-05	2.00514e-05	2.47469e-05	2.17771e-05	2.55082e-05	2.94716e-05	2.09813e-05	2.21382e-05	2.95199e-05	3.00238e-05	2.1207e-05	2.63954e-05	3.00583e-05	2.35151e-05	2.99192e-05	2.41981e-05
k__Bacteria;p__Firmicutes;c__Clostridia;o__Clostridiales;f__Lachnospiraceae;g__Cuneatibacter;s__Cuneatibacter caecimuris	1.41456e-05	2.26916e-05	2.08198e-05	8.59404e-06	1.50177e-05	1.06756e-05	1.38816e-05	1.36256e-05	2.49131e-05	1.61315e-05	1.4629e-05	1.23072e-05	1.17206e-05	1.3593e-05	2.39095e-05	1.17498e-05	2.43713e-05	1.83705e-05	1.80643e-05	1.44623e-05	2.15616e-05	1.80115e-05	1.11415e-05	2.47648e-05	1.70467e-05	9.97106e-06	2.35126e-05	1.87427e-05	1.16894e-05	1.37009e-05	1.42215e-05	1.30076e-05	2.47529e-05	1.404e-05	1.87107e-05	1.32736e-05	1.54796e-05	2.20011e-05	2.413e-05	2.06133e-05	1.20344e-05	2.40585e-05	2.478e-05	1.4617e-05	1.83599e-05	2.48608e-05	1.45732e-05	2.48209e-05	1.6626e-05
k__Bacteria;p__Firmicutes;c__Clostridia;o__Clostridiales;f__Lachnospiraceae;g__Blautia;s__Blautia massiliensis	4.55683e-05	8.66943e-05	7.76261e-05	1.87397e-05	4.58339e-05	2.82359e-05	4.20694e-05	5.09238e-05	9.31081e-05	5.87337e-05	5.10942e-05	2.54329e-05	3.19676e-05	4.39251e-05	9.24918e-05	3.14938e-05	9.20249e-05	7.11512e-05	7.37146e-05	6.5514e-05	0.000111673	6.9539e-05	3.17254e-05	9.23913e-05	7.65331e-05	1.42446e-05	8.82569e-05	7.1034e-05	2.42057e-05	4.36656e-05	4.41405e-05	4.48605e-05	9.22096e-05	4.50508e-05	8.07277e-05	4.42074e-05	5.44041e-05	8.74445e-05	9.05327e-05	8.13953e-05	3.69538e-05	8.97736e-05	9.23208e-05	4.9343e-05	7.5339e-05	9.26399e-05	5.75369e-05	9.27465e-05	5.46964e-05
k__Bacteria;p__Bacteroidetes;c__Bacteroidia;o__Bacteroidales;f__Bacteroidaceae;g__Bacteroides;s__Bacteroides sp. 3_1_13	4.55668e-05	8.67528e-05	7.76664e-05	1.8734e-05	4.58549e-05	2.82231e-05	4.20718e-05	5.09049e-05	9.31996e-05	5.8756e-05	5.11046e-05	2.54453e-05	3.19643e-05	4.39216e-05	9.25652e-05	3.14928e-05	9.21068e-05	7.11766e-05	7.37431e-05	6.54855e-05	0.000111709	6.95712e-05	3.17167e-05	9.24803e-05	7.65387e-05	1.42489e-05	8.8327e-05	7.10728e-05	2.42084e-05	4.36662e-05	4.41449e-05	4.485e-05	9.22985e-05	4.50574e-05	8.0755e-05	4.42071e-05	5.44169e-05	8.74921e-05	9.0612e-05	8.14456e-05	3.69462e-05	8.9852e-05	9.24103e-05	4.93447e-05	7.5373e-05	9.27307e-05	5.75347e-05	9.28364e-05	5.47135e-05
k__Bacteria;p__Firmicutes;c__Clostridia;o__Clostridiales;f__Lachnospiraceae;g__Coprococcus;s__Coprococcus comes	1.35775e-05	1.85812e-05	1.74942e-05	1.06243e-05	1.42691e-05	1.19706e-05	1.37285e-05	1.23053e-05	2.01766e-05	1.3814e-05	1.30527e-05	1.48513e-05	1.24899e-05	1.30493e-05	1.92583e-05	1.25364e-05	1.97602e-05	1.5311e-05	1.45481e-05	1.1632e-05	1.51851e-05	1.4931e-05	1.17086e-05	2.01067e-05	1.32174e-05	1.54682e-05	1.92776e-05	1.55777e-05	1.46141e-05	1.31665e-05	1.37923e-05	1.21583e-05	2.01134e-05	1.3269e-05	1.46401e-05	1.23951e-05	1.37932e-05	1.77856e-05	1.9658e-05	1.6677e-05	1.2013e-05	1.96691e-05	2.01254e-05	1.35641e-05	1.45932e-05	2.01715e-05	1.23158e-05	2.01237e-05	1.53265e-05
k__Bacteria;p__Firmicutes;c__Clostridia;o__Clostridiales;f__Ruminococcaceae;g__Gemmiger;s__Gemmiger sp. An120	2.41717e-05	2.728e-05	2.72557e-05	2.36618e-05	2.49051e-05	2.31395e-05	2.43678e-05	2.18777e-05	2.79932e-05	2.48603e-05	2.38519e-05	2.57683e-05	2.41863e-05	2.41346e-05	2.73006e-05	2.55331e-05	2.7823e-05	2.36077e-05	2.21713e-05	2.15786e-05	2.02026e-05	2.21275e-05	2.37713e-05	2.80392e-05	2.28156e-05	2.45784e-05	2.77764e-05	2.36014e-05	2.44096e-05	2.40129e-05	2.48537e-05	2.27274e-05	2.8054e-05	2.4295e-05	2.18049e-05	2.38299e-05	2.29937e-05	2.62767e-05	2.79339e-05	2.3195e-05	2.37256e-05	2.80081e-05	2.80574e-05	2.36396e-05	2.37089e-05	2.80476e-05	2.26735e-05	2.80035e-05	2.54887e-05
k__Bacteria;p__Proteobacteria;c__Gammaproteobacteria;o__Pasteurellales;f__Pasteurellaceae;g__Rodentibacter;s__Rodentibacter heylii	2.86918e-05	8.73157e-05	7.85095e-05	2.46693e-05	8.04045e-05	1.09451e-05	3.18612e-05	1.44868e-05	0.000135092	0.000105451	6.62032e-05	4.47285e-05	2.84781e-05	3.14091e-05	9.90004e-05	4.55527e-05	0.000118127	4.61762e-05	4.7828e-05	2.13076e-05	2.73725e-05	4.5193e-05	2.55655e-05	0.000132415	5.23751e-05	8.94487e-06	0.000104231	6.43279e-05	1.38163e-05	3.54262e-05	4.06872e-05	2.38904e-05	0.000132611	5.14127e-05	4.07867e-05	4.79722e-05	4.27277e-05	6.74946e-05	0.00011885	5.12595e-05	2.96758e-05	0.000118484	0.000133967	3.19e-05	8.50408e-05	0.000135689	4.47086e-05	0.00013313	5.05476e-05
k__Bacteria;p__Firmicutes;c__Clostridia;o__Clostridiales;f__Lachnospiraceae;g__Anaerostipes;s__Anaerostipes sp. AF04-45	1.55433e-05	2.11691e-05	1.96955e-05	1.5174e-05	1.81762e-05	1.48638e-05	1.66546e-05	1.20598e-05	2.45483e-05	1.51637e-05	1.44155e-05	2.55329e-05	1.58337e-05	1.47136e-05	2.22034e-05	1.61076e-05	2.35168e-05	1.64359e-05	1.50993e-05	9.70435e-06	1.33771e-05	1.64001e-05	1.39424e-05	2.44152e-05	1.19967e-05	3.48552e-05	2.26712e-05	1.74676e-05	2.40715e-05	1.52154e-05	1.64776e-05	1.27697e-05	2.44532e-05	1.5508e-05	1.45395e-05	1.36942e-05	1.54718e-05	1.93185e-05	2.34268e-05	1.85752e-05	1.3698e-05	2.35188e-05	2.44834e-05	1.5172e-05	1.50365e-05	2.45818e-05	1.20058e-05	2.44353e-05	1.82608e-05
k__Bacteria;p__Firmicutes;c__Clostridia;o__Clostridiales;f__Lachnospiraceae;g__NA;s__Lachnospiraceae bacterium	3.14464e-05	2.35368e-05	2.57901e-05	3.20667e-05	2.28358e-05	3.74289e-05	2.93008e-05	3.75641e-05	1.95747e-05	2.52665e-05	2.6995e-05	2.0588e-05	3.11044e-05	3.23264e-05	2.18847e-05	3.09058e-05	2.07464e-05	2.52839e-05	2.36772e-05	4.07913e-05	2.45456e-05	2.21156e-05	3.4607e-05	1.98383e-05	3.06167e-05	2.02267e-05	2.20304e-05	2.21054e-05	2.53796e-05	3.0133e-05	2.91865e-05	3.45014e-05	1.98258e-05	2.78498e-05	2.45225e-05	3.0498e-05	2.57901e-05	2.50834e-05	2.09762e-05	2.11455e-05	3.3803e-05	2.10369e-05	1.97614e-05	2.98807e-05	2.40794e-05	1.96135e-05	3.13913e-05	1.97429e-05	2.65763e-05
k__Bacteria;p__Firmicutes;c__Clostridia;o__Clostridiales;f__Eubacteriaceae;g__Eubacterium;s__Eubacterium limosum	1.11983e-06	1.64673e-05	1.09489e-05	4.08559e-07	8.5852e-06	1.39098e-07	1.38378e-06	3.2468e-07	4.55584e-05	1.28144e-05	5.16219e-06	2.8499e-06	8.38401e-07	1.16953e-06	2.36552e-05	1.66048e-06	3.35544e-05	4.63667e-06	5.44858e-06	5.85806e-07	3.16e-06	5.42295e-06	5.84346e-07	4.30022e-05	4.06111e-06	1.87687e-07	2.43762e-05	9.37242e-06	3.537e-07	1.55869e-06	2.06216e-06	6.97852e-07	4.30818e-05	3.1204e-06	4.38044e-06	2.33686e-06	3.15157e-06	1.01042e-05	3.27893e-05	8.23234e-06	8.52419e-07	3.22977e-05	4.40032e-05	1.50313e-06	1.24515e-05	4.5531e-05	2.43884e-06	4.38169e-05	4.02231e-06
k__Bacteria;p__Firmicutes;c__Clostridia;o__Clostridiales;f__Lachnospiraceae;g__Blautia;s__Blautia sp. Marseille-P2398	2.14984e-05	1.60112e-05	1.74158e-05	2.08366e-05	1.48955e-05	2.6165e-05	1.99077e-05	2.6565e-05	1.31869e-05	1.62603e-05	1.76598e-05	1.36801e-05	2.08074e-05	2.18383e-05	1.49051e-05	2.00457e-05	1.40284e-05	1.74589e-05	1.63371e-05	2.82338e-05	1.79391e-05	1.53564e-05	2.30715e-05	1.33645e-05	2.06171e-05	1.45813e-05	1.49162e-05	1.50588e-05	1.79514e-05	2.02782e-05	1.95702e-05	2.3555e-05	1.33543e-05	1.84032e-05	1.71483e-05	2.00345e-05	1.7524e-05	1.72499e-05	1.41537e-05	1.48212e-05	2.2548e-05	1.41903e-05	1.33056e-05	2.04171e-05	1.6006e-05	1.32045e-05	2.09381e-05	1.33021e-05	1.79693e-05
k__Bacteria;p__Bacteroidetes;c__Bacteroidia;o__Bacteroidales;f__Tannerellaceae;g__Parabacteroides;s__Parabacteroides sp. SN4	1.68933e-05	2.72359e-05	2.54138e-05	1.21188e-05	2.04061e-05	1.23095e-05	1.69979e-05	1.461e-05	3.0909e-05	2.20416e-05	1.9264e-05	1.69056e-05	1.50435e-05	1.66669e-05	2.86494e-05	1.62796e-05	2.98669e-05	2.10905e-05	2.06416e-05	1.58599e-05	2.08084e-05	2.04706e-05	1.42727e-05	3.07189e-05	2.02041e-05	1.18494e-05	2.86834e-05	2.2378e-05	1.37424e-05	1.70208e-05	1.792e-05	1.53642e-05	3.07208e-05	1.82444e-05	2.05396e-05	1.73368e-05	1.86478e-05	2.55241e-05	2.97344e-05	2.29319e-05	1.52631e-05	2.96879e-05	3.07863e-05	1.73936e-05	2.29146e-05	3.09024e-05	1.79287e-05	3.07761e-05	2.04842e-05
k__Bacteria;p__Firmicutes;c__NA;o__NA;f__NA;g__NA;s__Firmicutes bacterium M10-2	3.79473e-05	7.32715e-05	6.53315e-05	1.57653e-05	3.88679e-05	2.34428e-05	3.52479e-05	4.16305e-05	7.95886e-05	4.9188e-05	4.26478e-05	2.20578e-05	2.67773e-05	3.65004e-05	7.84387e-05	2.64452e-05	7.8383e-05	5.94711e-05	6.15014e-05	5.28612e-05	9.19603e-05	5.83541e-05	2.63574e-05	7.89328e-05	6.28082e-05	1.25505e-05	7.49535e-05	5.98016e-05	2.07628e-05	3.64207e-05	3.69745e-05	3.69632e-05	7.87862e-05	3.77137e-05	6.70714e-05	3.67358e-05	4.54965e-05	7.34447e-05	7.7095e-05	6.86014e-05	3.06502e-05	7.64621e-05	7.88934e-05	4.10799e-05	6.29054e-05	7.91946e-05	4.73484e-05	7.92467e-05	4.6018e-05
k__Bacteria;p__Firmicutes;c__Clostridia;o__Clostridiales;f__Ruminococcaceae;g__Ruminococcus;s__Ruminococcus sp. AM28-13	7.65223e-06	1.98639e-05	1.71144e-05	6.73872e-06	1.67566e-05	4.12223e-06	8.74811e-06	4.09588e-06	3.01232e-05	1.62361e-05	1.18665e-05	1.65007e-05	7.7009e-06	7.60117e-06	2.26651e-05	1.00293e-05	2.65513e-05	1.12364e-05	1.0956e-05	4.12426e-06	7.3797e-06	1.16213e-05	6.32469e-06	2.95308e-05	8.73817e-06	8.96798e-06	2.36015e-05	1.47434e-05	7.84211e-06	8.52962e-06	9.89641e-06	5.74038e-06	2.9596e-05	1.08531e-05	9.67087e-06	9.16702e-06	1.01383e-05	1.57542e-05	2.64419e-05	1.39966e-05	6.82848e-06	2.64495e-05	2.98204e-05	8.09829e-06	1.47257e-05	3.02017e-05	7.91677e-06	2.9688e-05	1.2522e-05
k__Bacteria;p__Firmicutes;c__Clostridia;o__Clostridiales;f__Lachnospiraceae;g__Blautia;s__Blautia sp. OF03-13	3.87161e-05	4.5601e-05	4.35397e-05	4.13863e-05	4.14295e-05	4.13999e-05	4.12436e-05	3.13289e-05	5.03501e-05	3.37012e-05	3.34433e-05	6.2628e-05	4.07073e-05	3.67152e-05	4.68542e-05	4.05164e-05	4.89319e-05	3.73917e-05	3.38618e-05	2.43678e-05	2.97573e-05	3.67963e-05	3.64885e-05	5.02424e-05	2.74977e-05	9.75895e-05	4.79812e-05	3.84846e-05	6.44038e-05	3.74494e-05	4.01251e-05	3.24334e-05	5.0323e-05	3.70212e-05	3.27148e-05	3.31849e-05	3.62715e-05	4.2392e-05	4.8869e-05	4.06653e-05	3.49866e-05	4.91265e-05	5.03351e-05	3.70733e-05	3.28017e-05	5.04448e-05	2.85532e-05	5.02229e-05	4.26967e-05
k__Bacteria;p__Firmicutes;c__Clostridia;o__Clostridiales;f__Clostridiaceae;g__Clostridium;s__Clostridium sp. M62/1	1.62248e-05	2.92117e-05	2.68257e-05	1.65792e-05	2.70462e-05	1.14881e-05	1.79745e-05	1.019e-05	3.83756e-05	2.52798e-05	2.07297e-05	3.01553e-05	1.7061e-05	1.61426e-05	3.1586e-05	2.0622e-05	3.5317e-05	1.93695e-05	1.83545e-05	9.66947e-06	1.29822e-05	1.93025e-05	1.48393e-05	3.79508e-05	1.57453e-05	2.24105e-05	3.28752e-05	2.30443e-05	1.86177e-05	1.73648e-05	1.94252e-05	1.30303e-05	3.80257e-05	2.02117e-05	1.66251e-05	1.79023e-05	1.84908e-05	2.46847e-05	3.53456e-05	2.18983e-05	1.52295e-05	3.54407e-05	3.82044e-05	1.64481e-05	2.25971e-05	3.84976e-05	1.5312e-05	3.80401e-05	2.23112e-05
k__Bacteria;p__Firmicutes;c__Bacilli;o__Lactobacillales;f__Enterococcaceae;g__Enterococcus;s__Enterococcus faecalis	2.65375e-05	8.04488e-05	7.24002e-05	2.28263e-05	7.4128e-05	1.0143e-05	2.94466e-05	1.3434e-05	0.00012422	9.73259e-05	6.1161e-05	4.11741e-05	2.6337e-05	2.906e-05	9.11504e-05	4.21073e-05	0.000108686	4.26311e-05	4.41558e-05	1.978e-05	2.52998e-05	4.16949e-05	2.36722e-05	0.000121773	4.84652e-05	8.23313e-06	9.59576e-05	5.93151e-05	1.2748e-05	3.27564e-05	3.75971e-05	2.21299e-05	0.000121951	4.74998e-05	3.7673e-05	4.43693e-05	3.94654e-05	6.22456e-05	0.000109359	4.72493e-05	2.74731e-05	0.000109023	0.000123195	2.94971e-05	7.84832e-05	0.000124769	4.13826e-05	0.000122426	4.66552e-05
k__Bacteria;p__Firmicutes;c__Clostridia;o__Clostridiales;f__Clostridiaceae;g__Candidatus Arthromitus;s__Candidatus Arthromitus sp. SFB-rat-Yit	1.51983e-05	1.85712e-05	1.87896e-05	1.44291e-05	1.72949e-05	1.25657e-05	1.51348e-05	1.34673e-05	1.92804e-05	1.94927e-05	1.75696e-05	1.41683e-05	1.50005e-05	1.57354e-05	1.85869e-05	1.71287e-05	1.90851e-05	1.55935e-05	1.50262e-05	1.54529e-05	1.2993e-05	1.43356e-05	1.52361e-05	1.93035e-05	1.74248e-05	9.0679e-06	1.89648e-05	1.59823e-05	1.13263e-05	1.57004e-05	1.61919e-05	1.48626e-05	1.93074e-05	1.67403e-05	1.461e-05	1.70377e-05	1.52381e-05	1.77072e-05	1.92257e-05	1.47404e-05	1.57007e-05	1.92465e-05	1.93307e-05	1.51924e-05	1.78931e-05	1.9328e-05	1.68028e-05	1.92828e-05	1.65904e-05
k__Bacteria;p__Bacteroidetes;c__Bacteroidia;o__Bacteroidales;f__Porphyromonadaceae;g__Porphyromonas;s__Porphyromonas loveana	8.56854e-06	3.399e-05	2.90305e-05	6.45134e-06	2.86093e-05	2.71696e-06	9.71705e-06	3.90856e-06	5.81943e-05	3.80574e-05	2.2178e-05	1.48155e-05	8.15377e-06	9.29921e-06	4.01295e-05	1.35314e-05	4.93795e-05	1.61147e-05	1.70202e-05	5.90152e-06	9.67824e-06	1.62707e-05	6.99196e-06	5.66742e-05	1.73508e-05	2.49094e-06	4.21415e-05	2.39567e-05	3.91527e-06	1.08013e-05	1.27264e-05	6.76481e-06	5.67652e-05	1.65591e-05	1.43377e-05	1.48466e-05	1.41894e-05	2.52087e-05	4.94422e-05	1.93964e-05	8.41567e-06	4.91988e-05	5.7454e-05	9.82198e-06	3.15625e-05	5.84071e-05	1.40114e-05	5.71088e-05	1.70554e-05
k__Bacteria;p__Firmicutes;c__Clostridia;o__Clostridiales;f__NA;g__Intestinimonas;s__Intestinimonas massiliensis	2.08133e-05	4.22021e-05	3.85173e-05	1.40119e-05	3.11656e-05	1.21038e-05	2.12203e-05	1.61149e-05	5.21074e-05	3.67265e-05	2.90687e-05	2.13212e-05	1.82138e-05	2.10334e-05	4.55976e-05	2.16648e-05	4.90545e-05	2.94416e-05	2.9632e-05	1.96936e-05	2.74985e-05	2.87509e-05	1.70963e-05	5.15457e-05	3.00847e-05	9.96139e-06	4.58758e-05	3.34991e-05	1.3455e-05	2.20251e-05	2.36277e-05	1.86635e-05	5.15502e-05	2.5622e-05	2.87224e-05	2.42915e-05	2.55601e-05	3.78708e-05	4.88537e-05	3.27141e-05	1.90606e-05	4.86873e-05	5.17752e-05	2.21542e-05	3.70688e-05	5.21135e-05	2.54938e-05	5.17208e-05	2.82317e-05
k__Bacteria;p__Firmicutes;c__Clostridia;o__Clostridiales;f__Ruminococcaceae;g__Drancourtella;s__Drancourtella sp. An210	2.9925e-05	3.71483e-05	3.59289e-05	2.04119e-05	2.6737e-05	2.66854e-05	2.86315e-05	3.21308e-05	3.67718e-05	2.88525e-05	2.80225e-05	2.26754e-05	2.56649e-05	2.9114e-05	3.75754e-05	2.494e-05	3.70988e-05	3.35596e-05	3.24999e-05	3.39598e-05	3.92715e-05	3.18089e-05	2.56961e-05	3.67908e-05	3.35113e-05	2.07983e-05	3.70093e-05	3.20793e-05	2.48732e-05	2.84655e-05	2.87411e-05	2.92534e-05	3.67648e-05	2.77213e-05	3.41357e-05	2.74398e-05	2.96331e-05	3.76072e-05	3.69149e-05	3.45684e-05	2.69142e-05	3.68608e-05	3.67381e-05	3.00943e-05	3.19663e-05	3.67201e-05	3.0067e-05	3.67926e-05	3.117e-05
k__Bacteria;p__Firmicutes;c__Clostridia;o__Clostridiales;f__Clostridiaceae;g__Clostridium;s__Clostridium sp. ATCC BAA-442	3.77039e-05	4.76663e-05	4.50124e-05	3.41371e-05	3.93033e-05	3.72367e-05	3.91504e-05	3.2526e-05	5.21302e-05	3.43262e-05	3.35323e-05	5.07094e-05	3.69348e-05	3.57552e-05	4.92431e-05	3.63889e-05	5.08883e-05	3.93452e-05	3.64029e-05	2.73185e-05	3.54889e-05	3.86965e-05	3.36774e-05	5.19795e-05	3.06537e-05	6.84321e-05	4.97768e-05	4.00922e-05	5.24919e-05	3.62545e-05	3.84155e-05	3.24689e-05	5.20305e-05	3.58812e-05	3.60313e-05	3.26317e-05	3.66045e-05	4.50782e-05	5.06772e-05	4.32148e-05	3.33145e-05	5.08284e-05	5.20437e-05	3.68076e-05	3.52138e-05	5.21616e-05	3.01569e-05	5.19943e-05	4.19177e-05
k__Bacteria;p__Bacteroidetes;c__Bacteroidia;o__Bacteroidales;f__Bacteroidaceae;g__Bacteroides;s__Bacteroides coprophilus	2.82075e-06	2.01553e-05	1.53634e-05	1.56407e-06	1.38127e-05	5.91494e-07	3.34231e-06	1.03505e-06	4.30716e-05	1.90836e-05	9.42741e-06	6.02251e-06	2.43202e-06	3.00424e-06	2.60185e-05	4.37371e-06	3.42258e-05	7.52023e-06	8.30709e-06	1.66768e-06	4.69757e-06	8.12955e-06	1.88892e-06	4.13534e-05	7.26388e-06	6.8189e-07	2.71396e-05	1.28854e-05	1.12949e-06	3.72029e-06	4.63174e-06	1.98642e-06	4.1429e-05	6.43558e-06	6.82578e-06	5.29365e-06	5.91713e-06	1.36688e-05	3.38997e-05	1.08188e-05	2.46889e-06	3.35892e-05	4.21059e-05	3.46372e-06	1.69026e-05	4.31527e-05	5.16796e-06	4.18796e-05	7.347e-06
k__Bacteria;p__Firmicutes;c__Bacilli;o__Lactobacillales;f__Streptococcaceae;g__Streptococcus;s__Streptococcus anginosus	3.69039e-05	4.36514e-05	4.16436e-05	3.93686e-05	3.96027e-05	3.93471e-05	3.93273e-05	2.98123e-05	4.8277e-05	3.22203e-05	3.19358e-05	5.98058e-05	3.87773e-05	3.49915e-05	4.48803e-05	3.86181e-05	4.68942e-05	3.57297e-05	3.23663e-05	2.31961e-05	2.84386e-05	3.51787e-05	3.4732e-05	4.81687e-05	2.62515e-05	9.2946e-05	4.59583e-05	3.68129e-05	6.13479e-05	3.57084e-05	3.82759e-05	3.08878e-05	4.82461e-05	3.53311e-05	3.12634e-05	3.1649e-05	3.46323e-05	4.05519e-05	4.68303e-05	3.89089e-05	3.33211e-05	4.70757e-05	4.82591e-05	3.53549e-05	3.13738e-05	4.83672e-05	2.72357e-05	4.81517e-05	4.07785e-05
k__Bacteria;p__Bacteroidetes;c__Bacteroidia;o__Bacteroidales;f__Rikenellaceae;g__Alistipes;s__Alistipes ihumii	1.92657e-05	3.27621e-05	2.96846e-05	1.05932e-05	2.03548e-05	1.38575e-05	1.87135e-05	1.90341e-05	3.61341e-05	2.2481e-05	2.01774e-05	1.55564e-05	1.53229e-05	1.8432e-05	3.47697e-05	1.52231e-05	3.53331e-05	2.63856e-05	2.62343e-05	2.08034e-05	3.3239e-05	2.59961e-05	1.45818e-05	3.58814e-05	2.47645e-05	1.19048e-05	3.3938e-05	2.68988e-05	1.48219e-05	1.85725e-05	1.9223e-05	1.78099e-05	3.58538e-05	1.90596e-05	2.75202e-05	1.8018e-05	2.16221e-05	3.19472e-05	3.49007e-05	3.0132e-05	1.60276e-05	3.47532e-05	3.58968e-05	2.0137e-05	2.64893e-05	3.6029e-05	2.05078e-05	3.59835e-05	2.29629e-05
k__Bacteria;p__Bacteroidetes;c__Bacteroidia;o__Bacteroidales;f__Odoribacteraceae;g__Butyricimonas;s__Butyricimonas sp. Marseille-P2440	1.80535e-05	2.58355e-05	2.46387e-05	1.38174e-05	2.01762e-05	1.43691e-05	1.80321e-05	1.62749e-05	2.80789e-05	2.14865e-05	1.94485e-05	1.75201e-05	1.64256e-05	1.78497e-05	2.6706e-05	1.74478e-05	2.74814e-05	2.09802e-05	2.03233e-05	1.73033e-05	2.05011e-05	2.01123e-05	1.58575e-05	2.79844e-05	2.03733e-05	1.35294e-05	2.67781e-05	2.16394e-05	1.53268e-05	1.80042e-05	1.87619e-05	1.67485e-05	2.79857e-05	1.88101e-05	2.03181e-05	1.81411e-05	1.89768e-05	2.46354e-05	2.74153e-05	2.20665e-05	1.66538e-05	2.73984e-05	2.80216e-05	1.83162e-05	2.20606e-05	2.80828e-05	1.85766e-05	2.80087e-05	2.07445e-05
k__Bacteria;p__Firmicutes;c__Bacilli;o__Lactobacillales;f__Lactobacillaceae;g__Lactobacillus;s__Lactobacillus ruminis	1.17778e-05	1.76333e-05	1.66694e-05	9.20207e-06	1.39109e-05	9.14814e-06	1.1921e-05	1.01301e-05	1.97229e-05	1.45778e-05	1.29947e-05	1.24113e-05	1.0849e-05	1.16327e-05	1.83791e-05	1.16975e-05	1.91288e-05	1.38918e-05	1.3438e-05	1.06197e-05	1.30586e-05	1.34153e-05	1.03074e-05	1.96296e-05	1.31243e-05	9.50611e-06	1.84975e-05	1.46212e-05	1.03669e-05	1.18437e-05	1.2465e-05	1.06981e-05	1.9635e-05	1.25595e-05	1.32828e-05	1.19497e-05	1.2584e-05	1.6543e-05	1.90798e-05	1.48424e-05	1.08222e-05	1.90727e-05	1.96699e-05	1.19722e-05	1.4796e-05	1.97306e-05	1.20031e-05	1.96534e-05	1.39288e-05
k__Bacteria;p__Firmicutes;c__Clostridia;o__Clostridiales;f__Ruminococcaceae;g__Subdoligranulum;s__Subdoligranulum sp. 4_3_54A2FAA	1.52879e-05	3.71183e-05	3.16008e-05	5.60491e-06	1.80601e-05	8.08443e-06	1.44465e-05	1.5456e-05	4.39472e-05	2.30587e-05	1.8806e-05	9.68114e-06	1.03572e-05	1.45575e-05	4.11688e-05	1.04931e-05	4.21957e-05	2.74797e-05	2.88951e-05	1.99734e-05	4.34577e-05	2.77382e-05	9.78748e-06	4.33411e-05	2.75737e-05	4.8255e-06	3.92066e-05	2.91587e-05	8.06203e-06	1.48905e-05	1.54464e-05	1.42097e-05	4.32643e-05	1.61099e-05	3.12607e-05	1.51355e-05	2.00717e-05	3.59676e-05	4.13104e-05	3.41183e-05	1.17447e-05	4.09034e-05	4.33906e-05	1.6991e-05	3.04131e-05	4.36952e-05	1.97748e-05	4.35999e-05	2.05679e-05
k__Bacteria;p__Firmicutes;c__Clostridia;o__Clostridiales;f__Clostridiaceae;g__Clostridium;s__Clostridium sp. C105KSO14	4.57443e-08	1.1008e-05	4.36851e-06	1.11722e-09	1.07215e-06	6.00541e-10	5.16973e-08	1.12801e-08	6.1543e-05	3.62351e-06	6.94743e-07	4.19374e-08	1.21259e-08	4.45679e-08	2.29705e-05	2.89296e-08	3.73912e-05	1.39967e-06	2.37443e-06	5.36116e-08	3.69361e-06	2.08267e-06	6.97429e-09	5.47932e-05	1.43979e-06	1.69392e-10	2.03737e-05	4.27237e-06	1.63189e-09	7.05854e-08	1.02254e-07	2.46369e-08	5.4609e-05	2.19937e-07	2.20727e-06	1.3874e-07	4.23818e-07	5.78369e-06	3.41743e-05	5.19998e-06	1.84693e-08	3.24303e-05	5.66177e-05	9.46543e-08	7.43036e-06	6.03639e-05	3.25832e-07	5.72138e-05	4.66063e-07
k__Bacteria;p__Actinobacteria;c__Actinobacteria;o__Actinomycetales;f__Actinomycetaceae;g__Trueperella;s__Trueperella pyogenes	2.66303e-05	5.05804e-05	4.65737e-05	1.61452e-05	3.50183e-05	1.60544e-05	2.6267e-05	2.31833e-05	5.89058e-05	4.28816e-05	3.50514e-05	2.21961e-05	2.21456e-05	2.67859e-05	5.39613e-05	2.5162e-05	5.65283e-05	3.75973e-05	3.81168e-05	2.92476e-05	3.99963e-05	3.63467e-05	2.14331e-05	5.84017e-05	4.03437e-05	1.06231e-05	5.35909e-05	4.087e-05	1.57556e-05	2.74906e-05	2.8843e-05	2.49369e-05	5.83704e-05	3.0848e-05	3.81986e-05	2.99643e-05	3.19421e-05	4.71891e-05	5.62077e-05	4.10646e-05	2.4096e-05	5.59519e-05	5.85609e-05	2.83742e-05	4.55402e-05	5.88476e-05	3.33866e-05	5.85785e-05	3.4188e-05
k__Bacteria;p__Firmicutes;c__Clostridia;o__Clostridiales;f__Clostridiaceae;g__Clostridium;s__Clostridium cellulovorans	1.56142e-05	1.70482e-05	1.68705e-05	1.38778e-05	1.438e-05	1.58353e-05	1.54887e-05	1.53312e-05	1.69682e-05	1.40299e-05	1.39941e-05	1.53722e-05	1.4968e-05	1.52461e-05	1.70334e-05	1.48083e-05	1.7048e-05	1.53761e-05	1.44109e-05	1.45378e-05	1.48087e-05	1.45204e-05	1.47028e-05	1.70068e-05	1.42865e-05	1.73364e-05	1.71214e-05	1.48569e-05	1.67349e-05	1.5002e-05	1.53638e-05	1.47546e-05	1.70103e-05	1.45633e-05	1.45914e-05	1.41957e-05	1.45475e-05	1.68681e-05	1.70506e-05	1.5431e-05	1.46657e-05	1.70861e-05	1.69959e-05	1.52254e-05	1.42621e-05	1.69794e-05	1.39659e-05	1.69866e-05	1.59135e-05
k__Bacteria;p__Lentisphaerae;c__Lentisphaeria;o__Victivallales;f__NA;g__NA;s__Victivallales bacterium CCUG 44730	2.5057e-05	3.4439e-05	3.21342e-05	1.98188e-05	2.62908e-05	2.26753e-05	2.55707e-05	2.23705e-05	3.78177e-05	2.44412e-05	2.33155e-05	2.94852e-05	2.32041e-05	2.38118e-05	3.58607e-05	2.29228e-05	3.69136e-05	2.81873e-05	2.65917e-05	2.01556e-05	2.77983e-05	2.77527e-05	2.13801e-05	3.76626e-05	2.30463e-05	3.4139e-05	3.59113e-05	2.87582e-05	2.97833e-05	2.41168e-05	2.54072e-05	2.19656e-05	3.76821e-05	2.41208e-05	2.67255e-05	2.21455e-05	2.53294e-05	3.28119e-05	3.66771e-05	3.13318e-05	2.17641e-05	3.67149e-05	3.77023e-05	2.49227e-05	2.60312e-05	3.78045e-05	2.16361e-05	3.77005e-05	2.84392e-05
k__Bacteria;p__Firmicutes;c__Clostridia;o__Clostridiales;f__Lachnospiraceae;g__Anaerotignum;s__Anaerotignum lactatifermentans	1.44094e-05	2.08522e-05	1.98903e-05	1.01405e-05	1.55454e-05	1.11483e-05	1.41302e-05	1.36663e-05	2.22532e-05	1.73027e-05	1.5635e-05	1.23071e-05	1.26262e-05	1.4276e-05	2.15151e-05	1.32957e-05	2.1919e-05	1.72239e-05	1.68709e-05	1.52276e-05	1.81046e-05	1.64323e-05	1.23979e-05	2.21861e-05	1.74982e-05	8.81566e-06	2.14139e-05	1.75255e-05	1.09751e-05	1.42961e-05	1.47493e-05	1.36975e-05	2.21783e-05	1.48638e-05	1.71353e-05	1.45478e-05	1.52894e-05	2.01898e-05	2.18438e-05	1.80198e-05	1.32176e-05	2.18046e-05	2.22023e-05	1.47413e-05	1.82526e-05	2.22417e-05	1.55415e-05	2.22081e-05	1.6398e-05
k__Bacteria;p__Firmicutes;c__Bacilli;o__Bacillales;f__Staphylococcaceae;g__Jeotgalicoccus;s__Jeotgalicoccus halotolerans	1.55735e-05	5.2292e-05	4.61287e-05	1.27517e-05	4.65835e-05	5.5477e-06	1.7431e-05	7.57013e-06	8.40141e-05	6.14006e-05	3.74973e-05	2.52483e-05	1.52205e-05	1.69933e-05	6.01879e-05	2.46819e-05	7.26455e-05	2.65522e-05	2.77003e-05	1.12399e-05	1.58103e-05	2.62901e-05	1.34319e-05	8.21521e-05	2.95316e-05	4.73659e-06	6.33102e-05	3.7896e-05	7.35953e-06	1.93777e-05	2.24688e-05	1.27117e-05	8.22777e-05	2.8701e-05	2.3513e-05	2.6384e-05	2.4123e-05	3.98017e-05	7.29595e-05	3.03757e-05	1.58013e-05	7.26852e-05	8.31775e-05	1.75114e-05	5.00271e-05	8.43618e-05	2.46981e-05	8.2665e-05	2.87101e-05
k__Bacteria;p__Firmicutes;c__Erysipelotrichia;o__Erysipelotrichales;f__Erysipelotrichaceae;g__Turicibacter;s__Turicibacter sanguinis	1.52272e-05	2.99685e-05	2.61851e-05	8.22536e-06	1.8093e-05	1.02476e-05	1.52389e-05	1.36337e-05	3.5682e-05	1.90034e-05	1.64995e-05	1.48805e-05	1.21509e-05	1.43484e-05	3.26946e-05	1.22272e-05	3.40883e-05	2.23543e-05	2.21992e-05	1.41586e-05	2.70803e-05	2.26509e-05	1.10047e-05	3.52787e-05	1.89982e-05	1.17514e-05	3.20128e-05	2.3876e-05	1.31202e-05	1.48051e-05	1.57073e-05	1.32412e-05	3.52673e-05	1.56163e-05	2.28947e-05	1.41143e-05	1.7971e-05	2.81952e-05	3.35658e-05	2.72432e-05	1.2161e-05	3.34244e-05	3.53495e-05	1.60571e-05	2.25444e-05	3.55736e-05	1.55755e-05	3.5426e-05	1.96336e-05
k__Bacteria;p__Actinobacteria;c__Actinobacteria;o__Bifidobacteriales;f__Bifidobacteriaceae;g__Bifidobacterium;s__Bifidobacterium bifidum	3.1529e-06	1.22378e-05	9.86561e-06	1.63779e-06	7.55915e-06	1.17118e-06	3.42999e-06	1.82113e-06	1.968e-05	9.03876e-06	5.92167e-06	4.54027e-06	2.56286e-06	3.12954e-06	1.4619e-05	3.39521e-06	1.71149e-05	6.41906e-06	6.73777e-06	2.32976e-06	5.80708e-06	6.77365e-06	2.13023e-06	1.91564e-05	5.67423e-06	1.39962e-06	1.47117e-05	8.68673e-06	1.88234e-06	3.54353e-06	4.0779e-06	2.44582e-06	1.91695e-05	4.76595e-06	6.24642e-06	4.06932e-06	5.01571e-06	9.78719e-06	1.68667e-05	8.68523e-06	2.57406e-06	1.67461e-05	1.93481e-05	3.60188e-06	9.50373e-06	1.9658e-05	4.27304e-06	1.93261e-05	5.8368e-06
k__Bacteria;p__Firmicutes;c__Clostridia;o__Clostridiales;f__Lachnospiraceae;g__Blautia;s__Blautia sp. AM23-13AC	3.34253e-05	4.06221e-05	3.85422e-05	3.52438e-05	3.65464e-05	3.50074e-05	3.57176e-05	2.66856e-05	4.54243e-05	2.97249e-05	2.92447e-05	5.49759e-05	3.50025e-05	3.16563e-05	4.19453e-05	3.49855e-05	4.39783e-05	3.2863e-05	2.98179e-05	2.07784e-05	2.61495e-05	3.24696e-05	3.11817e-05	4.52914e-05	2.3967e-05	8.42465e-05	4.29484e-05	3.40975e-05	5.55051e-05	3.24098e-05	3.48428e-05	2.77975e-05	4.53654e-05	3.22467e-05	2.87554e-05	2.87488e-05	3.17023e-05	3.75622e-05	4.38964e-05	3.61049e-05	3.00123e-05	4.41196e-05	4.53865e-05	3.21145e-05	2.90159e-05	4.55062e-05	2.47415e-05	4.5286e-05	3.74124e-05
k__Bacteria;p__Firmicutes;c__Clostridia;o__Clostridiales;f__Ruminococcaceae;g__NA;s__Ruminococcaceae bacterium cv2	1.97949e-05	1.89167e-05	1.97222e-05	2.00857e-05	1.80421e-05	2.04083e-05	1.93387e-05	1.98401e-05	1.78489e-05	1.90458e-05	1.8925e-05	1.72464e-05	1.98684e-05	2.01478e-05	1.83448e-05	2.0798e-05	1.81953e-05	1.77917e-05	1.67192e-05	2.07389e-05	1.56683e-05	1.61428e-05	2.0643e-05	1.79664e-05	1.92644e-05	1.57443e-05	1.86284e-05	1.69269e-05	1.76235e-05	1.95366e-05	1.96881e-05	1.99191e-05	1.79677e-05	1.92265e-05	1.67036e-05	1.98444e-05	1.7788e-05	1.89194e-05	1.83413e-05	1.61987e-05	2.04506e-05	1.83925e-05	1.79484e-05	1.91542e-05	1.78826e-05	1.78891e-05	1.94384e-05	1.79159e-05	1.91389e-05
k__Bacteria;p__Firmicutes;c__Clostridia;o__Clostridiales;f__Ruminococcaceae;g__Pseudoflavonifractor;s__Pseudoflavonifractor capillosus	2.61198e-05	3.32514e-05	3.12579e-05	2.69676e-05	2.94748e-05	2.6518e-05	2.80334e-05	2.04516e-05	3.78774e-05	2.39823e-05	2.3295e-05	4.39666e-05	2.71797e-05	2.46913e-05	3.45852e-05	2.73371e-05	3.64699e-05	2.63734e-05	2.4001e-05	1.596e-05	2.09941e-05	2.62103e-05	2.39981e-05	3.77229e-05	1.90116e-05	6.56517e-05	3.54029e-05	2.76893e-05	4.31993e-05	2.54168e-05	2.74584e-05	2.14954e-05	3.77858e-05	2.55316e-05	2.30865e-05	2.25849e-05	2.52308e-05	3.05091e-05	3.63708e-05	2.94093e-05	2.32326e-05	3.65453e-05	3.78161e-05	2.52226e-05	2.35155e-05	3.79412e-05	1.94515e-05	3.77333e-05	2.98803e-05
k__Bacteria;p__Firmicutes;c__Clostridia;o__Clostridiales;f__Lachnospiraceae;g__Dorea;s__Dorea longicatena	1.6459e-05	2.82154e-05	2.62891e-05	1.16056e-05	2.11948e-05	1.11248e-05	1.65643e-05	1.38551e-05	3.264e-05	2.38913e-05	2.02064e-05	1.61043e-05	1.45749e-05	1.64441e-05	2.98346e-05	1.63458e-05	3.13494e-05	2.12653e-05	2.10393e-05	1.58946e-05	2.06075e-05	2.05783e-05	1.38955e-05	3.24068e-05	2.12787e-05	9.57478e-06	2.99216e-05	2.30011e-05	1.20054e-05	1.68874e-05	1.78333e-05	1.50511e-05	3.24069e-05	1.86047e-05	2.07707e-05	1.78108e-05	1.87575e-05	2.61553e-05	3.12364e-05	2.30236e-05	1.50806e-05	3.11664e-05	3.24977e-05	1.71347e-05	2.44752e-05	3.26394e-05	1.86017e-05	3.24781e-05	2.05527e-05
k__Bacteria;p__Firmicutes;c__Clostridia;o__Clostridiales;f__Lachnospiraceae;g__Merdimonas;s__Merdimonas faecis	1.7477e-05	2.46464e-05	2.32798e-05	1.32035e-05	1.87641e-05	1.45964e-05	1.75168e-05	1.59558e-05	2.67442e-05	1.9084e-05	1.76753e-05	1.77149e-05	1.58291e-05	1.69885e-05	2.55431e-05	1.62305e-05	2.62001e-05	2.02014e-05	1.941e-05	1.60023e-05	2.03069e-05	1.9566e-05	1.50519e-05	2.66487e-05	1.84427e-05	1.59908e-05	2.55346e-05	2.06402e-05	1.66337e-05	1.71254e-05	1.7873e-05	1.59383e-05	2.6652e-05	1.75174e-05	1.95534e-05	1.6609e-05	1.81071e-05	2.36135e-05	2.60815e-05	2.17376e-05	1.56664e-05	2.60744e-05	2.66755e-05	1.7623e-05	2.00963e-05	2.67362e-05	1.68901e-05	2.66745e-05	1.99047e-05
k__Bacteria;p__Firmicutes;c__Clostridia;o__Clostridiales;f__Clostridiaceae;g__Clostridium;s__Clostridium sp. AF27-5AA	3.24712e-05	3.92916e-05	3.73142e-05	3.42897e-05	3.53918e-05	3.40987e-05	3.4679e-05	2.59798e-05	4.38535e-05	2.87969e-05	2.83643e-05	5.32372e-05	3.40162e-05	3.07601e-05	4.05424e-05	3.3981e-05	4.24817e-05	3.18496e-05	2.8893e-05	2.02342e-05	2.53519e-05	3.14488e-05	3.03336e-05	4.37302e-05	2.3265e-05	8.17078e-05	4.15114e-05	3.30067e-05	5.38855e-05	3.14745e-05	3.3819e-05	2.70368e-05	4.38013e-05	3.12883e-05	2.78725e-05	2.79193e-05	3.07465e-05	3.63621e-05	4.2406e-05	3.49381e-05	2.91835e-05	4.26225e-05	4.38203e-05	3.11849e-05	2.81008e-05	4.39329e-05	2.4033e-05	4.37233e-05	3.62671e-05
k__Bacteria;p__Bacteroidetes;c__Bacteroidia;o__Bacteroidales;f__Bacteroidaceae;g__Bacteroides;s__Bacteroides bouchesdurhonensis	2.5595e-05	4.15163e-05	3.81629e-05	1.80147e-05	3.01287e-05	1.93884e-05	2.5936e-05	2.21577e-05	4.75173e-05	3.08777e-05	2.74982e-05	2.73787e-05	2.26645e-05	2.47649e-05	4.39554e-05	2.36899e-05	4.58204e-05	3.21271e-05	3.119e-05	2.25348e-05	3.25413e-05	3.16328e-05	2.10381e-05	4.71868e-05	2.85379e-05	2.25527e-05	4.3878e-05	3.39655e-05	2.36859e-05	2.53532e-05	2.68173e-05	2.26976e-05	4.71956e-05	2.66917e-05	3.12228e-05	2.47812e-05	2.80467e-05	3.89222e-05	4.54959e-05	3.60808e-05	2.23217e-05	4.54389e-05	4.7284e-05	2.62293e-05	3.30101e-05	4.74839e-05	2.5376e-05	4.72886e-05	3.10871e-05
k__Bacteria;p__Proteobacteria;c__Alphaproteobacteria;o__Rhizobiales;f__Rhizobiaceae;g__Sinorhizobium;s__Sinorhizobium sp. GL28	1.00504e-05	3.76984e-05	3.25502e-05	7.78129e-06	3.23378e-05	3.31332e-06	1.13466e-05	4.68435e-06	6.31743e-05	4.2896e-05	2.53931e-05	1.69957e-05	9.64886e-06	1.09279e-05	4.41285e-05	1.58893e-05	5.39473e-05	1.82907e-05	1.92396e-05	7.03526e-06	1.09558e-05	1.8346e-05	8.35507e-06	6.16082e-05	1.99158e-05	2.96287e-06	4.63658e-05	2.68205e-05	4.64156e-06	1.26143e-05	1.47821e-05	8.02519e-06	6.17054e-05	1.91162e-05	1.62496e-05	1.72856e-05	1.62749e-05	2.82054e-05	5.40712e-05	2.1641e-05	9.98007e-06	5.38258e-05	6.24293e-05	1.14469e-05	3.53657e-05	6.34154e-05	1.62715e-05	6.20511e-05	1.94956e-05
k__Bacteria;p__Firmicutes;c__Clostridia;o__Clostridiales;f__Ruminococcaceae;g__Ruminococcus;s__Ruminococcus sp. AF31-8BH	1.60229e-05	2.84769e-05	2.52692e-05	1.02065e-05	1.89101e-05	1.19641e-05	1.63683e-05	1.37646e-05	3.37166e-05	1.84705e-05	1.64893e-05	1.83327e-05	1.36914e-05	1.50769e-05	3.07577e-05	1.37586e-05	3.22198e-05	2.14658e-05	2.08297e-05	1.31783e-05	2.33063e-05	2.17032e-05	1.22602e-05	3.33865e-05	1.72841e-05	1.72727e-05	3.0465e-05	2.28944e-05	1.65963e-05	1.55751e-05	1.66349e-05	1.36572e-05	3.33942e-05	1.62357e-05	2.10821e-05	1.45269e-05	1.80116e-05	2.65536e-05	3.18182e-05	2.57335e-05	1.30919e-05	3.17586e-05	3.34609e-05	1.65219e-05	2.09059e-05	3.36539e-05	1.49958e-05	3.34959e-05	2.01425e-05
k__Bacteria;p__Firmicutes;c__Clostridia;o__Clostridiales;f__Ruminococcaceae;g__Subdoligranulum;s__Subdoligranulum sp. AM16-9	2.83248e-05	3.58368e-05	3.56289e-05	2.00311e-05	2.75713e-05	2.26443e-05	2.67962e-05	2.97729e-05	3.53236e-05	3.34367e-05	3.082e-05	1.89582e-05	2.45802e-05	2.87719e-05	3.59096e-05	2.60066e-05	3.56416e-05	3.19078e-05	3.15155e-05	3.64474e-05	3.49263e-05	2.94038e-05	2.56676e-05	3.53765e-05	3.74125e-05	1.18622e-05	3.56263e-05	3.10606e-05	1.76399e-05	2.81027e-05	2.81997e-05	2.9051e-05	3.53434e-05	2.87335e-05	3.25396e-05	2.97874e-05	2.88842e-05	3.59902e-05	3.56631e-05	3.08646e-05	2.74521e-05	3.5582e-05	3.53481e-05	2.88786e-05	3.47714e-05	3.53126e-05	3.32728e-05	3.53641e-05	2.98913e-05
k__Bacteria;p__Firmicutes;c__Clostridia;o__Clostridiales;f__Ruminococcaceae;g__Ruminococcus;s__Ruminococcus sp. AM22-14LB	4.57443e-08	1.1008e-05	4.36851e-06	1.11722e-09	1.07215e-06	6.00541e-10	5.16974e-08	1.12801e-08	6.1543e-05	3.62351e-06	6.94743e-07	4.19374e-08	1.21259e-08	4.45679e-08	2.29705e-05	2.89296e-08	3.73912e-05	1.39967e-06	2.37443e-06	5.36117e-08	3.69361e-06	2.08267e-06	6.97429e-09	5.47932e-05	1.43979e-06	1.69392e-10	2.03737e-05	4.27237e-06	1.63189e-09	7.05854e-08	1.02254e-07	2.46369e-08	5.4609e-05	2.19937e-07	2.20727e-06	1.3874e-07	4.23818e-07	5.78369e-06	3.41743e-05	5.19998e-06	1.84693e-08	3.24303e-05	5.66177e-05	9.46543e-08	7.43036e-06	6.03639e-05	3.25832e-07	5.72138e-05	4.66063e-07
k__Bacteria;p__Bacteroidetes;c__Chitinophagia;o__Chitinophagales;f__Chitinophagaceae;g__Chitinophaga;s__Chitinophaga sp. K20C18050901	2.15726e-05	4.67154e-05	4.20743e-05	1.11887e-05	2.94754e-05	1.15678e-05	2.10187e-05	1.90379e-05	5.57085e-05	3.83214e-05	3.02158e-05	1.61886e-05	1.68559e-05	2.16841e-05	5.06243e-05	1.93012e-05	5.31441e-05	3.37314e-05	3.49572e-05	2.57322e-05	3.92467e-05	3.2863e-05	1.63159e-05	5.50971e-05	3.7387e-05	6.52623e-06	4.97943e-05	3.71622e-05	1.09312e-05	2.23582e-05	2.34482e-05	2.03143e-05	5.50448e-05	2.55854e-05	3.54782e-05	2.4859e-05	2.74388e-05	4.35508e-05	5.26717e-05	3.79121e-05	1.89773e-05	5.23163e-05	5.52586e-05	2.35322e-05	4.2478e-05	5.55932e-05	2.92717e-05	5.53269e-05	2.89183e-05
k__Bacteria;p__Firmicutes;c__Clostridia;o__Clostridiales;f__Lachnospiraceae;g__NA;s__Lachnospiraceae bacterium 6_1_37FAA	8.06296e-06	1.0381e-05	1.01458e-05	6.07061e-06	8.11436e-06	6.7411e-06	7.84007e-06	7.95559e-06	1.06064e-05	9.00492e-06	8.38454e-06	6.59812e-06	7.2247e-06	8.03792e-06	1.0517e-05	7.52785e-06	1.05814e-05	8.97883e-06	8.72161e-06	8.80509e-06	9.29219e-06	8.43834e-06	7.2472e-06	1.0605e-05	9.38842e-06	5.01962e-06	1.04901e-05	8.89666e-06	6.23364e-06	7.94957e-06	8.1131e-06	7.85376e-06	1.06008e-05	8.09365e-06	8.88613e-06	8.07482e-06	8.17124e-06	1.02193e-05	1.0572e-05	9.03425e-06	7.60377e-06	1.05622e-05	1.06042e-05	8.13927e-06	9.32738e-06	1.06057e-05	8.5592e-06	1.06046e-05	8.70737e-06
k__Bacteria;p__Firmicutes;c__Clostridia;o__Clostridiales;f__Lachnospiraceae;g__Blautia;s__Blautia sp. OF03-15BH	2.74697e-05	3.70973e-05	3.53866e-05	2.12913e-05	2.87887e-05	2.35481e-05	2.74331e-05	2.54495e-05	3.95929e-05	2.93448e-05	2.74488e-05	2.72865e-05	2.50893e-05	2.67941e-05	3.81746e-05	2.5678e-05	3.89757e-05	3.09294e-05	2.96421e-05	2.55647e-05	3.0874e-05	2.97654e-05	2.40785e-05	3.94954e-05	2.86712e-05	2.49334e-05	3.81977e-05	3.12992e-05	2.60756e-05	2.68817e-05	2.79348e-05	2.53172e-05	3.94994e-05	2.73146e-05	2.98867e-05	2.61189e-05	2.79968e-05	3.57614e-05	3.88416e-05	3.27434e-05	2.49277e-05	3.88426e-05	3.95236e-05	2.75722e-05	3.06467e-05	3.95888e-05	2.65048e-05	3.95179e-05	3.06845e-05
k__Bacteria;p__Firmicutes;c__Clostridia;o__Clostridiales;f__Lachnospiraceae;g__Agathobacter;s__Agathobacter ruminis	2.89553e-05	1.99677e-05	2.20427e-05	2.9067e-05	1.90248e-05	3.71812e-05	2.66324e-05	3.69335e-05	1.59563e-05	2.06993e-05	2.29818e-05	1.78051e-05	2.83265e-05	2.94799e-05	1.83704e-05	2.69715e-05	1.7128e-05	2.24951e-05	2.09362e-05	3.89822e-05	2.31039e-05	1.96079e-05	3.18417e-05	1.62017e-05	2.69845e-05	1.99624e-05	1.83915e-05	1.90259e-05	2.45008e-05	2.7133e-05	2.59825e-05	3.224e-05	1.61885e-05	2.42201e-05	2.20709e-05	2.66812e-05	2.28865e-05	2.17879e-05	1.73039e-05	1.86567e-05	3.08055e-05	1.73573e-05	1.61204e-05	2.72614e-05	2.02415e-05	1.59805e-05	2.78248e-05	1.61155e-05	2.33451e-05
k__Bacteria;p__Firmicutes;c__Clostridia;o__Clostridiales;f__Lachnospiraceae;g__Roseburia;s__Roseburia sp. 499	1.27285e-05	1.46391e-05	1.43722e-05	1.22923e-05	1.2979e-05	1.25808e-05	1.29707e-05	1.13818e-05	1.5273e-05	1.22363e-05	1.19116e-05	1.48431e-05	1.27073e-05	1.24595e-05	1.47804e-05	1.30102e-05	1.51102e-05	1.25526e-05	1.16893e-05	1.04751e-05	1.09114e-05	1.19605e-05	1.21638e-05	1.52797e-05	1.11608e-05	1.66047e-05	1.5009e-05	1.2575e-05	1.47735e-05	1.24599e-05	1.29925e-05	1.15999e-05	1.52907e-05	1.24331e-05	1.15291e-05	1.18691e-05	1.20753e-05	1.40423e-05	1.51292e-05	1.27965e-05	1.20447e-05	1.51751e-05	1.52907e-05	1.23967e-05	1.19633e-05	1.52962e-05	1.11228e-05	1.52663e-05	1.35538e-05
k__Bacteria;p__Firmicutes;c__Bacilli;o__Lactobacillales;f__Lactobacillaceae;g__Lactobacillus;s__Lactobacillus rossiae	5.25105e-06	2.05304e-05	1.57183e-05	1.72896e-06	8.99708e-06	2.12924e-06	5.36036e-06	4.01169e-06	3.05068e-05	1.0501e-05	7.57716e-06	5.3195e-06	3.50823e-06	4.83711e-06	2.47406e-05	3.77551e-06	2.73426e-05	1.20237e-05	1.27775e-05	4.78062e-06	1.73768e-05	1.31007e-05	2.9085e-06	2.96918e-05	9.58195e-06	2.45888e-06	2.37188e-05	1.47184e-05	3.34097e-06	5.30324e-06	5.89318e-06	4.15732e-06	2.96703e-05	6.33066e-06	1.31845e-05	5.29221e-06	8.21425e-06	1.79223e-05	2.65306e-05	1.79113e-05	3.61335e-06	2.62406e-05	2.98669e-05	6.06453e-06	1.41586e-05	3.03152e-05	6.51003e-06	2.99937e-05	9.03039e-06
k__Bacteria;p__Firmicutes;c__Clostridia;o__Clostridiales;f__Ruminococcaceae;g__Faecalibacterium;s__Faecalibacterium sp. AF28-13AC	6.52192e-06	2.8922e-05	2.41731e-05	4.64208e-06	2.34348e-05	1.91336e-06	7.46126e-06	2.85129e-06	5.16683e-05	3.13621e-05	1.77138e-05	1.17743e-05	6.09623e-06	7.05208e-06	3.47319e-05	1.02733e-05	4.32926e-05	1.30973e-05	1.39476e-05	4.35298e-06	7.91234e-06	1.33987e-05	5.12793e-06	5.01823e-05	1.37968e-05	1.84058e-06	3.64326e-05	2.00089e-05	2.91475e-06	8.29283e-06	9.87599e-06	5.0353e-06	5.02654e-05	1.30089e-05	1.169e-05	1.14697e-05	1.12933e-05	2.10814e-05	4.32591e-05	1.63109e-05	6.26711e-06	4.30125e-05	5.09156e-05	7.57271e-06	2.63224e-05	5.18405e-05	1.08833e-05	5.06151e-05	1.36646e-05
k__Bacteria;p__Firmicutes;c__Clostridia;o__Clostridiales;f__Lachnospiraceae;g__Butyrivibrio;s__Butyrivibrio crossotus	9.59503e-06	2.13618e-05	1.83765e-05	4.54996e-06	1.20268e-05	5.70025e-06	9.49082e-06	8.62874e-06	2.60182e-05	1.35726e-05	1.12969e-05	8.42175e-06	7.26788e-06	9.10273e-06	2.36088e-05	7.48245e-06	2.47074e-05	1.54512e-05	1.5697e-05	9.75835e-06	1.99651e-05	1.56974e-05	6.62204e-06	2.56699e-05	1.38612e-05	5.34409e-06	2.29559e-05	1.67815e-05	6.87769e-06	9.43702e-06	1.00061e-05	8.43976e-06	2.56517e-05	1.02269e-05	1.63071e-05	9.30882e-06	1.20053e-05	2.0029e-05	2.42819e-05	1.91311e-05	7.56866e-06	2.41295e-05	2.57305e-05	1.03572e-05	1.65261e-05	2.59198e-05	1.08059e-05	2.58021e-05	1.29152e-05
k__Bacteria;p__Firmicutes;c__Clostridia;o__Clostridiales;f__Ruminococcaceae;g__Ruminococcus;s__Ruminococcus sp. AM46-18	2.85411e-05	3.54266e-05	3.34727e-05	2.9797e-05	3.16534e-05	2.94658e-05	3.05559e-05	2.25914e-05	3.99449e-05	2.57583e-05	2.5194e-05	4.74023e-05	2.9797e-05	2.70092e-05	3.67007e-05	2.98685e-05	3.8578e-05	2.84059e-05	2.58106e-05	1.7615e-05	2.26136e-05	2.81388e-05	2.64408e-05	3.98073e-05	2.06154e-05	7.17371e-05	3.75728e-05	2.96299e-05	4.72688e-05	2.77194e-05	2.98645e-05	2.3627e-05	3.98728e-05	2.77002e-05	2.48635e-05	2.46111e-05	2.72975e-05	3.26452e-05	3.84912e-05	3.14165e-05	2.55187e-05	3.86816e-05	3.98975e-05	2.74862e-05	2.51968e-05	4.00147e-05	2.11926e-05	3.98096e-05	3.22621e-05
k__Bacteria;p__Firmicutes;c__Clostridia;o__Clostridiales;f__NA;g__NA;s__Clostridiales bacterium VE202-03	3.08279e-05	6.21713e-05	5.5004e-05	1.23328e-05	3.22231e-05	1.83881e-05	2.86177e-05	3.36397e-05	6.83403e-05	4.12684e-05	3.53486e-05	1.77236e-05	2.14457e-05	2.96317e-05	6.69457e-05	2.12717e-05	6.70807e-05	4.97851e-05	5.17648e-05	4.33391e-05	7.8286e-05	4.90309e-05	2.10379e-05	6.77147e-05	5.26885e-05	9.64653e-06	6.385e-05	5.04316e-05	1.63354e-05	2.96576e-05	3.01646e-05	2.99394e-05	6.75846e-05	3.09493e-05	5.65255e-05	3.00593e-05	3.76529e-05	6.21131e-05	6.59169e-05	5.80711e-05	2.46815e-05	6.53408e-05	6.76938e-05	3.35912e-05	5.32874e-05	6.79852e-05	3.91641e-05	6.80094e-05	3.80251e-05
k__Bacteria;p__Firmicutes;c__Clostridia;o__Clostridiales;f__Clostridiaceae;g__Mordavella;s__Mordavella sp. Marseille-P3756	8.33396e-06	1.44181e-05	1.29333e-05	6.12736e-06	1.05178e-05	6.35695e-06	8.70998e-06	6.63732e-06	1.74135e-05	9.94473e-06	8.80463e-06	1.10526e-05	7.57627e-06	7.92118e-06	1.55353e-05	7.88931e-06	1.65135e-05	1.0621e-05	1.01839e-05	6.1762e-06	1.01371e-05	1.07069e-05	6.71547e-06	1.72456e-05	8.40608e-06	1.05241e-05	1.55936e-05	1.15756e-05	9.35448e-06	8.25429e-06	8.91848e-06	6.96933e-06	1.72585e-05	8.76208e-06	1.00247e-05	7.79269e-06	9.25871e-06	1.31438e-05	1.63639e-05	1.25394e-05	7.04004e-06	1.63599e-05	1.73006e-05	8.50615e-06	1.05954e-05	1.74046e-05	7.5896e-06	1.72946e-05	1.05915e-05
k__Bacteria;p__Firmicutes;c__Clostridia;o__Clostridiales;f__Eubacteriaceae;g__Eubacterium;s__Eubacterium sp. TM06-47	1.5843e-05	2.7714e-05	2.5537e-05	1.08027e-05	2.01771e-05	1.07713e-05	1.59707e-05	1.33947e-05	3.22833e-05	2.2294e-05	1.8967e-05	1.57955e-05	1.38557e-05	1.56578e-05	2.9466e-05	1.52508e-05	3.09564e-05	2.08188e-05	2.05705e-05	1.4975e-05	2.07648e-05	2.03232e-05	1.30592e-05	3.20289e-05	2.00913e-05	1.00266e-05	2.94589e-05	2.24979e-05	1.21248e-05	1.61066e-05	1.70451e-05	1.43097e-05	3.2029e-05	1.76072e-05	2.04215e-05	1.66496e-05	1.81211e-05	2.571e-05	3.07852e-05	2.30273e-05	1.41798e-05	3.07116e-05	3.21164e-05	1.65043e-05	2.33477e-05	3.22686e-05	1.74438e-05	3.21093e-05	1.99011e-05
k__Bacteria;p__Firmicutes;c__Clostridia;o__Clostridiales;f__Ruminococcaceae;g__Anaerotruncus;s__Anaerotruncus massiliensis	1.40188e-05	2.73873e-05	2.59798e-05	1.27818e-05	2.53739e-05	7.89777e-06	1.48408e-05	9.21575e-06	3.51052e-05	3.02805e-05	2.27675e-05	1.77156e-05	1.39523e-05	1.48604e-05	2.9285e-05	1.88206e-05	3.25459e-05	1.80663e-05	1.79963e-05	1.17261e-05	1.25468e-05	1.7228e-05	1.31871e-05	3.47564e-05	1.98083e-05	6.56921e-06	3.03858e-05	2.17207e-05	8.78226e-06	1.58235e-05	1.72998e-05	1.24868e-05	3.47899e-05	1.97044e-05	1.63322e-05	1.90177e-05	1.71706e-05	2.33762e-05	3.27496e-05	1.87163e-05	1.43811e-05	3.27243e-05	3.49922e-05	1.47629e-05	2.60527e-05	3.52271e-05	1.80339e-05	3.48366e-05	1.96218e-05
k__Bacteria;p__Firmicutes;c__Clostridia;o__Clostridiales;f__Lachnospiraceae;g__Oribacterium;s__Oribacterium sp. NK2B42	1.91631e-06	1.37506e-05	9.47396e-06	5.19162e-07	5.32645e-06	4.97184e-07	2.08438e-06	1.08385e-06	2.6279e-05	6.46593e-06	3.84022e-06	2.67752e-06	1.2184e-06	1.76244e-06	1.81445e-05	1.50097e-06	2.18235e-05	6.10099e-06	6.76175e-06	1.39693e-06	8.11404e-06	7.0844e-06	9.10045e-07	2.52015e-05	4.42839e-06	7.51571e-07	1.74967e-05	8.8836e-06	1.06211e-06	2.08328e-06	2.47555e-06	1.33649e-06	2.51989e-05	2.90382e-06	6.61024e-06	2.227e-06	3.84188e-06	1.06869e-05	2.10209e-05	1.06895e-05	1.22077e-06	2.07219e-05	2.54925e-05	2.368e-06	8.75312e-06	2.61013e-05	2.71471e-06	2.55816e-05	4.44052e-06
k__Bacteria;p__Firmicutes;c__Clostridia;o__Clostridiales;f__Clostridiaceae;g__Clostridium;s__Clostridium sp. AF36-4	8.97955e-06	1.57709e-05	1.40258e-05	6.89262e-06	1.16943e-05	6.96284e-06	9.54259e-06	6.84608e-06	1.94988e-05	1.05683e-05	9.36298e-06	1.33954e-05	8.34081e-06	8.46873e-06	1.71021e-05	8.67714e-06	1.83528e-05	1.13769e-05	1.08151e-05	6.06074e-06	1.04033e-05	1.15844e-05	7.23271e-06	1.92915e-05	8.49822e-06	1.38978e-05	1.72381e-05	1.25708e-05	1.12468e-05	8.89706e-06	9.71397e-06	7.29643e-06	1.93123e-05	9.46906e-06	1.05361e-05	8.25226e-06	9.97329e-06	1.41776e-05	1.81788e-05	1.36972e-05	7.50701e-06	1.81883e-05	1.93636e-05	9.12126e-06	1.11613e-05	1.94939e-05	7.78628e-06	1.93497e-05	1.16082e-05
k__Bacteria;p__Firmicutes;c__Clostridia;o__Clostridiales;f__Lachnospiraceae;g__NA;s__Lachnospiraceae bacterium NC2004	3.94921e-06	1.42837e-05	1.15087e-05	2.16298e-06	8.94057e-06	1.61996e-06	4.33434e-06	2.2973e-06	2.27055e-05	9.93972e-06	6.77011e-06	6.22017e-06	3.28098e-06	3.85308e-06	1.69959e-05	4.17776e-06	1.98147e-05	7.65713e-06	7.89616e-06	2.68764e-06	6.86491e-06	8.13955e-06	2.68463e-06	2.21195e-05	6.26471e-06	2.42171e-06	1.71205e-05	1.02044e-05	2.83267e-06	4.35165e-06	5.01675e-06	3.00265e-06	2.21403e-05	5.67963e-06	7.33814e-06	4.76443e-06	6.03783e-06	1.14824e-05	1.95114e-05	1.04789e-05	3.16807e-06	1.9397e-05	2.23315e-05	4.43874e-06	1.05333e-05	2.26804e-05	4.85187e-06	2.23071e-05	7.11351e-06
k__Bacteria;p__Firmicutes;c__Clostridia;o__Clostridiales;f__Eubacteriaceae;g__Intestinibacillus;s__Intestinibacillus sp. Marseille-P6563	5.34715e-06	1.57744e-05	1.34883e-05	3.02164e-06	1.04511e-05	2.34004e-06	5.60107e-06	3.56975e-06	2.24258e-05	1.29106e-05	9.09257e-06	6.16059e-06	4.42772e-06	5.39451e-06	1.7995e-05	5.66116e-06	2.0241e-05	9.409e-06	9.77614e-06	4.68456e-06	8.79289e-06	9.53319e-06	3.93659e-06	2.19898e-05	9.28512e-06	2.06189e-06	1.80745e-05	1.17792e-05	3.00241e-06	5.88526e-06	6.53465e-06	4.50068e-06	2.19946e-05	7.48033e-06	9.27344e-06	6.78048e-06	7.6702e-06	1.33292e-05	2.00499e-05	1.15317e-05	4.63899e-06	1.99265e-05	2.21536e-05	5.95857e-06	1.3337e-05	2.2411e-05	7.26928e-06	2.2132e-05	8.63183e-06
k__Bacteria;p__Firmicutes;c__Clostridia;o__Clostridiales;f__Lachnospiraceae;g__NA;s__Lachnospiraceae bacterium 3_1_46FAA	4.57443e-08	1.1008e-05	4.36851e-06	1.11722e-09	1.07215e-06	6.00541e-10	5.16974e-08	1.12802e-08	6.1543e-05	3.62351e-06	6.94743e-07	4.19374e-08	1.21259e-08	4.45679e-08	2.29704e-05	2.89296e-08	3.73911e-05	1.39967e-06	2.37443e-06	5.36117e-08	3.69361e-06	2.08267e-06	6.97429e-09	5.47932e-05	1.43979e-06	1.69392e-10	2.03737e-05	4.27237e-06	1.63189e-09	7.05854e-08	1.02254e-07	2.46369e-08	5.46089e-05	2.19937e-07	2.20727e-06	1.3874e-07	4.23818e-07	5.78369e-06	3.41743e-05	5.19998e-06	1.84693e-08	3.24303e-05	5.66177e-05	9.46543e-08	7.43036e-06	6.03638e-05	3.25832e-07	5.72138e-05	4.66063e-07
k__Bacteria;p__Firmicutes;c__Clostridia;o__Clostridiales;f__Ruminococcaceae;g__Flavonifractor;s__Flavonifractor sp. An135	1.14633e-05	1.78177e-05	1.7214e-05	1.05313e-05	1.61159e-05	8.1146e-06	1.18612e-05	8.72485e-06	2.0748e-05	1.77642e-05	1.48742e-05	1.33386e-05	1.13282e-05	1.1795e-05	1.85477e-05	1.36296e-05	1.98277e-05	1.32318e-05	1.28601e-05	9.90314e-06	1.0263e-05	1.25581e-05	1.08656e-05	2.06406e-05	1.36257e-05	7.56296e-06	1.90416e-05	1.46566e-05	8.8723e-06	1.21923e-05	1.30115e-05	1.04356e-05	2.06556e-05	1.38274e-05	1.21339e-05	1.34013e-05	1.26165e-05	1.60611e-05	1.99151e-05	1.34969e-05	1.14268e-05	1.99252e-05	2.07236e-05	1.17061e-05	1.61695e-05	2.08011e-05	1.28094e-05	2.0659e-05	1.42073e-05
k__Bacteria;p__Bacteroidetes;c__Bacteroidia;o__Bacteroidales;f__Bacteroidaceae;g__Bacteroides;s__Bacteroides congonensis	1.10807e-05	2.49953e-05	2.12406e-05	5.5965e-06	1.43889e-05	6.81209e-06	1.12238e-05	9.40156e-06	3.13947e-05	1.51274e-05	1.26637e-05	1.15402e-05	8.65903e-06	1.03755e-05	2.78603e-05	8.85378e-06	2.95209e-05	1.76154e-05	1.76498e-05	9.82101e-06	2.14835e-05	1.81642e-05	7.63981e-06	3.09344e-05	1.44521e-05	8.48294e-06	2.72426e-05	1.94558e-05	9.43921e-06	1.08737e-05	1.16977e-05	9.34603e-06	3.09272e-05	1.17796e-05	1.8089e-05	1.0403e-05	1.3797e-05	2.30103e-05	2.89901e-05	2.24507e-05	8.59077e-06	2.88426e-05	3.10288e-05	1.1861e-05	1.8237e-05	3.12865e-05	1.15275e-05	3.11003e-05	1.52195e-05
k__Bacteria;p__Firmicutes;c__Clostridia;o__Clostridiales;f__Ruminococcaceae;g__Ruminococcus;s__Ruminococcus sp. AM28-29LB	8.84787e-06	3.4806e-05	2.97743e-05	6.69278e-06	2.93855e-05	2.82258e-06	1.00286e-05	4.04749e-06	5.9411e-05	3.90566e-05	2.28146e-05	1.52641e-05	8.43267e-06	9.6044e-06	4.1042e-05	1.39779e-05	5.0457e-05	1.65562e-05	1.74742e-05	6.10348e-06	9.93519e-06	1.67013e-05	7.24032e-06	5.78706e-05	1.78469e-05	2.58256e-06	4.31051e-05	2.45651e-05	4.05363e-06	1.11462e-05	1.31232e-05	6.99547e-06	5.79634e-05	1.70582e-05	1.47245e-05	1.5311e-05	1.46022e-05	2.58448e-05	5.05288e-05	1.98796e-05	8.70371e-06	5.02833e-05	5.86633e-05	1.01318e-05	3.23591e-05	5.96299e-05	1.44396e-05	5.83103e-05	1.75454e-05
k__Bacteria;p__Bacteroidetes;c__Bacteroidia;o__Bacteroidales;f__Bacteroidaceae;g__Bacteroides;s__Bacteroides sp. An19	2.65557e-05	5.1184e-05	4.54095e-05	1.19971e-05	2.83031e-05	1.69459e-05	2.52241e-05	2.74595e-05	5.70213e-05	3.37814e-05	2.93777e-05	1.80659e-05	1.94791e-05	2.5379e-05	5.50538e-05	1.93132e-05	5.56837e-05	4.06132e-05	4.14513e-05	3.27171e-05	5.82909e-05	4.02196e-05	1.87077e-05	5.65077e-05	4.01313e-05	1.14602e-05	5.30022e-05	4.15173e-05	1.67664e-05	2.55639e-05	2.62878e-05	2.50101e-05	5.64292e-05	2.65688e-05	4.44611e-05	2.53111e-05	3.15823e-05	5.03814e-05	5.47922e-05	4.75623e-05	2.13918e-05	5.44126e-05	5.65193e-05	2.84896e-05	4.22109e-05	5.6773e-05	3.10918e-05	5.67324e-05	3.26977e-05
k__Bacteria;p__Firmicutes;c__Clostridia;o__Clostridiales;f__Ruminococcaceae;g__Ruminococcus;s__Ruminococcus sp. AF42-10	1.84209e-06	1.80085e-05	1.29292e-05	8.58016e-07	1.09992e-05	3.08602e-07	2.22744e-06	6.06903e-07	4.31538e-05	1.563e-05	7.06858e-06	4.30677e-06	1.49899e-06	1.94404e-06	2.43631e-05	2.81192e-06	3.31522e-05	5.93331e-06	6.72446e-06	1.02103e-06	3.82357e-06	6.64311e-06	1.10818e-06	4.11238e-05	5.45824e-06	3.8932e-07	2.52959e-05	1.09396e-05	6.74306e-07	2.48764e-06	3.18373e-06	1.22627e-06	4.12011e-05	4.58659e-06	5.4651e-06	3.6145e-06	4.38722e-06	1.16739e-05	3.26454e-05	9.36662e-06	1.51688e-06	3.22674e-05	4.19654e-05	2.34925e-06	1.4383e-05	4.31907e-05	3.61658e-06	4.1758e-05	5.52473e-06
k__Bacteria;p__Bacteroidetes;c__Bacteroidia;o__Bacteroidales;f__Prevotellaceae;g__Prevotella;s__Prevotella sp. P5-60	5.71001e-06	2.6953e-05	2.22562e-05	3.93723e-06	2.13759e-05	1.60368e-06	6.56416e-06	2.43808e-06	4.93078e-05	2.87075e-05	1.5933e-05	1.05562e-05	5.28349e-06	6.16152e-06	3.2677e-05	8.98029e-06	4.1025e-05	1.18969e-05	1.27283e-05	3.74586e-06	7.21253e-06	1.22602e-05	4.3969e-06	4.78171e-05	1.23817e-05	1.58381e-06	3.42547e-05	1.84537e-05	2.51948e-06	7.29559e-06	8.74032e-06	4.35403e-06	4.78977e-05	1.15926e-05	1.06384e-05	1.0126e-05	1.0138e-05	1.94575e-05	4.09463e-05	1.51011e-05	5.42011e-06	4.06949e-05	4.85387e-05	6.67806e-06	2.42582e-05	4.94632e-05	9.6389e-06	4.82551e-05	1.23115e-05
k__Bacteria;p__Bacteroidetes;c__Bacteroidia;o__Bacteroidales;f__Bacteroidaceae;g__Bacteroides;s__Bacteroides sp. 9_1_42FAA	2.60182e-05	5.44014e-05	4.77708e-05	1.0235e-05	2.78536e-05	1.51606e-05	2.42376e-05	2.79693e-05	6.06732e-05	3.56474e-05	3.0244e-05	1.52468e-05	1.80081e-05	2.49628e-05	5.89179e-05	1.7936e-05	5.92987e-05	4.29009e-05	4.47034e-05	3.60513e-05	6.75257e-05	4.24546e-05	1.75368e-05	6.00628e-05	4.49294e-05	8.15904e-06	5.6178e-05	4.38537e-05	1.37773e-05	2.5091e-05	2.56186e-05	2.50519e-05	5.99492e-05	2.63686e-05	4.87249e-05	2.54444e-05	3.22281e-05	5.40264e-05	5.82279e-05	5.06541e-05	2.0664e-05	5.77066e-05	6.00613e-05	2.84593e-05	4.62177e-05	6.03516e-05	3.31663e-05	6.03431e-05	3.26406e-05
k__Bacteria;p__Bacteroidetes;c__Bacteroidia;o__Bacteroidales;f__Bacteroidaceae;g__Bacteroides;s__Bacteroides sp. D2	7.9688e-06	2.58296e-05	2.07099e-05	2.54717e-06	1.13792e-05	3.49437e-06	7.74015e-06	7.15894e-06	3.43228e-05	1.4459e-05	1.09284e-05	5.85961e-06	5.17782e-06	7.47653e-06	2.99991e-05	5.41858e-06	3.18447e-05	1.69281e-05	1.81146e-05	9.29404e-06	2.70436e-05	1.77566e-05	4.61632e-06	3.36031e-05	1.56304e-05	2.54942e-06	2.84993e-05	1.93027e-05	4.17127e-06	7.91025e-06	8.46026e-06	6.91805e-06	3.35513e-05	9.04958e-06	1.93218e-05	8.07337e-06	1.17075e-05	2.38718e-05	3.0996e-05	2.31688e-05	5.73808e-06	3.06366e-05	3.37172e-05	9.13378e-06	1.97246e-05	3.40968e-05	1.05985e-05	3.38889e-05	1.22705e-05
k__Bacteria;p__Firmicutes;c__Clostridia;o__Clostridiales;f__Lachnospiraceae;g__Anaerostipes;s__Anaerostipes sp. 992a	1.36982e-05	1.90224e-05	1.82485e-05	1.19532e-05	1.60719e-05	1.13428e-05	1.40078e-05	1.15358e-05	2.10747e-05	1.62688e-05	1.47442e-05	1.56184e-05	1.31968e-05	1.35753e-05	1.96457e-05	1.42925e-05	2.04787e-05	1.51569e-05	1.44667e-05	1.16427e-05	1.32468e-05	1.45562e-05	1.25305e-05	2.10039e-05	1.40952e-05	1.30053e-05	1.99259e-05	1.59051e-05	1.31847e-05	1.38071e-05	1.45611e-05	1.23815e-05	2.10162e-05	1.45532e-05	1.41266e-05	1.38491e-05	1.4161e-05	1.77796e-05	2.04777e-05	1.58729e-05	1.2883e-05	2.04998e-05	2.10486e-05	1.37292e-05	1.59356e-05	2.11009e-05	1.33727e-05	2.10146e-05	1.58605e-05
k__Bacteria;p__Firmicutes;c__Bacilli;o__Bacillales;f__Staphylococcaceae;g__Staphylococcus;s__Staphylococcus lentus	1.28644e-05	4.5131e-05	3.94749e-05	1.03045e-05	3.96107e-05	4.4446e-06	1.44488e-05	6.14932e-06	7.37328e-05	5.23345e-05	3.15693e-05	2.12149e-05	1.24854e-05	1.40173e-05	5.22941e-05	2.03703e-05	6.34397e-05	2.25059e-05	2.35552e-05	9.17041e-06	1.34303e-05	2.23988e-05	1.09352e-05	7.20218e-05	2.48179e-05	3.86706e-06	5.49833e-05	3.24679e-05	6.0263e-06	1.60619e-05	1.87028e-05	1.04087e-05	7.21333e-05	2.40066e-05	1.99542e-05	2.19238e-05	2.02798e-05	3.41171e-05	6.36629e-05	2.60933e-05	1.29416e-05	6.34042e-05	7.2945e-05	1.45385e-05	4.28384e-05	7.40287e-05	2.0566e-05	7.24984e-05	2.41993e-05
k__Bacteria;p__Firmicutes;c__Clostridia;o__Clostridiales;f__Lachnospiraceae;g__Blautia;s__[Ruminococcus] torques	2.20852e-05	2.93533e-05	2.7356e-05	2.23637e-05	2.5664e-05	2.17862e-05	2.38008e-05	1.69813e-05	3.40191e-05	2.08847e-05	2.00474e-05	3.79987e-05	2.28481e-05	2.08403e-05	3.07382e-05	2.3113e-05	3.25869e-05	2.2857e-05	2.08577e-05	1.32762e-05	1.82002e-05	2.28401e-05	2.00057e-05	3.38438e-05	1.62953e-05	5.54189e-05	3.14575e-05	2.42627e-05	3.64083e-05	2.15616e-05	2.33999e-05	1.7997e-05	3.39015e-05	2.18512e-05	2.00149e-05	1.9188e-05	2.16984e-05	2.67383e-05	3.24724e-05	2.58447e-05	1.94713e-05	3.26197e-05	3.39392e-05	2.14262e-05	2.05638e-05	3.40726e-05	1.65357e-05	3.38657e-05	2.57826e-05
k__Bacteria;p__Firmicutes;c__Clostridia;o__Clostridiales;f__Ruminococcaceae;g__Ruminococcus;s__Ruminococcus sp. AM27-16	2.37996e-05	5.10691e-05	4.46011e-05	9.25385e-06	2.5923e-05	1.36412e-05	2.22299e-05	2.53026e-05	5.75621e-05	3.31436e-05	2.79299e-05	1.41546e-05	1.64159e-05	2.2802e-05	5.55408e-05	1.63975e-05	5.60813e-05	3.98277e-05	4.15613e-05	3.26072e-05	6.27101e-05	3.95533e-05	1.58994e-05	5.69453e-05	4.13734e-05	7.49129e-06	5.29492e-05	4.09812e-05	1.26114e-05	2.29905e-05	2.35411e-05	2.27686e-05	5.6839e-05	2.42826e-05	4.52369e-05	2.33178e-05	2.97766e-05	5.04947e-05	5.504e-05	4.74467e-05	1.8791e-05	5.45391e-05	5.69556e-05	2.61026e-05	4.30954e-05	5.72528e-05	3.03949e-05	5.72239e-05	3.02249e-05
k__Bacteria;p__Firmicutes;c__Clostridia;o__Clostridiales;f__Eubacteriaceae;g__NA;s__Eubacteriaceae bacterium CHKCI004	8.29048e-06	1.04724e-05	1.02734e-05	6.29992e-06	8.23784e-06	7.02302e-06	8.04841e-06	8.24185e-06	1.06211e-05	9.135e-06	8.55111e-06	6.72966e-06	7.45007e-06	8.27021e-06	1.05786e-05	7.74227e-06	1.06193e-05	9.13014e-06	8.85663e-06	9.10737e-06	9.44232e-06	8.56095e-06	7.49876e-06	1.06246e-05	9.58539e-06	5.1812e-06	1.05532e-05	9.00388e-06	6.42967e-06	8.16173e-06	8.31391e-06	8.10753e-06	1.06204e-05	8.27696e-06	9.03217e-06	8.28227e-06	8.33822e-06	1.03407e-05	1.06136e-05	9.13245e-06	7.84777e-06	1.06051e-05	1.06222e-05	8.35091e-06	9.44369e-06	1.06209e-05	8.77282e-06	1.06225e-05	8.87431e-06
k__Bacteria;p__Firmicutes;c__Clostridia;o__Clostridiales;f__Lachnospiraceae;g__Blautia;s__Blautia sp. An81	1.82207e-05	3.04604e-05	2.81871e-05	1.8878e-05	2.8243e-05	1.384e-05	2.00622e-05	1.19186e-05	3.88554e-05	2.57938e-05	2.18342e-05	3.31692e-05	1.9208e-05	1.79991e-05	3.26378e-05	2.25134e-05	3.60873e-05	2.09307e-05	1.9677e-05	1.09442e-05	1.43652e-05	2.08e-05	1.68004e-05	3.84861e-05	1.67594e-05	2.78413e-05	3.38959e-05	2.43122e-05	2.2248e-05	1.91902e-05	2.13145e-05	1.47428e-05	3.85601e-05	2.17473e-05	1.79989e-05	1.93141e-05	2.00744e-05	2.61428e-05	3.61117e-05	2.34649e-05	1.7035e-05	3.62267e-05	3.87127e-05	1.82874e-05	2.33195e-05	3.89729e-05	1.65063e-05	3.85574e-05	2.41318e-05
k__Bacteria;p__Bacteroidetes;c__Bacteroidia;o__Bacteroidales;f__Rikenellaceae;g__Alistipes;s__Alistipes timonensis	7.66068e-06	1.94841e-05	1.65606e-05	5.30608e-06	1.39145e-05	4.25967e-06	8.37499e-06	4.85937e-06	2.78042e-05	1.38867e-05	1.06256e-05	1.26153e-05	6.93005e-06	7.41152e-06	2.21564e-05	8.21199e-06	2.50415e-05	1.18555e-05	1.17069e-05	4.95293e-06	9.99852e-06	1.23132e-05	5.80933e-06	2.72875e-05	9.29006e-06	7.66703e-06	2.24886e-05	1.46463e-05	7.32935e-06	8.12711e-06	9.18502e-06	5.96516e-06	2.7322e-05	9.75478e-06	1.09539e-05	8.32521e-06	1.00347e-05	1.63076e-05	2.47782e-05	1.51062e-05	6.40019e-06	2.47269e-05	2.74886e-05	8.17331e-06	1.41907e-05	2.78057e-05	7.94455e-06	2.7442e-05	1.1884e-05
k__Bacteria;p__Chloroflexi;c__Dehalococcoidia;o__Dehalococcoidales;f__Dehalococcoidaceae;g__Dehalococcoides;s__Dehalococcoides mccartyi	1.54795e-05	1.44196e-05	1.51349e-05	1.42377e-05	1.3028e-05	1.58635e-05	1.4703e-05	1.69238e-05	1.3066e-05	1.45085e-05	1.45829e-05	1.11867e-05	1.48323e-05	1.57879e-05	1.38691e-05	1.51914e-05	1.34992e-05	1.41279e-05	1.34298e-05	1.86718e-05	1.37861e-05	1.26909e-05	1.58549e-05	1.31707e-05	1.6288e-05	9.62314e-06	1.39397e-05	1.30494e-05	1.21177e-05	1.50899e-05	1.49436e-05	1.62051e-05	1.31643e-05	1.4594e-05	1.3752e-05	1.54325e-05	1.38484e-05	1.48293e-05	1.35945e-05	1.26516e-05	1.59343e-05	1.36145e-05	1.31421e-05	1.50727e-05	1.41283e-05	1.30843e-05	1.5987e-05	1.31317e-05	1.44874e-05
k__Bacteria;p__Firmicutes;c__Clostridia;o__Clostridiales;f__Lachnospiraceae;g__Coprococcus;s__Coprococcus catus	1.15183e-05	2.16404e-05	1.94329e-05	7.05518e-06	1.44861e-05	7.66127e-06	1.15933e-05	9.88596e-06	2.56505e-05	1.57303e-05	1.33985e-05	1.14546e-05	9.66484e-06	1.11623e-05	2.33298e-05	1.02982e-05	2.44973e-05	1.6058e-05	1.59324e-05	1.07759e-05	1.73611e-05	1.59523e-05	8.93354e-06	2.53987e-05	1.46863e-05	7.78477e-06	2.31213e-05	1.73684e-05	9.16291e-06	1.15246e-05	1.2233e-05	1.02062e-05	2.53955e-05	1.24818e-05	1.6048e-05	1.15564e-05	1.34739e-05	2.01212e-05	2.42548e-05	1.8592e-05	9.80531e-06	2.41743e-05	2.54651e-05	1.20942e-05	1.73684e-05	2.56102e-05	1.23906e-05	2.54846e-05	1.47794e-05
k__Bacteria;p__Firmicutes;c__Clostridia;o__Clostridiales;f__Clostridiaceae;g__Clostridium;s__Clostridium sp. TM06-18	5.99439e-06	1.00454e-05	9.31872e-06	3.97974e-06	7.19596e-06	4.18879e-06	5.96469e-06	5.32043e-06	1.13793e-05	8.04097e-06	6.9602e-06	5.52562e-06	5.16631e-06	5.91634e-06	1.06019e-05	5.57701e-06	1.10095e-05	7.77927e-06	7.6933e-06	5.99472e-06	8.1147e-06	7.55157e-06	4.93666e-06	1.13038e-05	7.6556e-06	3.59555e-06	1.05531e-05	8.23255e-06	4.47726e-06	6.03019e-06	6.3206e-06	5.51624e-06	1.13013e-05	6.48029e-06	7.7348e-06	6.19594e-06	6.74434e-06	9.47608e-06	1.09461e-05	8.50577e-06	5.36018e-06	1.09171e-05	1.13262e-05	6.23162e-06	8.55776e-06	1.13703e-05	6.6205e-06	1.13289e-05	7.31852e-06
k__Bacteria;p__Firmicutes;c__Clostridia;o__Clostridiales;f__Lachnospiraceae;g__Blautia;s__Blautia hansenii	4.57443e-08	1.1008e-05	4.36851e-06	1.11722e-09	1.07215e-06	6.00541e-10	5.16973e-08	1.12801e-08	6.1543e-05	3.62351e-06	6.94743e-07	4.19374e-08	1.21259e-08	4.45679e-08	2.29705e-05	2.89296e-08	3.73912e-05	1.39967e-06	2.37443e-06	5.36116e-08	3.69361e-06	2.08267e-06	6.97429e-09	5.47932e-05	1.43979e-06	1.69392e-10	2.03737e-05	4.27237e-06	1.63189e-09	7.05854e-08	1.02254e-07	2.46369e-08	5.4609e-05	2.19937e-07	2.20727e-06	1.3874e-07	4.23818e-07	5.78369e-06	3.41743e-05	5.19998e-06	1.84693e-08	3.24303e-05	5.66177e-05	9.46543e-08	7.43036e-06	6.03639e-05	3.25832e-07	5.72138e-05	4.66063e-07
k__Bacteria;p__Firmicutes;c__Clostridia;o__Clostridiales;f__Lachnospiraceae;g__Anaerosporobacter;s__Anaerosporobacter mobilis	1.28296e-06	1.2613e-05	8.01767e-06	4.16591e-07	5.20921e-06	3.01121e-07	1.56569e-06	5.0428e-07	3.01782e-05	5.11772e-06	2.80111e-06	3.80777e-06	9.07509e-07	1.14104e-06	1.78053e-05	1.19476e-06	2.33518e-05	4.46887e-06	4.81524e-06	5.23913e-07	4.44506e-06	5.58251e-06	5.82215e-07	2.86277e-05	2.35305e-06	1.30986e-06	1.76509e-05	7.53466e-06	1.16738e-06	1.45196e-06	1.87357e-06	7.34489e-07	2.86832e-05	2.20257e-06	4.33135e-06	1.47591e-06	2.83649e-06	8.65796e-06	2.24094e-05	9.14019e-06	7.63433e-07	2.21555e-05	2.91131e-05	1.58757e-06	6.49492e-06	3.00219e-05	1.50566e-06	2.91381e-05	3.66865e-06
k__Bacteria;p__Proteobacteria;c__Gammaproteobacteria;o__Pasteurellales;f__Pasteurellaceae;g__Rodentibacter;s__Rodentibacter rarus	1.38823e-05	4.79185e-05	4.20438e-05	1.12139e-05	4.22948e-05	4.85157e-06	1.55734e-05	6.67572e-06	7.78114e-05	5.58175e-05	3.38249e-05	2.27637e-05	1.351e-05	1.51338e-05	5.53881e-05	2.19921e-05	6.70698e-05	2.40542e-05	2.51441e-05	9.93655e-06	1.4339e-05	2.38952e-05	1.18644e-05	7.60355e-05	2.66014e-05	4.19592e-06	5.82472e-05	3.45659e-05	6.52824e-06	1.73108e-05	2.01266e-05	1.12672e-05	7.61528e-05	2.57866e-05	2.13149e-05	2.36044e-05	2.17419e-05	3.63137e-05	6.73257e-05	2.77529e-05	1.40093e-05	6.706e-05	7.70008e-05	1.5659e-05	4.56082e-05	7.81274e-05	2.21214e-05	7.65281e-05	2.59213e-05
k__Bacteria;p__Bacteroidetes;c__Bacteroidia;o__Bacteroidales;f__Prevotellaceae;g__Prevotella;s__Prevotella bryantii	4.93471e-06	2.50473e-05	2.03944e-05	3.27721e-06	1.93692e-05	1.31704e-06	5.70389e-06	2.05098e-06	4.70939e-05	2.61327e-05	1.42111e-05	9.36569e-06	4.51122e-06	5.3126e-06	3.0703e-05	7.74438e-06	3.88664e-05	1.07334e-05	1.15469e-05	3.17627e-06	6.53762e-06	1.11547e-05	3.70855e-06	4.55899e-05	1.10214e-05	1.33838e-06	3.21593e-05	1.69436e-05	2.14255e-06	6.34042e-06	7.64799e-06	3.71e-06	4.5668e-05	1.02263e-05	9.62096e-06	8.8379e-06	9.02071e-06	1.78826e-05	3.87402e-05	1.39271e-05	4.61818e-06	3.84821e-05	4.63029e-05	5.82045e-06	2.22608e-05	4.72321e-05	8.4473e-06	4.60359e-05	1.09991e-05
k__Bacteria;p__Firmicutes;c__Clostridia;o__Clostridiales;f__Ruminococcaceae;g__Ruminococcus;s__Ruminococcus sp. AM44-9AT	2.23342e-05	1.65449e-05	1.80141e-05	2.17079e-05	1.54201e-05	2.72892e-05	2.06744e-05	2.7651e-05	1.35997e-05	1.68234e-05	1.83e-05	1.41899e-05	2.16364e-05	2.26897e-05	1.53898e-05	2.0827e-05	1.44759e-05	1.80798e-05	1.69106e-05	2.93627e-05	1.85704e-05	1.58935e-05	2.401e-05	1.37845e-05	2.1365e-05	1.51885e-05	1.54022e-05	1.55743e-05	1.86819e-05	2.10568e-05	2.0312e-05	2.44935e-05	1.3774e-05	1.90879e-05	1.77542e-05	2.07942e-05	1.81655e-05	1.78391e-05	1.46065e-05	1.53251e-05	2.34466e-05	1.46449e-05	1.37232e-05	2.11971e-05	1.65513e-05	1.3618e-05	2.17235e-05	1.37195e-05	1.86225e-05
k__Bacteria;p__Firmicutes;c__Clostridia;o__Clostridiales;f__Lachnospiraceae;g__Roseburia;s__Roseburia faecis	4.27137e-06	1.40053e-05	1.08784e-05	2.81874e-06	9.0496e-06	2.30645e-06	4.99731e-06	2.27663e-06	2.31909e-05	7.42048e-06	5.5738e-06	1.13418e-05	3.87497e-06	3.87653e-06	1.68986e-05	4.39206e-06	1.99794e-05	7.45747e-06	7.21615e-06	1.8562e-06	6.10183e-06	8.35692e-06	2.85429e-06	2.25573e-05	4.22808e-06	1.0125e-05	1.71714e-05	9.91997e-06	6.50796e-06	4.45151e-06	5.3032e-06	2.84245e-06	2.26104e-05	5.40723e-06	6.61679e-06	4.07729e-06	5.98748e-06	1.10113e-05	1.95684e-05	1.1299e-05	3.11432e-06	1.95453e-05	2.27808e-05	4.57437e-06	8.05162e-06	2.31685e-05	3.59049e-06	2.27479e-05	7.59882e-06
k__Bacteria;p__Bacteroidetes;c__Bacteroidia;o__Bacteroidales;f__Prevotellaceae;g__Prevotella;s__Prevotella sp. P6B1	2.96158e-06	2.04573e-05	1.56957e-05	1.67211e-06	1.419e-05	6.36058e-07	3.50075e-06	1.10003e-06	4.31694e-05	1.95567e-05	9.75332e-06	6.2522e-06	2.56854e-06	3.15757e-06	2.62738e-05	4.59817e-06	3.44315e-05	7.73776e-06	8.52479e-06	1.76524e-06	4.82039e-06	8.33227e-06	2.00609e-06	4.14811e-05	7.51844e-06	7.24516e-07	2.74177e-05	1.31516e-05	1.19575e-06	3.896e-06	4.83549e-06	2.09898e-06	4.15565e-05	6.69316e-06	7.014e-06	5.53227e-06	6.12843e-06	1.39437e-05	3.41249e-05	1.10188e-05	2.60942e-06	3.38209e-05	4.22254e-05	3.62212e-06	1.72536e-05	4.32552e-05	5.38898e-06	4.19968e-05	7.59612e-06
k__Bacteria;p__Firmicutes;c__Clostridia;o__Clostridiales;f__Ruminococcaceae;g__Anaeromassilibacillus;s__Anaeromassilibacillus sp. An200	8.8665e-06	1.43348e-05	1.31043e-05	6.33126e-06	1.0398e-05	6.88489e-06	9.04902e-06	7.59223e-06	1.65186e-05	1.03178e-05	9.27027e-06	1.0043e-05	7.91002e-06	8.50809e-06	1.52169e-05	8.16658e-06	1.58959e-05	1.10572e-05	1.0668e-05	7.43181e-06	1.11165e-05	1.09595e-05	7.25114e-06	1.63981e-05	9.42644e-06	9.01393e-06	1.52002e-05	1.17033e-05	8.88384e-06	8.73148e-06	9.27329e-06	7.74094e-06	1.64036e-05	9.13106e-06	1.06652e-05	8.37153e-06	9.65307e-06	1.33971e-05	1.57711e-05	1.25867e-05	7.63769e-06	1.57582e-05	1.64331e-05	9.04727e-06	1.10782e-05	1.65066e-05	8.44866e-06	1.64346e-05	1.07871e-05
k__Bacteria;p__Firmicutes;c__Clostridia;o__Clostridiales;f__Peptostreptococcaceae;g__Romboutsia;s__Romboutsia sp. MT17	9.40013e-06	2.20573e-05	1.89774e-05	5.93319e-06	1.48895e-05	5.47292e-06	9.93652e-06	6.72562e-06	2.95408e-05	1.54274e-05	1.22332e-05	1.25674e-05	8.11519e-06	9.06168e-06	2.4708e-05	9.18264e-06	2.71593e-05	1.43748e-05	1.42799e-05	7.06809e-06	1.37385e-05	1.47502e-05	7.032e-06	2.90676e-05	1.18703e-05	7.87963e-06	2.47699e-05	1.69189e-05	8.25708e-06	9.72557e-06	1.07383e-05	7.66437e-06	2.90863e-05	1.12364e-05	1.38101e-05	9.84824e-06	1.19549e-05	1.9223e-05	2.6842e-05	1.7908e-05	7.79351e-06	2.67596e-05	2.92292e-05	1.00203e-05	1.65251e-05	2.95123e-05	9.95471e-06	2.92173e-05	1.37152e-05
k__Bacteria;p__Bacteroidetes;c__Bacteroidia;o__Bacteroidales;f__Bacteroidaceae;g__Bacteroides;s__Bacteroides salanitronis	5.48494e-06	1.98658e-05	1.69348e-05	3.86373e-06	1.56819e-05	1.94139e-06	6.10984e-06	2.76767e-06	3.23639e-05	2.0008e-05	1.23816e-05	8.77231e-06	5.05231e-06	5.80375e-06	2.32473e-05	7.73152e-06	2.79194e-05	1.00438e-05	1.05123e-05	3.91898e-06	6.78173e-06	1.01861e-05	4.34591e-06	3.15765e-05	1.02937e-05	1.89472e-06	2.41261e-05	1.42247e-05	2.79709e-06	6.63076e-06	7.7004e-06	4.36947e-06	3.1618e-05	9.59619e-06	9.14628e-06	8.56886e-06	8.66861e-06	1.52605e-05	2.78614e-05	1.22303e-05	5.17094e-06	2.77239e-05	3.19555e-05	6.21606e-06	1.76692e-05	3.24436e-05	8.29591e-06	3.18075e-05	1.02812e-05
k__Bacteria;p__Bacteroidetes;c__Bacteroidia;o__Bacteroidales;f__Bacteroidaceae;g__Bacteroides;s__Bacteroides sp. AM37-9	2.06575e-05	4.56383e-05	3.96225e-05	7.91712e-06	2.29316e-05	1.16126e-05	1.93443e-05	2.17119e-05	5.20305e-05	2.9328e-05	2.4522e-05	1.24516e-05	1.41846e-05	1.97653e-05	4.98621e-05	1.42176e-05	5.0521e-05	3.51635e-05	3.67648e-05	2.80184e-05	5.54478e-05	3.50514e-05	1.36623e-05	5.14356e-05	3.62587e-05	6.48811e-06	4.75216e-05	3.64417e-05	1.0917e-05	1.9995e-05	2.05344e-05	1.96352e-05	5.13405e-05	2.12398e-05	3.99629e-05	2.02961e-05	2.61434e-05	4.49163e-05	4.95545e-05	4.22911e-05	1.62076e-05	4.90942e-05	5.14564e-05	2.27293e-05	3.82651e-05	5.17464e-05	2.64808e-05	5.17003e-05	2.6591e-05
k__Bacteria;p__Firmicutes;c__Clostridia;o__Clostridiales;f__Eubacteriaceae;g__Intestinibacillus;s__Intestinibacillus sp. Marseille-P4005	4.57443e-08	1.1008e-05	4.36852e-06	1.11722e-09	1.07215e-06	6.0054e-10	5.16973e-08	1.12801e-08	6.15431e-05	3.62352e-06	6.94743e-07	4.19374e-08	1.21259e-08	4.45679e-08	2.29705e-05	2.89296e-08	3.73912e-05	1.39967e-06	2.37443e-06	5.36116e-08	3.69361e-06	2.08267e-06	6.97429e-09	5.47933e-05	1.43979e-06	1.69392e-10	2.03737e-05	4.27238e-06	1.63189e-09	7.05854e-08	1.02254e-07	2.46369e-08	5.4609e-05	2.19937e-07	2.20727e-06	1.3874e-07	4.23818e-07	5.78369e-06	3.41743e-05	5.19999e-06	1.84693e-08	3.24303e-05	5.66178e-05	9.46543e-08	7.43036e-06	6.0364e-05	3.25832e-07	5.72139e-05	4.66063e-07
k__Bacteria;p__Firmicutes;c__Clostridia;o__Clostridiales;f__Lachnospiraceae;g__Roseburia;s__Roseburia hominis	1.11669e-05	1.29412e-05	1.28961e-05	8.2985e-06	1.00698e-05	9.97312e-06	1.06185e-05	1.19944e-05	1.24912e-05	1.13789e-05	1.09722e-05	8.00015e-06	9.87873e-06	1.11472e-05	1.28804e-05	9.98713e-06	1.26848e-05	1.18972e-05	1.15409e-05	1.34405e-05	1.30467e-05	1.10211e-05	1.02001e-05	1.25261e-05	1.29854e-05	6.39355e-06	1.27782e-05	1.13276e-05	8.32144e-06	1.08277e-05	1.08519e-05	1.12909e-05	1.25168e-05	1.06823e-05	1.19864e-05	1.09193e-05	1.08703e-05	1.31313e-05	1.26827e-05	1.15852e-05	1.06439e-05	1.26701e-05	1.25078e-05	1.11868e-05	1.19671e-05	1.24867e-05	1.18819e-05	1.25153e-05	1.13514e-05
k__Bacteria;p__Firmicutes;c__Erysipelotrichia;o__Erysipelotrichales;f__Erysipelotrichaceae;g__Dubosiella;s__Dubosiella newyorkensis	1.38493e-05	3.48028e-05	2.94196e-05	4.99475e-06	1.67342e-05	7.16125e-06	1.31294e-05	1.38071e-05	4.1774e-05	2.13575e-05	1.72607e-05	8.92453e-06	9.3356e-06	1.31649e-05	3.88124e-05	9.49519e-06	3.99464e-05	2.5395e-05	2.67596e-05	1.78561e-05	4.02118e-05	2.57504e-05	8.76173e-06	4.11622e-05	2.52365e-05	4.37493e-06	3.69515e-05	2.71781e-05	7.29371e-06	1.35202e-05	1.40757e-05	1.27695e-05	4.10904e-05	1.47254e-05	2.8902e-05	1.37507e-05	1.84286e-05	3.35352e-05	3.90814e-05	3.18955e-05	1.05585e-05	3.86881e-05	4.12202e-05	1.54491e-05	2.82822e-05	4.15303e-05	1.79773e-05	4.14204e-05	1.8934e-05
k__Bacteria;p__Firmicutes;c__Clostridia;o__Clostridiales;f__Ruminococcaceae;g__NA;s__Ruminococcaceae bacterium D5	9.25177e-06	1.77396e-05	1.57312e-05	6.29691e-06	1.2465e-05	6.36035e-06	9.6322e-06	7.24346e-06	2.19917e-05	1.24285e-05	1.05795e-05	1.16444e-05	8.16592e-06	8.86502e-06	1.93282e-05	8.75323e-06	2.06978e-05	1.26319e-05	1.23158e-05	7.19807e-06	1.23342e-05	1.27605e-05	7.25052e-06	2.17389e-05	1.04122e-05	9.20357e-06	1.93496e-05	1.40569e-05	9.05447e-06	9.30025e-06	1.00774e-05	7.7676e-06	2.1751e-05	1.01579e-05	1.21113e-05	9.06795e-06	1.07904e-05	1.60216e-05	2.04927e-05	1.50804e-05	7.79077e-06	2.04592e-05	2.18208e-05	9.61294e-06	1.33411e-05	2.19736e-05	9.08834e-06	2.18171e-05	1.2256e-05
k__Bacteria;p__Firmicutes;c__Clostridia;o__Clostridiales;f__Clostridiaceae;g__Clostridium;s__Clostridium sp. OF09-36	2.06121e-05	1.60249e-05	1.71707e-05	2.06656e-05	1.50304e-05	2.51163e-05	1.94867e-05	2.40307e-05	1.36837e-05	1.56035e-05	1.68453e-05	1.51214e-05	2.03411e-05	2.07282e-05	1.50871e-05	1.96247e-05	1.43932e-05	1.68915e-05	1.56825e-05	2.41837e-05	1.65901e-05	1.50759e-05	2.18998e-05	1.38435e-05	1.8571e-05	1.75115e-05	1.51627e-05	1.48852e-05	1.94074e-05	1.94793e-05	1.90682e-05	2.1746e-05	1.38382e-05	1.78147e-05	1.6257e-05	1.88753e-05	1.69692e-05	1.69313e-05	1.45067e-05	1.47857e-05	2.12387e-05	1.45541e-05	1.37935e-05	1.95278e-05	1.52671e-05	1.37047e-05	1.90651e-05	1.37848e-05	1.77694e-05
k__Bacteria;p__Bacteroidetes;c__Bacteroidia;o__Bacteroidales;f__Bacteroidaceae;g__Bacteroides;s__Bacteroides faecis	7.32026e-06	1.0203e-05	9.81699e-06	5.30744e-06	7.76978e-06	5.7977e-06	7.16747e-06	6.99574e-06	1.07535e-05	8.64175e-06	7.87099e-06	6.20832e-06	6.48325e-06	7.27612e-06	1.04646e-05	6.82864e-06	1.06295e-05	8.53584e-06	8.33641e-06	7.78607e-06	8.85322e-06	8.10021e-06	6.40941e-06	1.0731e-05	8.76583e-06	4.50355e-06	1.04316e-05	8.6273e-06	5.59887e-06	7.26169e-06	7.47078e-06	7.00982e-06	1.07274e-05	7.51512e-06	8.45936e-06	7.40273e-06	7.65597e-06	9.91577e-06	1.06046e-05	8.8052e-06	6.79464e-06	1.05892e-05	1.07368e-05	7.45531e-06	9.02334e-06	1.07505e-05	7.86571e-06	1.07379e-05	8.2029e-06
k__Bacteria;p__Firmicutes;c__Clostridia;o__Clostridiales;f__Ruminococcaceae;g__Ruminococcus;s__Ruminococcus sp. AF37-20	5.68355e-06	1.70512e-05	1.41574e-05	4.57777e-06	1.33827e-05	2.84296e-06	6.59108e-06	2.89688e-06	2.73916e-05	1.26629e-05	9.00811e-06	1.33912e-05	5.55672e-06	5.54898e-06	1.99581e-05	7.20649e-06	2.37433e-05	9.11319e-06	8.9377e-06	2.84338e-06	6.16747e-06	9.66897e-06	4.39664e-06	2.67481e-05	6.58283e-06	7.34507e-06	2.07021e-05	1.2332e-05	6.11662e-06	6.33078e-06	7.46196e-06	4.08473e-06	2.68103e-05	8.19073e-06	7.87942e-06	6.67875e-06	7.93124e-06	1.32507e-05	2.3542e-05	1.20977e-05	4.81915e-06	2.35283e-05	2.70355e-05	6.09757e-06	1.18981e-05	2.74418e-05	5.78779e-06	2.6928e-05	9.92254e-06
k__Bacteria;p__Firmicutes;c__Clostridia;o__Clostridiales;f__Clostridiaceae;g__Clostridium;s__Clostridium sp. PI-S10-A1B	6.14962e-06	1.25007e-05	1.0995e-05	3.72097e-06	8.21247e-06	3.95988e-06	6.29175e-06	5.01118e-06	1.54441e-05	8.64526e-06	7.2464e-06	6.80222e-06	5.16416e-06	5.90116e-06	1.36844e-05	5.52243e-06	1.45659e-05	8.90492e-06	8.82435e-06	5.28708e-06	9.45919e-06	8.99097e-06	4.64061e-06	1.5256e-05	7.67547e-06	4.7656e-06	1.35801e-05	9.86962e-06	5.25098e-06	6.17128e-06	6.63972e-06	5.26344e-06	1.52578e-05	6.77129e-06	8.81441e-06	6.10886e-06	7.38563e-06	1.14053e-05	1.4394e-05	1.07051e-05	5.10544e-06	1.43465e-05	1.53084e-05	6.48557e-06	9.60759e-06	1.5418e-05	6.44012e-06	1.53188e-05	8.22949e-06
k__Bacteria;p__Actinobacteria;c__Coriobacteriia;o__Eggerthellales;f__Eggerthellaceae;g__Enterorhabdus;s__Enterorhabdus mucosicola	1.50823e-05	2.97714e-05	2.64773e-05	7.10655e-06	1.70354e-05	9.32818e-06	1.44521e-05	1.49501e-05	3.37715e-05	2.05137e-05	1.74863e-05	1.07306e-05	1.12786e-05	1.4553e-05	3.20946e-05	1.1532e-05	3.27761e-05	2.30821e-05	2.35854e-05	1.81102e-05	3.13384e-05	2.28119e-05	1.08092e-05	3.34496e-05	2.31262e-05	6.29593e-06	3.10738e-05	2.40286e-05	9.29747e-06	1.47521e-05	1.52623e-05	1.41311e-05	3.34087e-05	1.56525e-05	2.49425e-05	1.49226e-05	1.81667e-05	2.88926e-05	3.23025e-05	2.68598e-05	1.23715e-05	3.20864e-05	3.34792e-05	1.6214e-05	2.49061e-05	3.36438e-05	1.80339e-05	3.3584e-05	1.89465e-05
k__Bacteria;p__Firmicutes;c__NA;o__NA;f__NA;g__NA;s__Firmicutes bacterium AF36-19BH	4.57443e-08	1.1008e-05	4.36851e-06	1.11722e-09	1.07215e-06	6.00541e-10	5.16974e-08	1.12802e-08	6.1543e-05	3.62351e-06	6.94743e-07	4.19374e-08	1.21259e-08	4.45679e-08	2.29704e-05	2.89296e-08	3.73911e-05	1.39967e-06	2.37443e-06	5.36117e-08	3.69361e-06	2.08267e-06	6.97429e-09	5.47932e-05	1.43979e-06	1.69392e-10	2.03737e-05	4.27237e-06	1.63189e-09	7.05854e-08	1.02254e-07	2.46369e-08	5.46089e-05	2.19937e-07	2.20727e-06	1.3874e-07	4.23818e-07	5.78369e-06	3.41743e-05	5.19998e-06	1.84693e-08	3.24303e-05	5.66177e-05	9.46543e-08	7.43036e-06	6.03638e-05	3.25832e-07	5.72138e-05	4.66063e-07
k__Bacteria;p__Firmicutes;c__Erysipelotrichia;o__Erysipelotrichales;f__Erysipelotrichaceae;g__Turicibacter;s__Turicibacter sp. H121	3.69267e-06	1.98768e-05	1.43453e-05	9.25995e-07	7.34783e-06	1.16497e-06	3.76226e-06	2.69998e-06	3.23256e-05	9.26872e-06	6.12974e-06	3.51774e-06	2.2277e-06	3.37594e-06	2.50279e-05	2.46724e-06	2.82463e-05	1.05232e-05	1.16157e-05	3.53801e-06	1.71443e-05	1.18065e-05	1.79412e-06	3.12452e-05	8.4073e-06	1.2033e-06	2.36701e-05	1.36098e-05	1.90258e-06	3.7891e-06	4.27476e-06	2.84572e-06	3.12094e-05	4.7806e-06	1.20902e-05	3.8962e-06	6.61004e-06	1.69129e-05	2.72141e-05	1.70855e-05	2.37317e-06	2.68148e-05	3.14748e-05	4.46866e-06	1.34236e-05	3.20642e-05	5.16336e-06	3.16503e-05	7.20385e-06
k__Bacteria;p__Firmicutes;c__Clostridia;o__Clostridiales;f__Ruminococcaceae;g__Ruminococcus;s__Ruminococcus sp. AF17-12	1.9441e-05	4.36648e-05	3.77802e-05	7.39291e-06	2.18167e-05	1.08121e-05	1.82336e-05	2.02961e-05	5.01091e-05	2.78962e-05	2.32233e-05	1.18178e-05	1.33176e-05	1.85861e-05	4.78312e-05	1.33738e-05	4.85604e-05	3.34097e-05	3.49665e-05	2.62003e-05	5.27116e-05	3.33758e-05	1.27849e-05	4.95155e-05	3.42903e-05	6.10905e-06	4.55798e-05	3.47669e-05	1.02682e-05	1.88383e-05	1.93801e-05	1.84076e-05	4.94246e-05	2.00754e-05	3.79773e-05	1.91273e-05	2.47625e-05	4.28581e-05	4.76157e-05	4.04046e-05	1.51975e-05	4.71687e-05	4.95419e-05	2.14286e-05	3.6466e-05	4.98331e-05	2.49631e-05	4.97775e-05	2.52187e-05
k__Bacteria;p__Bacteroidetes;c__Bacteroidia;o__Bacteroidales;f__Rikenellaceae;g__Alistipes;s__Alistipes sp. Marseille-P5061	1.92755e-05	4.3385e-05	3.75218e-05	7.32237e-06	2.16609e-05	1.0705e-05	1.80818e-05	2.01064e-05	4.98295e-05	2.76972e-05	2.30445e-05	1.1729e-05	1.31999e-05	1.8426e-05	4.75406e-05	1.3259e-05	4.82775e-05	3.31662e-05	3.47164e-05	2.59575e-05	5.23325e-05	3.31416e-05	1.26668e-05	4.92366e-05	3.40213e-05	6.05652e-06	4.5302e-05	3.45315e-05	1.01792e-05	1.86805e-05	1.9222e-05	1.82421e-05	4.91464e-05	1.99155e-05	3.77019e-05	1.89682e-05	2.45721e-05	4.2569e-05	4.73363e-05	4.01381e-05	1.50611e-05	4.68913e-05	4.92637e-05	2.12511e-05	3.62148e-05	4.95547e-05	2.47568e-05	4.94981e-05	2.50286e-05
k__Bacteria;p__Firmicutes;c__Clostridia;o__Clostridiales;f__Ruminococcaceae;g__Pseudoflavonifractor;s__Pseudoflavonifractor sp. Marseille-P3106	1.01182e-05	3.79835e-05	3.27898e-05	7.8337e-06	3.2579e-05	3.33444e-06	1.14252e-05	4.71304e-06	6.36806e-05	4.32025e-05	2.55696e-05	1.71307e-05	9.71448e-06	1.10006e-05	4.44691e-05	1.59989e-05	5.43722e-05	1.84206e-05	1.9376e-05	7.07611e-06	1.10302e-05	1.84793e-05	8.40945e-06	6.21004e-05	2.00457e-05	2.98699e-06	4.67249e-05	2.70186e-05	4.67616e-06	1.27001e-05	1.48849e-05	8.07634e-06	6.21986e-05	1.92495e-05	1.6363e-05	1.74015e-05	1.63892e-05	2.84124e-05	5.44962e-05	2.18027e-05	1.00452e-05	5.4249e-05	6.29287e-05	1.15245e-05	3.56183e-05	6.39237e-05	1.6377e-05	6.25474e-05	1.96359e-05
k__Bacteria;p__Firmicutes;c__Erysipelotrichia;o__Erysipelotrichales;f__Erysipelotrichaceae;g__Faecalicoccus;s__Faecalicoccus pleomorphus	1.38268e-05	3.20331e-05	2.82567e-05	6.63384e-06	1.90292e-05	7.20431e-06	1.34875e-05	1.22035e-05	3.89695e-05	2.44704e-05	1.91911e-05	1.04783e-05	1.04926e-05	1.37139e-05	3.51426e-05	1.18054e-05	3.69822e-05	2.27331e-05	2.36543e-05	1.62469e-05	2.78386e-05	2.24579e-05	9.98859e-06	3.84727e-05	2.42138e-05	4.35771e-06	3.43717e-05	2.52023e-05	7.16871e-06	1.42104e-05	1.49671e-05	1.27978e-05	3.84337e-05	1.62402e-05	2.41979e-05	1.55104e-05	1.79958e-05	2.9794e-05	3.65363e-05	2.64909e-05	1.17297e-05	3.62635e-05	3.85894e-05	1.51949e-05	2.81087e-05	3.88591e-05	1.8538e-05	3.86618e-05	1.89843e-05
k__Bacteria;p__Firmicutes;c__Clostridia;o__Clostridiales;f__Ruminococcaceae;g__Ruminococcus;s__Ruminococcus sp. AM43-6	4.57443e-08	1.1008e-05	4.36851e-06	1.11722e-09	1.07215e-06	6.00541e-10	5.16974e-08	1.12802e-08	6.1543e-05	3.62351e-06	6.94743e-07	4.19374e-08	1.21259e-08	4.45679e-08	2.29704e-05	2.89296e-08	3.73911e-05	1.39967e-06	2.37443e-06	5.36117e-08	3.69361e-06	2.08267e-06	6.97429e-09	5.47932e-05	1.43979e-06	1.69392e-10	2.03737e-05	4.27237e-06	1.63189e-09	7.05854e-08	1.02254e-07	2.46369e-08	5.46089e-05	2.19937e-07	2.20727e-06	1.3874e-07	4.23818e-07	5.78369e-06	3.41743e-05	5.19998e-06	1.84693e-08	3.24303e-05	5.66177e-05	9.46543e-08	7.43036e-06	6.03638e-05	3.25832e-07	5.72138e-05	4.66063e-07
k__Bacteria;p__Firmicutes;c__Clostridia;o__Clostridiales;f__Ruminococcaceae;g__Ruminococcus;s__Ruminococcus sp. AF21-11	4.9911e-06	1.4404e-05	1.14805e-05	3.50751e-06	9.72798e-06	2.93537e-06	5.77478e-06	2.79722e-06	2.26912e-05	7.96187e-06	6.1901e-06	1.25045e-05	4.61766e-06	4.55519e-06	1.70359e-05	5.15344e-06	1.98401e-05	8.088e-06	7.75996e-06	2.26546e-06	6.57732e-06	8.91835e-06	3.48424e-06	2.21414e-05	4.73311e-06	1.19714e-05	1.73324e-05	1.04262e-05	7.70453e-06	5.15544e-06	6.06309e-06	3.416e-06	2.21917e-05	6.10621e-06	7.1576e-06	4.70328e-06	6.65317e-06	1.15571e-05	1.94803e-05	1.17576e-05	3.73958e-06	1.94735e-05	2.2339e-05	5.27019e-06	8.51301e-06	2.26779e-05	4.12454e-06	2.23039e-05	8.36949e-06
k__Bacteria;p__Firmicutes;c__Clostridia;o__Clostridiales;f__NA;g__Intestinimonas;s__Intestinimonas timonensis	8.56579e-06	1.69521e-05	1.55072e-05	6.57096e-06	1.3486e-05	5.2063e-06	8.96648e-06	6.16345e-06	2.14372e-05	1.49339e-05	1.18556e-05	1.05353e-05	7.94203e-06	8.64534e-06	1.83372e-05	9.58788e-06	2.00091e-05	1.15637e-05	1.14482e-05	7.05403e-06	9.66027e-06	1.13512e-05	7.2899e-06	2.12e-05	1.11274e-05	5.4618e-06	1.86605e-05	1.34077e-05	6.45488e-06	9.14212e-06	9.94472e-06	7.43182e-06	2.12142e-05	1.07124e-05	1.0836e-05	9.96406e-06	1.03493e-05	1.48846e-05	1.99647e-05	1.28899e-05	7.94422e-06	1.99322e-05	2.13126e-05	9.00087e-06	1.44316e-05	2.14621e-05	9.82004e-06	2.12663e-05	1.17481e-05
k__Bacteria;p__Firmicutes;c__Clostridia;o__Clostridiales;f__Lachnospiraceae;g__Acetitomaculum;s__Acetitomaculum ruminis	1.40898e-05	1.9699e-05	1.82424e-05	1.35298e-05	1.67413e-05	1.32042e-05	1.51124e-05	1.08506e-05	2.30455e-05	1.40319e-05	1.32365e-05	2.32031e-05	1.42704e-05	1.33335e-05	2.07381e-05	1.45746e-05	2.20203e-05	1.51451e-05	1.39499e-05	8.78597e-06	1.23781e-05	1.51498e-05	1.25261e-05	2.29069e-05	1.1041e-05	3.09213e-05	2.11637e-05	1.61888e-05	2.15352e-05	1.38222e-05	1.49974e-05	1.15356e-05	2.29423e-05	1.41658e-05	1.34251e-05	1.24757e-05	1.41794e-05	1.79175e-05	2.19259e-05	1.7235e-05	1.23611e-05	2.20067e-05	2.29748e-05	1.38011e-05	1.39615e-05	2.30747e-05	1.09755e-05	2.29307e-05	1.67427e-05
k__Bacteria;p__Firmicutes;c__Clostridia;o__Clostridiales;f__Ruminococcaceae;g__Negativibacillus;s__Negativibacillus massiliensis	6.62778e-06	1.42963e-05	1.29413e-05	4.37682e-06	1.04685e-05	3.65268e-06	6.78951e-06	4.98171e-06	1.80787e-05	1.25184e-05	9.6787e-06	6.90977e-06	5.76967e-06	6.72022e-06	1.55731e-05	7.00007e-06	1.68956e-05	9.69834e-06	9.8207e-06	6.21719e-06	8.95902e-06	9.50772e-06	5.38117e-06	1.78593e-05	9.96036e-06	2.97364e-06	1.56822e-05	1.12367e-05	4.11569e-06	7.08727e-06	7.64708e-06	5.89653e-06	1.78615e-05	8.40287e-06	9.46085e-06	7.93199e-06	8.36338e-06	1.26813e-05	1.68211e-05	1.0894e-05	6.05824e-06	1.67566e-05	1.79493e-05	7.11178e-06	1.25883e-05	1.80812e-05	8.34186e-06	1.79281e-05	9.26535e-06
k__Bacteria;p__Firmicutes;c__Clostridia;o__Clostridiales;f__Clostridiaceae;g__Clostridium;s__Clostridium sp. L2-50	1.27425e-05	1.2212e-05	1.2646e-05	1.10235e-05	1.05041e-05	1.3045e-05	1.20743e-05	1.41699e-05	1.11146e-05	1.15472e-05	1.16784e-05	9.13359e-06	1.19168e-05	1.28351e-05	1.18205e-05	1.19129e-05	1.14767e-05	1.19598e-05	1.13833e-05	1.5337e-05	1.22966e-05	1.08453e-05	1.2614e-05	1.11943e-05	1.33485e-05	8.33155e-06	1.18145e-05	1.10027e-05	1.02834e-05	1.22724e-05	1.21564e-05	1.32187e-05	1.11878e-05	1.17496e-05	1.17786e-05	1.22849e-05	1.14826e-05	1.26141e-05	1.15278e-05	1.09777e-05	1.27338e-05	1.15393e-05	1.11675e-05	1.24449e-05	1.16223e-05	1.11225e-05	1.29079e-05	1.11658e-05	1.19907e-05
k__Bacteria;p__Firmicutes;c__Clostridia;o__Clostridiales;f__Lachnospiraceae;g__Dorea;s__Dorea sp. Marseille-P4042	4.57443e-08	1.1008e-05	4.36851e-06	1.11722e-09	1.07215e-06	6.00541e-10	5.16973e-08	1.12801e-08	6.1543e-05	3.62351e-06	6.94743e-07	4.19374e-08	1.21259e-08	4.45679e-08	2.29705e-05	2.89296e-08	3.73912e-05	1.39967e-06	2.37443e-06	5.36116e-08	3.69361e-06	2.08267e-06	6.97429e-09	5.47932e-05	1.43979e-06	1.69392e-10	2.03737e-05	4.27237e-06	1.63189e-09	7.05854e-08	1.02254e-07	2.46369e-08	5.4609e-05	2.19937e-07	2.20727e-06	1.3874e-07	4.23818e-07	5.78369e-06	3.41743e-05	5.19998e-06	1.84693e-08	3.24303e-05	5.66177e-05	9.46543e-08	7.43036e-06	6.03639e-05	3.25832e-07	5.72138e-05	4.66063e-07
k__Bacteria;p__Bacteroidetes;c__Bacteroidia;o__Bacteroidales;f__Bacteroidaceae;g__Bacteroides;s__Bacteroides ilei	1.12677e-05	1.91699e-05	1.70009e-05	1.01863e-05	1.54683e-05	9.42592e-06	1.24271e-05	7.81909e-06	2.45136e-05	1.26055e-05	1.13095e-05	2.19192e-05	1.12638e-05	1.05233e-05	2.08679e-05	1.17686e-05	2.28039e-05	1.34412e-05	1.24607e-05	6.18069e-06	1.07437e-05	1.38582e-05	9.4041e-06	2.42372e-05	8.9976e-06	2.79308e-05	2.13226e-05	1.5188e-05	1.82085e-05	1.12059e-05	1.24801e-05	8.68213e-06	2.42832e-05	1.19418e-05	1.17997e-05	1.00565e-05	1.22003e-05	1.67608e-05	2.26188e-05	1.64592e-05	9.43981e-06	2.26868e-05	2.43532e-05	1.1229e-05	1.27243e-05	2.4536e-05	8.70445e-06	2.43043e-05	1.47695e-05
k__Bacteria;p__Firmicutes;c__Clostridia;o__Clostridiales;f__Lachnospiraceae;g__Blautia;s__Blautia sp. An249	1.24464e-05	2.40594e-05	2.18626e-05	8.90503e-06	1.80862e-05	7.87619e-06	1.28754e-05	9.49689e-06	2.97605e-05	1.97274e-05	1.6097e-05	1.44294e-05	1.1188e-05	1.23667e-05	2.59927e-05	1.28994e-05	2.79954e-05	1.69066e-05	1.67171e-05	1.05826e-05	1.53746e-05	1.6681e-05	1.027e-05	2.94449e-05	1.58412e-05	8.40585e-06	2.62215e-05	1.91296e-05	9.75772e-06	1.29729e-05	1.40032e-05	1.08436e-05	2.94578e-05	1.47616e-05	1.61571e-05	1.36757e-05	1.48196e-05	2.15374e-05	2.78576e-05	1.91243e-05	1.11902e-05	2.78005e-05	2.95739e-05	1.30532e-05	1.99521e-05	2.97679e-05	1.3812e-05	2.95387e-05	1.66585e-05
k__Bacteria;p__Firmicutes;c__Clostridia;o__Clostridiales;f__Lachnospiraceae;g__Tyzzerella;s__Tyzzerella nexilis	1.55914e-05	2.53918e-05	2.28148e-05	1.19982e-05	1.87965e-05	1.28564e-05	1.63936e-05	1.25052e-05	3.03178e-05	1.68507e-05	1.53772e-05	2.20339e-05	1.44373e-05	1.46456e-05	2.72416e-05	1.46062e-05	2.88481e-05	1.90625e-05	1.80309e-05	1.08994e-05	1.80191e-05	1.9295e-05	1.26719e-05	3.005e-05	1.42966e-05	2.4949e-05	2.73735e-05	2.05113e-05	2.0025e-05	1.52206e-05	1.64553e-05	1.28717e-05	3.00783e-05	1.57891e-05	1.77771e-05	1.38837e-05	1.6769e-05	2.3256e-05	2.85773e-05	2.26169e-05	1.30396e-05	2.85995e-05	3.01354e-05	1.5709e-05	1.80129e-05	3.03042e-05	1.32064e-05	3.01245e-05	1.93513e-05
k__Bacteria;p__Firmicutes;c__Clostridia;o__Clostridiales;f__Ruminococcaceae;g__Ruminococcus;s__Ruminococcus sp. AM16-34	1.65077e-05	3.8995e-05	3.33888e-05	6.12999e-06	1.91509e-05	8.88517e-06	1.55574e-05	1.68802e-05	4.56626e-05	2.4467e-05	2.0099e-05	1.03015e-05	1.12268e-05	1.57414e-05	4.30608e-05	1.13391e-05	4.39868e-05	2.92071e-05	3.06615e-05	2.18085e-05	4.61544e-05	2.93736e-05	1.06688e-05	4.50642e-05	2.95454e-05	5.19967e-06	4.10172e-05	3.07791e-05	8.70761e-06	1.60495e-05	1.65998e-05	1.54448e-05	4.49833e-05	1.72719e-05	3.32179e-05	1.63082e-05	2.14433e-05	3.79583e-05	4.30876e-05	3.59271e-05	1.27601e-05	4.267e-05	4.51059e-05	1.82935e-05	3.21692e-05	4.54043e-05	2.13003e-05	4.53225e-05	2.1925e-05
k__Bacteria;p__Bacteroidetes;c__Bacteroidia;o__Bacteroidales;f__Bacteroidaceae;g__Bacteroides;s__Bacteroides togonis	4.68409e-06	1.73771e-05	1.40899e-05	3.53522e-06	1.33443e-05	1.91982e-06	5.50424e-06	2.16024e-06	3.02067e-05	1.35331e-05	8.82601e-06	1.14069e-05	4.49629e-06	4.65487e-06	2.08759e-05	6.30903e-06	2.5556e-05	8.441e-06	8.48091e-06	2.33253e-06	5.47557e-06	9.03411e-06	3.50698e-06	2.93657e-05	6.36798e-06	4.46142e-06	2.17328e-05	1.21649e-05	4.18979e-06	5.43636e-06	6.52414e-06	3.30624e-06	2.94353e-05	7.551e-06	7.3119e-06	6.11438e-06	7.19924e-06	1.2983e-05	2.53314e-05	1.15134e-05	3.98859e-06	2.52747e-05	2.97413e-05	5.17687e-06	1.2463e-05	3.02673e-05	5.3653e-06	2.96068e-05	9.06596e-06
k__Bacteria;p__Bacteroidetes;c__Bacteroidia;o__Bacteroidales;f__Bacteroidaceae;g__Mediterranea;s__Mediterranea massiliensis	1.01832e-06	1.62457e-05	1.06395e-05	3.5281e-07	8.19454e-06	1.19023e-07	1.26279e-06	2.88428e-07	4.62098e-05	1.23783e-05	4.87217e-06	2.62084e-06	7.48808e-07	1.06157e-06	2.36136e-05	1.49902e-06	3.37595e-05	4.43677e-06	5.25395e-06	5.28942e-07	3.06579e-06	5.23273e-06	5.16268e-07	4.35353e-05	3.8576e-06	1.61385e-07	2.42904e-05	9.12902e-06	3.10685e-07	1.42585e-06	1.89805e-06	6.27067e-07	4.36149e-05	2.90136e-06	4.21733e-06	2.15261e-06	2.96379e-06	9.86605e-06	3.29389e-05	8.05961e-06	7.63193e-07	3.24212e-05	4.4572e-05	1.38135e-06	1.21687e-05	4.61677e-05	2.26942e-06	4.43907e-05	3.78958e-06
k__Bacteria;p__Firmicutes;c__NA;o__NA;f__NA;g__NA;s__Firmicutes bacterium AF16-15	1.04243e-05	3.92143e-05	3.38331e-05	8.07486e-06	3.36337e-05	3.43305e-06	1.17783e-05	4.8461e-06	6.5832e-05	4.4545e-05	2.63522e-05	1.77232e-05	1.00124e-05	1.13303e-05	4.59304e-05	1.64932e-05	5.6186e-05	1.89926e-05	1.99749e-05	7.26629e-06	1.13585e-05	1.90624e-05	8.65923e-06	6.4194e-05	2.0626e-05	3.09478e-06	4.82658e-05	2.78805e-05	4.83184e-06	1.30863e-05	1.53447e-05	8.31077e-06	6.42962e-05	1.98433e-05	1.6862e-05	1.79231e-05	1.6896e-05	2.93131e-05	5.63117e-05	2.25039e-05	1.03428e-05	5.6057e-05	6.50521e-05	1.18737e-05	3.67209e-05	6.60836e-05	1.6853e-05	6.46572e-05	2.02557e-05
k__Bacteria;p__Firmicutes;c__Bacilli;o__Bacillales;f__Staphylococcaceae;g__Staphylococcus;s__Staphylococcus xylosus	1.13266e-05	3.44579e-05	3.02852e-05	9.78024e-06	3.07545e-05	4.664e-06	1.28024e-05	5.63176e-06	5.42906e-05	3.6478e-05	2.36486e-05	2.05534e-05	1.13117e-05	1.20142e-05	3.94671e-05	1.71647e-05	4.72341e-05	1.813e-05	1.84531e-05	7.33242e-06	1.08982e-05	1.81733e-05	9.75506e-06	5.31467e-05	1.79493e-05	5.48663e-06	4.14764e-05	2.52055e-05	6.98258e-06	1.36323e-05	1.58241e-05	8.9874e-06	5.3244e-05	1.92389e-05	1.57971e-05	1.72195e-05	1.65745e-05	2.65231e-05	4.73458e-05	2.11933e-05	1.11107e-05	4.72462e-05	5.37683e-05	1.24517e-05	3.04225e-05	5.45024e-05	1.55439e-05	5.34538e-05	2.0027e-05
k__Bacteria;p__Firmicutes;c__Clostridia;o__Clostridiales;f__Clostridiaceae;g__Clostridium;s__Clostridium sp. AF36-18BH	4.57443e-08	1.1008e-05	4.36851e-06	1.11722e-09	1.07215e-06	6.00541e-10	5.16973e-08	1.12801e-08	6.1543e-05	3.62351e-06	6.94743e-07	4.19374e-08	1.21259e-08	4.45679e-08	2.29705e-05	2.89296e-08	3.73912e-05	1.39967e-06	2.37443e-06	5.36116e-08	3.69361e-06	2.08267e-06	6.97429e-09	5.47932e-05	1.43979e-06	1.69392e-10	2.03737e-05	4.27237e-06	1.63189e-09	7.05854e-08	1.02254e-07	2.46369e-08	5.4609e-05	2.19937e-07	2.20727e-06	1.3874e-07	4.23818e-07	5.78369e-06	3.41743e-05	5.19998e-06	1.84693e-08	3.24303e-05	5.66177e-05	9.46543e-08	7.43036e-06	6.03639e-05	3.25832e-07	5.72138e-05	4.66063e-07
k__Bacteria;p__Proteobacteria;c__Deltaproteobacteria;o__Desulfovibrionales;f__Desulfovibrionaceae;g__Desulfovibrio;s__Desulfovibrio piger	1.10777e-05	3.04983e-05	2.52971e-05	3.82614e-06	1.42123e-05	5.39907e-06	1.05936e-05	1.0639e-05	3.7967e-05	1.81112e-05	1.42893e-05	7.48414e-06	7.3697e-06	1.04813e-05	3.45106e-05	7.57309e-06	3.59149e-05	2.1413e-05	2.26889e-05	1.3779e-05	3.40125e-05	2.19778e-05	6.79065e-06	3.73247e-05	2.07277e-05	3.51444e-06	3.28307e-05	2.34439e-05	5.82048e-06	1.08796e-05	1.14366e-05	9.99607e-06	3.72623e-05	1.20606e-05	2.43953e-05	1.10797e-05	1.52736e-05	2.89508e-05	3.50728e-05	2.77346e-05	8.2747e-06	3.47006e-05	3.74039e-05	1.24783e-05	2.42392e-05	3.77353e-05	1.45067e-05	3.75887e-05	1.58049e-05
k__Bacteria;p__Firmicutes;c__Bacilli;o__Lactobacillales;f__Lactobacillaceae;g__Lactobacillus;s__Lactobacillus gasseri	4.57443e-08	1.1008e-05	4.36851e-06	1.11722e-09	1.07215e-06	6.00541e-10	5.16973e-08	1.12801e-08	6.1543e-05	3.62351e-06	6.94743e-07	4.19374e-08	1.21259e-08	4.45679e-08	2.29705e-05	2.89296e-08	3.73912e-05	1.39967e-06	2.37443e-06	5.36116e-08	3.69361e-06	2.08267e-06	6.97429e-09	5.47932e-05	1.43979e-06	1.69392e-10	2.03737e-05	4.27237e-06	1.63189e-09	7.05854e-08	1.02254e-07	2.46369e-08	5.4609e-05	2.19937e-07	2.20727e-06	1.3874e-07	4.23818e-07	5.78369e-06	3.41743e-05	5.19998e-06	1.84693e-08	3.24303e-05	5.66177e-05	9.46543e-08	7.43036e-06	6.03639e-05	3.25832e-07	5.72138e-05	4.66063e-07
k__Bacteria;p__Elusimicrobia;c__Elusimicrobia;o__Elusimicrobiales;f__Elusimicrobiaceae;g__Elusimicrobium;s__Elusimicrobium sp. An273	1.0732e-05	3.11724e-05	2.71632e-05	6.22849e-06	2.14936e-05	4.51835e-06	1.11442e-05	7.17756e-06	4.37477e-05	2.81893e-05	1.94743e-05	1.14211e-05	8.9584e-06	1.10757e-05	3.52504e-05	1.19081e-05	3.96163e-05	1.86711e-05	1.95679e-05	1.0143e-05	1.6914e-05	1.85898e-05	8.17914e-06	4.2946e-05	2.01292e-05	3.19252e-06	3.55311e-05	2.34252e-05	5.20598e-06	1.20382e-05	1.32849e-05	9.31439e-06	4.29491e-05	1.55943e-05	1.84393e-05	1.45362e-05	1.54718e-05	2.6361e-05	3.93691e-05	2.19895e-05	9.71419e-06	3.91155e-05	4.32698e-05	1.20119e-05	2.81681e-05	4.37447e-05	1.5752e-05	4.32058e-05	1.72251e-05
k__Bacteria;p__Bacteroidetes;c__Bacteroidia;o__Bacteroidales;f__Prevotellaceae;g__Prevotella;s__Prevotella sp. lc2012	2.99631e-06	2.05531e-05	1.579e-05	1.69849e-06	1.42936e-05	6.46793e-07	3.54033e-06	1.11551e-06	4.32628e-05	1.96848e-05	9.83671e-06	6.31444e-06	2.60214e-06	3.19518e-06	2.63695e-05	4.65386e-06	3.45316e-05	7.79533e-06	8.58309e-06	1.78812e-06	4.85246e-06	8.38789e-06	2.03447e-06	4.15777e-05	7.58149e-06	7.3561e-07	2.75207e-05	1.32281e-05	1.21256e-06	3.93958e-06	4.88668e-06	2.12612e-06	4.16533e-05	6.75836e-06	7.06356e-06	5.59123e-06	6.18267e-06	1.40227e-05	3.42285e-05	1.10784e-05	2.64353e-06	3.39255e-05	4.23217e-05	3.66144e-06	1.73515e-05	4.33499e-05	5.44302e-06	4.20921e-05	7.66124e-06
k__Bacteria;p__Firmicutes;c__Clostridia;o__Clostridiales;f__Lachnospiraceae;g__Faecalimonas;s__Faecalimonas umbilicata	1.37525e-05	2.13172e-05	1.92632e-05	1.29773e-05	1.77319e-05	1.22404e-05	1.50356e-05	9.91937e-06	2.62663e-05	1.44453e-05	1.32935e-05	2.55374e-05	1.39273e-05	1.28951e-05	2.2868e-05	1.43774e-05	2.47058e-05	1.55494e-05	1.433e-05	7.81037e-06	1.24092e-05	1.58429e-05	1.18393e-05	2.60308e-05	1.06621e-05	3.42184e-05	2.33806e-05	1.71614e-05	2.23807e-05	1.35831e-05	1.49804e-05	1.08237e-05	2.60782e-05	1.42044e-05	1.36374e-05	1.21533e-05	1.43554e-05	1.89282e-05	2.45483e-05	1.84747e-05	1.17471e-05	2.46363e-05	2.6136e-05	1.35674e-05	1.44435e-05	2.62969e-05	1.05022e-05	2.60819e-05	1.72563e-05
k__Bacteria;p__Firmicutes;c__Clostridia;o__Clostridiales;f__Eubacteriaceae;g__Eubacterium;s__Eubacterium sp. An11	1.15538e-05	2.17836e-05	1.97053e-05	7.74392e-06	1.55577e-05	7.57757e-06	1.18038e-05	9.33976e-06	2.63314e-05	1.68221e-05	1.40739e-05	1.25383e-05	1.00845e-05	1.13316e-05	2.3483e-05	1.1159e-05	2.49688e-05	1.57677e-05	1.55856e-05	1.02153e-05	1.55309e-05	1.5607e-05	9.28321e-06	2.60672e-05	1.45254e-05	8.04006e-06	2.34973e-05	1.7422e-05	9.27697e-06	1.17891e-05	1.26213e-05	1.01393e-05	2.60723e-05	1.30593e-05	1.53644e-05	1.20865e-05	1.35664e-05	1.98753e-05	2.47884e-05	1.80189e-05	1.01211e-05	2.47266e-05	2.61578e-05	1.2099e-05	1.77281e-05	2.6316e-05	1.25163e-05	2.61506e-05	1.50874e-05
k__Bacteria;p__Firmicutes;c__Clostridia;o__Clostridiales;f__Lachnospiraceae;g__NA;s__Lachnospiraceae bacterium 5_1_57FAA	4.57443e-08	1.1008e-05	4.36851e-06	1.11722e-09	1.07215e-06	6.00541e-10	5.16973e-08	1.12801e-08	6.1543e-05	3.62351e-06	6.94743e-07	4.19374e-08	1.21259e-08	4.45679e-08	2.29705e-05	2.89296e-08	3.73912e-05	1.39967e-06	2.37443e-06	5.36116e-08	3.69361e-06	2.08267e-06	6.97429e-09	5.47932e-05	1.43979e-06	1.69392e-10	2.03737e-05	4.27237e-06	1.63189e-09	7.05854e-08	1.02254e-07	2.46369e-08	5.4609e-05	2.19937e-07	2.20727e-06	1.3874e-07	4.23818e-07	5.78369e-06	3.41743e-05	5.19998e-06	1.84693e-08	3.24303e-05	5.66177e-05	9.46543e-08	7.43036e-06	6.03639e-05	3.25832e-07	5.72138e-05	4.66063e-07
k__Bacteria;p__Firmicutes;c__Clostridia;o__Clostridiales;f__Eubacteriaceae;g__Eubacterium;s__Eubacterium sp. 68-3-10	1.03393e-05	1.26052e-05	1.26073e-05	8.64119e-06	1.06994e-05	8.72386e-06	1.00909e-05	9.94909e-06	1.27524e-05	1.20935e-05	1.1181e-05	8.57938e-06	9.65371e-06	1.05147e-05	1.26261e-05	1.04408e-05	1.27442e-05	1.09452e-05	1.05988e-05	1.13195e-05	1.03982e-05	1.01248e-05	9.8446e-06	1.27703e-05	1.20475e-05	6.00272e-06	1.27098e-05	1.08941e-05	7.66272e-06	1.03847e-05	1.05885e-05	1.0227e-05	1.27673e-05	1.07243e-05	1.06209e-05	1.09016e-05	1.03169e-05	1.23344e-05	1.27875e-05	1.05641e-05	1.02379e-05	1.27866e-05	1.27731e-05	1.03736e-05	1.18668e-05	1.2766e-05	1.12777e-05	1.27604e-05	1.10269e-05
k__Bacteria;p__Proteobacteria;c__Gammaproteobacteria;o__Pasteurellales;f__Pasteurellaceae;g__Rodentibacter;s__Rodentibacter trehalosifermentans	5.24766e-06	2.59842e-05	2.12558e-05	3.53448e-06	2.02787e-05	1.42608e-06	6.05669e-06	2.19912e-06	4.84224e-05	2.72859e-05	1.49436e-05	9.8982e-06	4.82004e-06	5.653e-06	3.17352e-05	8.24596e-06	4.00678e-05	1.12437e-05	1.20703e-05	3.39219e-06	6.83001e-06	1.16538e-05	3.97711e-06	4.69033e-05	1.15829e-05	1.44154e-06	3.32532e-05	1.76477e-05	2.29735e-06	6.72956e-06	8.10033e-06	3.96185e-06	4.69836e-05	1.07988e-05	1.00653e-05	9.36247e-06	9.49637e-06	1.86163e-05	3.99556e-05	1.44855e-05	4.93404e-06	3.96975e-05	4.76286e-05	6.17071e-06	2.31732e-05	4.85684e-05	8.92898e-06	4.73523e-05	1.15678e-05
k__Bacteria;p__Firmicutes;c__Clostridia;o__Clostridiales;f__Lachnospiraceae;g__Cellulosilyticum;s__Cellulosilyticum sp. WCF-2	8.66231e-06	2.45022e-05	2.1139e-05	5.91364e-06	1.82009e-05	4.00129e-06	9.38444e-06	5.23937e-06	3.58163e-05	2.09552e-05	1.47648e-05	1.25544e-05	7.78916e-06	8.77647e-06	2.79131e-05	1.02607e-05	3.19918e-05	1.4212e-05	1.44626e-05	6.40038e-06	1.12957e-05	1.44296e-05	6.76688e-06	3.51203e-05	1.32224e-05	4.64226e-06	2.8507e-05	1.82499e-05	5.78932e-06	9.69065e-06	1.09459e-05	7.02927e-06	3.51548e-05	1.24899e-05	1.32568e-05	1.11154e-05	1.21431e-05	2.01111e-05	3.1801e-05	1.72909e-05	7.73845e-06	3.16819e-05	3.54232e-05	9.48874e-06	2.02043e-05	3.58501e-05	1.09562e-05	3.5329e-05	1.41469e-05
k__Bacteria;p__Firmicutes;c__Clostridia;o__Clostridiales;f__Eubacteriaceae;g__Intestinibacillus;s__Intestinibacillus massiliensis	5.44967e-06	1.04834e-05	9.335e-06	3.75347e-06	7.46942e-06	3.68769e-06	5.67249e-06	4.23323e-06	1.30122e-05	7.56012e-06	6.38114e-06	6.79785e-06	4.83272e-06	5.25659e-06	1.14089e-05	5.25504e-06	1.2239e-05	7.43417e-06	7.26493e-06	4.29003e-06	7.14105e-06	7.48029e-06	4.31294e-06	1.28639e-05	6.26153e-06	5.08393e-06	1.14414e-05	8.30802e-06	5.13852e-06	5.51767e-06	5.97832e-06	4.6003e-06	1.2871e-05	6.07692e-06	7.11553e-06	5.45735e-06	6.38369e-06	9.44288e-06	1.21292e-05	8.79403e-06	4.64479e-06	1.21088e-05	1.29144e-05	5.67168e-06	8.01778e-06	1.30044e-05	5.46799e-06	1.29094e-05	7.24363e-06
k__Bacteria;p__Bacteroidetes;c__Bacteroidia;o__Bacteroidales;f__Prevotellaceae;g__Paraprevotella;s__Paraprevotella xylaniphila	6.30155e-06	2.28909e-05	1.85481e-05	2.53224e-06	1.20508e-05	2.39967e-06	6.42787e-06	4.53536e-06	3.34356e-05	1.57085e-05	1.07899e-05	6.02709e-06	4.54767e-06	6.18184e-06	2.69117e-05	5.52906e-06	3.00351e-05	1.3327e-05	1.42839e-05	6.2604e-06	1.5915e-05	1.38785e-05	3.98492e-06	3.26441e-05	1.29047e-05	1.85711e-06	2.63341e-05	1.66708e-05	3.06548e-06	6.76194e-06	7.4758e-06	5.28336e-06	3.26242e-05	8.55852e-06	1.41581e-05	7.61353e-06	9.8187e-06	1.96517e-05	2.94638e-05	1.77603e-05	4.95026e-06	2.91674e-05	3.28691e-05	7.275e-06	1.85165e-05	3.33139e-05	9.10486e-06	3.29274e-05	1.07352e-05
k__Bacteria;p__Bacteroidetes;c__Bacteroidia;o__Bacteroidales;f__Prevotellaceae;g__Prevotella;s__Prevotella oris	1.07775e-05	2.31014e-05	1.97526e-05	6.1183e-06	1.42003e-05	7.05497e-06	1.11276e-05	8.7405e-06	2.92337e-05	1.40913e-05	1.19631e-05	1.29145e-05	8.85448e-06	1.00663e-05	2.56665e-05	9.07699e-06	2.73977e-05	1.62104e-05	1.59766e-05	8.56805e-06	1.81376e-05	1.67512e-05	7.69697e-06	2.88183e-05	1.26392e-05	1.07547e-05	2.53222e-05	1.80186e-05	1.06073e-05	1.05965e-05	1.14962e-05	8.88551e-06	2.88249e-05	1.14401e-05	1.61068e-05	9.97067e-06	1.30629e-05	2.10127e-05	2.69515e-05	2.05937e-05	8.45397e-06	2.68594e-05	2.89181e-05	1.13697e-05	1.64187e-05	2.91577e-05	1.04839e-05	2.89598e-05	1.47127e-05
k__Bacteria;p__Firmicutes;c__Clostridia;o__Clostridiales;f__Ruminococcaceae;g__Ruminococcus;s__Ruminococcus sp. NK3A76	8.74947e-06	1.13416e-05	1.10656e-05	7.09216e-06	9.25106e-06	7.38226e-06	8.6631e-06	8.16439e-06	1.18616e-05	9.92046e-06	9.18126e-06	8.07734e-06	8.11001e-06	8.7228e-06	1.15327e-05	8.5828e-06	1.17404e-05	9.57945e-06	9.22898e-06	8.73106e-06	9.21994e-06	9.04632e-06	8.00244e-06	1.1852e-05	9.6555e-06	6.38486e-06	1.15878e-05	9.66404e-06	7.34984e-06	8.7015e-06	8.97632e-06	8.32348e-06	1.18518e-05	8.95592e-06	9.24643e-06	8.81315e-06	8.86091e-06	1.09707e-05	1.17418e-05	9.69973e-06	8.30566e-06	1.17422e-05	1.18598e-05	8.78616e-06	9.9942e-06	1.18685e-05	8.99001e-06	1.18515e-05	9.61527e-06
k__Bacteria;p__Firmicutes;c__NA;o__NA;f__NA;g__NA;s__Firmicutes bacterium TM09-10	1.03226e-05	3.2197e-05	2.80242e-05	6.59385e-06	2.38607e-05	4.05095e-06	1.09986e-05	6.18137e-06	4.762e-05	3.13771e-05	2.07022e-05	1.26774e-05	9.02002e-06	1.08323e-05	3.67565e-05	1.28099e-05	4.23755e-05	1.81136e-05	1.89909e-05	8.89196e-06	1.43919e-05	1.80583e-05	8.11074e-06	4.66605e-05	1.96152e-05	3.07537e-06	3.75418e-05	2.38176e-05	4.94466e-06	1.19873e-05	1.34703e-05	8.74114e-06	4.66858e-05	1.62835e-05	1.72948e-05	1.50525e-05	1.53781e-05	2.62326e-05	4.22318e-05	2.13063e-05	9.63701e-06	4.19881e-05	4.70941e-05	1.16041e-05	2.94792e-05	4.76763e-05	1.55925e-05	4.69558e-05	1.75131e-05
k__Bacteria;p__Firmicutes;c__Clostridia;o__Clostridiales;f__Ruminococcaceae;g__Anaeromassilibacillus;s__Anaeromassilibacillus sp. An172	3.43643e-06	1.13987e-05	8.98787e-06	1.98657e-06	6.98535e-06	1.7031e-06	3.86238e-06	2.0081e-06	1.80964e-05	6.51777e-06	4.79918e-06	6.79478e-06	2.92938e-06	3.1886e-06	1.36181e-05	3.37568e-06	1.58072e-05	6.27057e-06	6.23679e-06	1.89448e-06	5.71055e-06	6.8705e-06	2.27235e-06	1.76279e-05	4.14437e-06	4.55692e-06	1.3692e-05	8.16079e-06	3.81327e-06	3.60457e-06	4.19753e-06	2.44879e-06	1.76545e-05	4.41163e-06	5.85219e-06	3.49344e-06	4.92788e-06	9.21378e-06	1.54928e-05	9.1195e-06	2.56559e-06	1.54374e-05	1.7785e-05	3.75137e-06	7.23205e-06	1.80659e-05	3.3517e-06	1.77755e-05	5.99013e-06
k__Bacteria;p__Firmicutes;c__Erysipelotrichia;o__Erysipelotrichales;f__Erysipelotrichaceae;g__Traorella;s__Traorella massiliensis	8.56009e-06	2.42098e-05	2.06676e-05	4.89256e-06	1.59448e-05	3.97885e-06	8.98179e-06	5.81508e-06	3.40315e-05	1.89151e-05	1.36764e-05	1.0179e-05	7.11752e-06	8.53031e-06	2.75509e-05	8.82427e-06	3.08284e-05	1.47065e-05	1.51382e-05	7.24711e-06	1.3949e-05	1.49722e-05	6.27883e-06	3.33881e-05	1.38711e-05	3.94213e-06	2.76315e-05	1.81622e-05	5.32516e-06	9.27624e-06	1.02899e-05	7.14e-06	3.33979e-05	1.15317e-05	1.44471e-05	1.03512e-05	1.1989e-05	2.06048e-05	3.05063e-05	1.81848e-05	7.30952e-06	3.03358e-05	3.36222e-05	9.45512e-06	1.98219e-05	3.40022e-05	1.0987e-05	3.35976e-05	1.35458e-05
k__Bacteria;p__Bacteroidetes;c__Bacteroidia;o__Bacteroidales;f__Bacteroidaceae;g__Bacteroides;s__Bacteroides sp. 3_1_23	1.27962e-05	3.31665e-05	2.78569e-05	4.54804e-06	1.57794e-05	6.4855e-06	1.2167e-05	1.25963e-05	4.03056e-05	2.01278e-05	1.61349e-05	8.37986e-06	8.58752e-06	1.21446e-05	3.71705e-05	8.7648e-06	3.84008e-05	2.38868e-05	2.52174e-05	1.62976e-05	3.78621e-05	2.43211e-05	8.00945e-06	3.96842e-05	2.35264e-05	4.04878e-06	3.53793e-05	2.57621e-05	6.73434e-06	1.25176e-05	1.30747e-05	1.17124e-05	3.96159e-05	1.37153e-05	2.71945e-05	1.27365e-05	1.72334e-05	3.17964e-05	3.75459e-05	3.0316e-05	9.68827e-06	3.71612e-05	3.97497e-05	1.43214e-05	2.67495e-05	4.00667e-05	1.66593e-05	3.99439e-05	1.77491e-05
k__Bacteria;p__Firmicutes;c__Clostridia;o__Clostridiales;f__Clostridiaceae;g__Clostridium;s__Clostridium disporicum	7.50987e-07	1.29974e-05	7.65984e-06	1.42424e-07	4.01093e-06	1.01869e-07	8.83067e-07	2.88406e-07	3.51725e-05	5.24352e-06	2.36996e-06	1.52992e-06	4.30068e-07	6.8539e-07	1.95447e-05	6.30076e-07	2.63098e-05	3.93129e-06	4.65669e-06	4.22352e-07	4.98385e-06	5.0064e-06	2.78411e-07	3.30238e-05	2.52229e-06	2.09508e-07	1.88658e-05	7.24475e-06	3.26958e-07	8.97609e-07	1.16615e-06	4.41795e-07	3.30406e-05	1.54522e-06	4.27952e-06	1.0516e-06	2.15853e-06	8.6661e-06	2.50319e-05	8.75255e-06	4.20904e-07	2.45367e-05	3.36554e-05	1.02768e-06	7.37887e-06	3.48848e-05	1.30653e-06	3.3763e-05	2.64631e-06
k__Bacteria;p__Firmicutes;c__NA;o__NA;f__NA;g__NA;s__Firmicutes bacterium OM08-11AC	1.32431e-05	1.23078e-05	1.2823e-05	1.16123e-05	1.06874e-05	1.38414e-05	1.25117e-05	1.49211e-05	1.10647e-05	1.17447e-05	1.19804e-05	9.34594e-06	1.24347e-05	1.33546e-05	1.18562e-05	1.23765e-05	1.14672e-05	1.22137e-05	1.16021e-05	1.61238e-05	1.25599e-05	1.10334e-05	1.32396e-05	1.11525e-05	1.37348e-05	8.67773e-06	1.18518e-05	1.11478e-05	1.07184e-05	1.2723e-05	1.25618e-05	1.38335e-05	1.11458e-05	1.21026e-05	1.20266e-05	1.2719e-05	1.17897e-05	1.27796e-05	1.15247e-05	1.11023e-05	1.33143e-05	1.15383e-05	1.11231e-05	1.28907e-05	1.17891e-05	1.10734e-05	1.3359e-05	1.11213e-05	1.22823e-05
k__Bacteria;p__Candidatus Saccharibacteria;c__NA;o__NA;f__NA;g__NA;s__Candidatus Saccharibacteria bacterium TM7_KMM_G3_1_HOT_351	5.03753e-06	1.52432e-05	1.28563e-05	3.79256e-06	1.17914e-05	2.34096e-06	5.69066e-06	2.69847e-06	2.38458e-05	1.23598e-05	8.59215e-06	9.69952e-06	4.7645e-06	5.03287e-06	1.76934e-05	6.36138e-06	2.08435e-05	8.28407e-06	8.29225e-06	2.98345e-06	5.87492e-06	8.6154e-06	3.9253e-06	2.33123e-05	6.79642e-06	4.12635e-06	1.82711e-05	1.11079e-05	4.21555e-06	5.6867e-06	6.60317e-06	3.81219e-06	2.33538e-05	7.47005e-06	7.38082e-06	6.33776e-06	7.16497e-06	1.20212e-05	2.07031e-05	1.05732e-05	4.40899e-06	2.06586e-05	2.35522e-05	5.48104e-06	1.15906e-05	2.38856e-05	5.79907e-06	2.34653e-05	8.70681e-06
k__Bacteria;p__Firmicutes;c__Clostridia;o__Clostridiales;f__Lachnospiraceae;g__Coprococcus;s__Coprococcus eutactus	7.17535e-06	1.80013e-05	1.48413e-05	4.24905e-06	1.1168e-05	4.3769e-06	7.74084e-06	5.02565e-06	2.50908e-05	1.03472e-05	8.41248e-06	1.13757e-05	6.07923e-06	6.62204e-06	2.06194e-05	6.43739e-06	2.28174e-05	1.14448e-05	1.12125e-05	4.60712e-06	1.15594e-05	1.21902e-05	4.97547e-06	2.46129e-05	7.93586e-06	9.76226e-06	2.05379e-05	1.35556e-05	8.26266e-06	7.1907e-06	8.06532e-06	5.47538e-06	2.46366e-05	8.08661e-06	1.09476e-05	6.68358e-06	9.17693e-06	1.55564e-05	2.24016e-05	1.55408e-05	5.45855e-06	2.23405e-05	2.47537e-05	7.61649e-06	1.18182e-05	2.50373e-05	6.61763e-06	2.47666e-05	1.07785e-05
k__Bacteria;p__Firmicutes;c__Clostridia;o__Clostridiales;f__Lachnospiraceae;g__Lachnoclostridium;s__Lachnoclostridium sp. An169	1.1218e-05	1.90837e-05	1.69249e-05	1.01405e-05	1.53984e-05	9.38414e-06	1.23717e-05	7.78557e-06	2.44014e-05	1.255e-05	1.12599e-05	2.18152e-05	1.12136e-05	1.04771e-05	2.07735e-05	1.17161e-05	2.27e-05	1.33817e-05	1.24058e-05	6.15501e-06	1.06973e-05	1.37964e-05	9.36276e-06	2.41263e-05	8.95926e-06	2.77923e-05	2.12259e-05	1.512e-05	1.81228e-05	1.11564e-05	1.24246e-05	8.64454e-06	2.4172e-05	1.18889e-05	1.17481e-05	1.00126e-05	1.21462e-05	1.6686e-05	2.25158e-05	1.63852e-05	9.39851e-06	2.25835e-05	2.42417e-05	1.11795e-05	1.26684e-05	2.44237e-05	8.66712e-06	2.41931e-05	1.47033e-05
k__Bacteria;p__Actinobacteria;c__Actinobacteria;o__Bifidobacteriales;f__Bifidobacteriaceae;g__Bifidobacterium;s__Bifidobacterium breve	1.23472e-05	1.18397e-05	1.22609e-05	1.06666e-05	1.01773e-05	1.26274e-05	1.16961e-05	1.3739e-05	1.07739e-05	1.12003e-05	1.13243e-05	8.82972e-06	1.15399e-05	1.24389e-05	1.14601e-05	1.15382e-05	1.11256e-05	1.15964e-05	1.10404e-05	1.48892e-05	1.19347e-05	1.05144e-05	1.22194e-05	1.08511e-05	1.2958e-05	8.03329e-06	1.14531e-05	1.06675e-05	9.93739e-06	1.18926e-05	1.17784e-05	1.28148e-05	1.08447e-05	1.13875e-05	1.14259e-05	1.19103e-05	1.11306e-05	1.22318e-05	1.11751e-05	1.06421e-05	1.23398e-05	1.11859e-05	1.08251e-05	1.20614e-05	1.12762e-05	1.07815e-05	1.25238e-05	1.08235e-05	1.16191e-05
k__Bacteria;p__Firmicutes;c__Clostridia;o__Clostridiales;f__Eubacteriaceae;g__Garciella;s__Garciella nitratireducens	1.32244e-06	1.22263e-05	8.09438e-06	3.62983e-07	4.78492e-06	2.85233e-07	1.50399e-06	6.19774e-07	2.65273e-05	5.77432e-06	3.12528e-06	2.36971e-06	8.58853e-07	1.22369e-06	1.67759e-05	1.15208e-06	2.11741e-05	4.71287e-06	5.27761e-06	8.10301e-07	5.51768e-06	5.62041e-06	6.0763e-07	2.52737e-05	3.23786e-06	5.36956e-07	1.63709e-05	7.53089e-06	7.30247e-07	1.50529e-06	1.85847e-06	8.59462e-07	2.52876e-05	2.27753e-06	4.93888e-06	1.67284e-06	2.93858e-06	8.87773e-06	2.0377e-05	8.78939e-06	8.3269e-07	2.00801e-05	2.56471e-05	1.67231e-06	7.5079e-06	2.63669e-05	1.94933e-06	2.57031e-05	3.52979e-06
k__Bacteria;p__Firmicutes;c__Negativicutes;o__Selenomonadales;f__Selenomonadaceae;g__Selenomonas;s__Selenomonas bovis	3.38378e-06	2.14091e-05	1.67059e-05	2.00222e-06	1.53224e-05	7.73318e-07	3.97505e-06	1.29715e-06	4.37251e-05	2.09808e-05	1.07249e-05	6.93836e-06	2.97996e-06	3.61755e-06	2.71342e-05	5.2716e-06	3.52133e-05	8.3894e-06	9.17935e-06	2.05963e-06	5.18988e-06	8.94361e-06	2.3612e-06	4.21039e-05	8.27689e-06	8.54157e-07	2.83473e-05	1.3964e-05	1.39626e-06	4.42175e-06	5.44412e-06	2.43826e-06	4.21793e-05	7.46128e-06	7.57872e-06	6.24495e-06	6.7587e-06	1.47844e-05	3.49566e-05	1.16356e-05	3.03305e-06	3.46678e-05	4.2832e-05	4.09569e-06	1.83225e-05	4.3824e-05	6.04822e-06	4.25955e-05	8.33973e-06
k__Bacteria;p__Firmicutes;c__Clostridia;o__Clostridiales;f__Lachnospiraceae;g__Bariatricus;s__Bariatricus massiliensis	4.57443e-08	1.1008e-05	4.36851e-06	1.11722e-09	1.07215e-06	6.00541e-10	5.16973e-08	1.12801e-08	6.1543e-05	3.62351e-06	6.94743e-07	4.19374e-08	1.21259e-08	4.45679e-08	2.29705e-05	2.89296e-08	3.73912e-05	1.39967e-06	2.37443e-06	5.36116e-08	3.69361e-06	2.08267e-06	6.97429e-09	5.47932e-05	1.43979e-06	1.69392e-10	2.03737e-05	4.27237e-06	1.63189e-09	7.05854e-08	1.02254e-07	2.46369e-08	5.4609e-05	2.19937e-07	2.20727e-06	1.3874e-07	4.23818e-07	5.78369e-06	3.41743e-05	5.19998e-06	1.84693e-08	3.24303e-05	5.66177e-05	9.46543e-08	7.43036e-06	6.03639e-05	3.25832e-07	5.72138e-05	4.66063e-07
k__Bacteria;p__Firmicutes;c__Bacilli;o__Lactobacillales;f__Aerococcaceae;g__Aerococcus;s__Aerococcus urinaeequi	7.26685e-06	3.05995e-05	2.58356e-05	5.30544e-06	2.52288e-05	2.20946e-06	8.27794e-06	3.24192e-06	5.35833e-05	3.369e-05	1.93056e-05	1.28391e-05	6.84697e-06	7.8718e-06	3.64552e-05	1.1457e-05	4.51645e-05	1.41581e-05	1.50218e-05	4.92747e-06	8.53495e-06	1.43943e-05	5.81269e-06	5.21083e-05	1.5078e-05	2.07336e-06	3.82579e-05	2.13546e-05	3.27625e-06	9.20311e-06	1.09043e-05	5.67092e-06	5.21932e-05	1.42837e-05	1.26216e-05	1.26952e-05	1.23261e-05	2.24881e-05	4.51725e-05	1.73516e-05	7.0549e-06	4.49308e-05	5.28488e-05	8.38817e-06	2.81237e-05	5.37697e-05	1.20212e-05	5.25345e-05	1.48651e-05
k__Bacteria;p__Bacteroidetes;c__Bacteroidia;o__Bacteroidales;f__Prevotellaceae;g__Prevotella;s__Prevotella sp. tc2-28	2.92647e-06	2.0377e-05	1.56101e-05	1.64517e-06	1.40937e-05	6.2496e-07	3.46116e-06	1.08391e-06	4.31273e-05	1.94363e-05	9.67151e-06	6.19382e-06	2.5345e-06	3.11939e-06	2.62021e-05	4.54215e-06	3.43679e-05	7.68271e-06	8.46952e-06	1.74114e-06	4.78937e-06	8.28051e-06	1.97694e-06	4.14327e-05	7.45497e-06	7.13752e-07	2.734e-05	1.30828e-05	1.17912e-06	3.85216e-06	4.78453e-06	2.07103e-06	4.1508e-05	6.62865e-06	6.96641e-06	5.47279e-06	6.07534e-06	1.38726e-05	3.40568e-05	1.09666e-05	2.57447e-06	3.37514e-05	4.21786e-05	3.58259e-06	1.71635e-05	4.32119e-05	5.33401e-06	4.19506e-05	7.53328e-06
k__Bacteria;p__Firmicutes;c__Clostridia;o__Clostridiales;f__Lachnospiraceae;g__Coprococcus;s__Coprococcus sp. HPP0048	4.57443e-08	1.1008e-05	4.36851e-06	1.11722e-09	1.07215e-06	6.00541e-10	5.16973e-08	1.12801e-08	6.1543e-05	3.62351e-06	6.94743e-07	4.19374e-08	1.21259e-08	4.45679e-08	2.29705e-05	2.89296e-08	3.73912e-05	1.39967e-06	2.37443e-06	5.36116e-08	3.69361e-06	2.08267e-06	6.97429e-09	5.47932e-05	1.43979e-06	1.69392e-10	2.03737e-05	4.27237e-06	1.63189e-09	7.05854e-08	1.02254e-07	2.46369e-08	5.4609e-05	2.19937e-07	2.20727e-06	1.3874e-07	4.23818e-07	5.78369e-06	3.41743e-05	5.19998e-06	1.84693e-08	3.24303e-05	5.66177e-05	9.46543e-08	7.43036e-06	6.03639e-05	3.25832e-07	5.72138e-05	4.66063e-07
k__Bacteria;p__Bacteroidetes;c__Bacteroidia;o__Bacteroidales;f__Bacteroidaceae;g__Bacteroides;s__Bacteroides barnesiae	7.80869e-06	1.62949e-05	1.3868e-05	6.41368e-06	1.22862e-05	5.70072e-06	8.77543e-06	4.98463e-06	2.25937e-05	1.00261e-05	8.50934e-06	1.67786e-05	7.58066e-06	7.22896e-06	1.83163e-05	8.12846e-06	2.05181e-05	1.04817e-05	9.84591e-06	3.97639e-06	8.42238e-06	1.10911e-05	6.08544e-06	2.22253e-05	6.66002e-06	1.914e-05	1.8687e-05	1.24665e-05	1.24063e-05	7.88231e-06	8.96667e-06	5.74606e-06	2.22707e-05	8.75233e-06	9.22642e-06	7.12013e-06	9.16231e-06	1.37779e-05	2.02725e-05	1.37137e-05	6.26765e-06	2.03075e-05	2.23674e-05	7.95718e-06	1.03415e-05	2.26015e-05	6.19029e-06	2.23259e-05	1.12605e-05
k__Bacteria;p__Firmicutes;c__Clostridia;o__Clostridiales;f__Ruminococcaceae;g__Agathobaculum;s__Agathobaculum desmolans	4.86538e-06	1.30742e-05	1.07847e-05	2.68185e-06	7.91264e-06	2.68603e-06	5.18058e-06	3.43143e-06	1.83318e-05	7.93702e-06	6.22109e-06	6.86004e-06	3.99894e-06	4.56495e-06	1.50235e-05	4.38299e-06	1.66453e-05	8.1824e-06	8.17362e-06	3.46095e-06	8.49812e-06	8.64537e-06	3.33591e-06	1.79706e-05	6.16996e-06	4.64534e-06	1.49208e-05	9.79532e-06	4.58993e-06	4.95926e-06	5.5386e-06	3.80709e-06	1.79817e-05	5.72762e-06	7.99618e-06	4.8311e-06	6.47301e-06	1.12902e-05	1.63497e-05	1.09792e-05	3.75627e-06	1.62804e-05	1.80775e-05	5.25492e-06	9.06527e-06	1.82892e-05	4.97761e-06	1.80897e-05	7.47793e-06
k__Bacteria;p__Bacteroidetes;c__Bacteroidia;o__Bacteroidales;f__Barnesiellaceae;g__Barnesiella;s__Barnesiella sp. An22	5.40427e-06	1.3366e-05	1.11978e-05	3.12608e-06	8.34575e-06	3.17075e-06	5.72764e-06	3.91538e-06	1.81961e-05	8.29004e-06	6.65376e-06	7.47814e-06	4.51492e-06	5.08064e-06	1.51728e-05	4.89182e-06	1.66661e-05	8.63963e-06	8.56787e-06	3.89385e-06	8.88397e-06	9.0481e-06	3.81215e-06	1.78723e-05	6.58057e-06	5.40283e-06	1.509e-05	1.0148e-05	5.25073e-06	5.47339e-06	6.07085e-06	4.28676e-06	1.78834e-05	6.21474e-06	8.40304e-06	5.29686e-06	6.95007e-06	1.16752e-05	1.63951e-05	1.13207e-05	4.23794e-06	1.63368e-05	1.79684e-05	5.77693e-06	9.3706e-06	1.8159e-05	5.4141e-06	1.79783e-05	8.00529e-06
k__Bacteria;p__Firmicutes;c__Clostridia;o__Clostridiales;f__Lachnospiraceae;g__Blautia;s__Blautia sp. N6H1-15	9.7611e-06	1.85619e-05	1.62901e-05	8.73589e-06	1.50621e-05	7.33696e-06	1.0883e-05	6.32941e-06	2.48595e-05	1.27064e-05	1.08464e-05	1.97769e-05	9.76619e-06	9.22856e-06	2.04817e-05	1.07346e-05	2.27926e-05	1.23032e-05	1.15378e-05	5.26e-06	9.38714e-06	1.27313e-05	8.08334e-06	2.45207e-05	8.43606e-06	2.08373e-05	2.10204e-05	1.44456e-05	1.4375e-05	9.96765e-06	1.12311e-05	7.43088e-06	2.45698e-05	1.10861e-05	1.0739e-05	9.29993e-06	1.11234e-05	1.58215e-05	2.26196e-05	1.52298e-05	8.25618e-06	2.26731e-05	2.46695e-05	9.87158e-06	1.25395e-05	2.48908e-05	8.0273e-06	2.46062e-05	1.3562e-05
k__Bacteria;p__Bacteroidetes;c__Bacteroidia;o__Bacteroidales;f__Rikenellaceae;g__Alistipes;s__Alistipes sp. An31A	1.08004e-05	3.00716e-05	2.4885e-05	3.71046e-06	1.39593e-05	5.22562e-06	1.03395e-05	1.03251e-05	3.76046e-05	1.77856e-05	1.39909e-05	7.33936e-06	7.17352e-06	1.0213e-05	3.4089e-05	7.38082e-06	3.55246e-05	2.10134e-05	2.22807e-05	1.33749e-05	3.3391e-05	2.16e-05	6.59492e-06	3.69579e-05	2.02752e-05	3.42821e-06	3.24266e-05	2.30711e-05	5.67308e-06	1.06151e-05	1.11719e-05	9.71997e-06	3.68965e-05	1.1793e-05	2.39432e-05	1.0812e-05	1.49567e-05	2.84932e-05	3.46838e-05	2.73206e-05	8.04724e-06	3.43134e-05	3.70396e-05	1.21805e-05	2.38347e-05	3.73739e-05	1.4159e-05	3.7223e-05	1.54905e-05
k__Bacteria;p__Firmicutes;c__Bacilli;o__Lactobacillales;f__Enterococcaceae;g__Enterococcus;s__Enterococcus avium	1.11642e-05	1.18759e-05	1.19263e-05	9.97218e-06	1.02028e-05	1.11528e-05	1.09535e-05	1.11934e-05	1.15931e-05	1.04003e-05	1.03134e-05	1.01059e-05	1.06882e-05	1.10562e-05	1.17653e-05	1.07595e-05	1.17141e-05	1.08695e-05	1.02501e-05	1.11773e-05	1.04562e-05	1.01271e-05	1.07401e-05	1.16337e-05	1.07817e-05	1.02292e-05	1.1831e-05	1.04301e-05	1.07632e-05	1.08132e-05	1.09876e-05	1.08428e-05	1.16339e-05	1.05557e-05	1.03883e-05	1.05239e-05	1.03722e-05	1.18358e-05	1.17388e-05	1.05845e-05	1.07708e-05	1.17596e-05	1.16234e-05	1.09106e-05	1.04194e-05	1.16035e-05	1.05142e-05	1.16155e-05	1.12113e-05
k__Bacteria;p__Firmicutes;c__Clostridia;o__Clostridiales;f__Clostridiaceae;g__Butyricicoccus;s__Butyricicoccus sp. OF13-6	4.57443e-08	1.1008e-05	4.36851e-06	1.11722e-09	1.07215e-06	6.00541e-10	5.16974e-08	1.12802e-08	6.1543e-05	3.62351e-06	6.94743e-07	4.19374e-08	1.21259e-08	4.45679e-08	2.29704e-05	2.89296e-08	3.73911e-05	1.39967e-06	2.37443e-06	5.36117e-08	3.69361e-06	2.08267e-06	6.97429e-09	5.47932e-05	1.43979e-06	1.69392e-10	2.03737e-05	4.27237e-06	1.63189e-09	7.05854e-08	1.02254e-07	2.46369e-08	5.46089e-05	2.19937e-07	2.20727e-06	1.3874e-07	4.23818e-07	5.78369e-06	3.41743e-05	5.19998e-06	1.84693e-08	3.24303e-05	5.66177e-05	9.46543e-08	7.43036e-06	6.03638e-05	3.25832e-07	5.72138e-05	4.66063e-07
k__Bacteria;p__Firmicutes;c__Clostridia;o__Clostridiales;f__Clostridiaceae;g__Butyricicoccus;s__Butyricicoccus sp. OF10-2	1.04675e-05	2.9566e-05	2.43937e-05	3.57171e-06	1.36571e-05	5.01768e-06	1.00345e-05	9.94803e-06	3.71852e-05	1.7396e-05	1.36328e-05	7.16644e-06	6.938e-06	9.89085e-06	3.35926e-05	7.14997e-06	3.50685e-05	2.05352e-05	2.17925e-05	1.28891e-05	3.26471e-05	2.11489e-05	6.35992e-06	3.65325e-05	1.97315e-05	3.32507e-06	3.19506e-05	2.26269e-05	5.49645e-06	1.02975e-05	1.08542e-05	9.38829e-06	3.64721e-05	1.1472e-05	2.34021e-05	1.04906e-05	1.45768e-05	2.79482e-05	3.42287e-05	2.68287e-05	7.77405e-06	3.38602e-05	3.66173e-05	1.18231e-05	2.33517e-05	3.69555e-05	1.37411e-05	3.6799e-05	1.51141e-05
k__Bacteria;p__Tenericutes;c__Mollicutes;o__Mycoplasmatales;f__Mycoplasmataceae;g__Mycoplasma;s__Mycoplasma hyorhinis	5.09438e-06	1.44468e-05	1.15557e-05	3.6105e-06	9.81551e-06	3.03119e-06	5.885e-06	2.8752e-06	2.26022e-05	8.03258e-06	6.27459e-06	1.26574e-05	4.72555e-06	4.65312e-06	1.70395e-05	5.26267e-06	1.98028e-05	8.17176e-06	7.83141e-06	2.32685e-06	6.64083e-06	8.99055e-06	3.57765e-06	2.20643e-05	4.80374e-06	1.22312e-05	1.73388e-05	1.04886e-05	7.87537e-06	5.25569e-06	6.16988e-06	3.50042e-06	2.21141e-05	6.20341e-06	7.2296e-06	4.79236e-06	6.74426e-06	1.16243e-05	1.94503e-05	1.18116e-05	3.83132e-06	1.94457e-05	2.22581e-05	5.36894e-06	8.57165e-06	2.25901e-05	4.2007e-06	2.22228e-05	8.47339e-06
k__Bacteria;p__Bacteroidetes;c__Bacteroidia;o__Bacteroidales;f__Prevotellaceae;g__Prevotella;s__Prevotella buccalis	5.05999e-06	1.21652e-05	1.0768e-05	3.30715e-06	8.7939e-06	2.61581e-06	5.28527e-06	3.53727e-06	1.62395e-05	1.03195e-05	7.73325e-06	5.9292e-06	4.4176e-06	5.10519e-06	1.35e-05	5.47189e-06	1.49269e-05	7.79637e-06	7.91197e-06	4.34784e-06	6.95228e-06	7.7682e-06	4.00064e-06	1.59945e-05	7.63056e-06	2.47042e-06	1.3636e-05	9.36186e-06	3.26613e-06	5.47515e-06	6.00712e-06	4.33898e-06	1.60009e-05	6.66523e-06	7.51479e-06	6.13255e-06	6.64994e-06	1.05085e-05	1.48385e-05	9.09775e-06	4.53662e-06	1.47795e-05	1.60945e-05	5.47597e-06	1.03458e-05	1.62424e-05	6.33179e-06	1.60707e-05	7.49817e-06
k__Bacteria;p__Firmicutes;c__Erysipelotrichia;o__Erysipelotrichales;f__Erysipelotrichaceae;g__Coprobacillus;s__Coprobacillus cateniformis	1.73787e-06	1.77918e-05	1.2662e-05	7.88408e-07	1.06805e-05	2.81609e-07	2.1073e-06	5.63851e-07	4.33496e-05	1.52474e-05	6.80639e-06	4.11226e-06	1.40173e-06	1.83168e-06	2.42355e-05	2.64574e-06	3.31399e-05	5.75673e-06	6.54974e-06	9.5516e-07	3.72923e-06	6.47828e-06	1.029e-06	4.12652e-05	5.26085e-06	3.59305e-07	2.51448e-05	1.07276e-05	6.27063e-07	2.35501e-06	3.02591e-06	1.14768e-06	4.1343e-05	4.38281e-06	5.31528e-06	3.43284e-06	4.21732e-06	1.14588e-05	3.26052e-05	9.21178e-06	1.4183e-06	3.22157e-05	4.21233e-05	2.22888e-06	1.41129e-05	4.33799e-05	3.44868e-06	4.19181e-05	5.32075e-06
k__Bacteria;p__Firmicutes;c__Clostridia;o__Clostridiales;f__Lachnospiraceae;g__Anaerostipes;s__Anaerostipes hadrus	4.57443e-08	1.1008e-05	4.36851e-06	1.11722e-09	1.07215e-06	6.00541e-10	5.16973e-08	1.12801e-08	6.1543e-05	3.62351e-06	6.94743e-07	4.19374e-08	1.21259e-08	4.45679e-08	2.29705e-05	2.89296e-08	3.73912e-05	1.39967e-06	2.37443e-06	5.36116e-08	3.69361e-06	2.08267e-06	6.97429e-09	5.47932e-05	1.43979e-06	1.69392e-10	2.03737e-05	4.27237e-06	1.63189e-09	7.05854e-08	1.02254e-07	2.46369e-08	5.4609e-05	2.19937e-07	2.20727e-06	1.3874e-07	4.23818e-07	5.78369e-06	3.41743e-05	5.19998e-06	1.84693e-08	3.24303e-05	5.66177e-05	9.46543e-08	7.43036e-06	6.03639e-05	3.25832e-07	5.72138e-05	4.66063e-07
k__Bacteria;p__Firmicutes;c__Clostridia;o__Clostridiales;f__Ruminococcaceae;g__Ruminococcus;s__Ruminococcus sp. TF12-19AC	6.33874e-06	2.87461e-05	2.39179e-05	4.46769e-06	2.31295e-05	1.83226e-06	7.26777e-06	2.74461e-06	5.18213e-05	3.09493e-05	1.73737e-05	1.1581e-05	5.9079e-06	6.8475e-06	3.4643e-05	9.98582e-06	4.33036e-05	1.28927e-05	1.37486e-05	4.19315e-06	7.78796e-06	1.32274e-05	4.94755e-06	5.03025e-05	1.35001e-05	1.78907e-06	3.63357e-05	1.98103e-05	2.82959e-06	8.07375e-06	9.63832e-06	4.8683e-06	5.03869e-05	1.27237e-05	1.15081e-05	1.11746e-05	1.10729e-05	2.08733e-05	4.32522e-05	1.61735e-05	6.0631e-06	4.3e-05	5.10469e-05	7.37763e-06	2.60304e-05	5.19911e-05	1.06048e-05	5.07461e-05	1.34223e-05
k__Bacteria;p__Firmicutes;c__Clostridia;o__Clostridiales;f__Ruminococcaceae;g__Drancourtella;s__Drancourtella sp. An57	5.13463e-06	2.17997e-05	1.65254e-05	1.44303e-06	8.74889e-06	1.89044e-06	5.1166e-06	4.13258e-06	3.22614e-05	1.1067e-05	7.79178e-06	4.33885e-06	3.20776e-06	4.75084e-06	2.64324e-05	3.45919e-06	2.89905e-05	1.27515e-05	1.38707e-05	5.38794e-06	2.05781e-05	1.38649e-05	2.7086e-06	3.13703e-05	1.08929e-05	1.66338e-06	2.50518e-05	1.55492e-05	2.66918e-06	5.18727e-06	5.70837e-06	4.18241e-06	3.13286e-05	6.25126e-06	1.46026e-05	5.31365e-06	8.37901e-06	1.92784e-05	2.80646e-05	1.91177e-05	3.47956e-06	2.76935e-05	3.15428e-05	6.05729e-06	1.55854e-05	3.20232e-05	7.00835e-06	3.17114e-05	8.96802e-06
k__Bacteria;p__Firmicutes;c__Clostridia;o__Clostridiales;f__Lachnospiraceae;g__Anaerostipes;s__Anaerostipes sp. 494a	1.8586e-06	1.33096e-05	8.83922e-06	8.19396e-07	6.50248e-06	5.90814e-07	2.31583e-06	7.38407e-07	2.97258e-05	5.46578e-06	3.32286e-06	6.79595e-06	1.48249e-06	1.63247e-06	1.81264e-05	1.84596e-06	2.34397e-05	5.14777e-06	5.26303e-06	6.36367e-07	4.44578e-06	6.35372e-06	9.47779e-07	2.8363e-05	2.44171e-06	3.85735e-06	1.82498e-05	8.26669e-06	2.53015e-06	2.0443e-06	2.62777e-06	1.04966e-06	2.84407e-05	2.89566e-06	4.67177e-06	1.92705e-06	3.55041e-06	9.27924e-06	2.26092e-05	1.00103e-05	1.14805e-06	2.24609e-05	2.88107e-05	2.1745e-06	6.52138e-06	2.9624e-05	1.75965e-06	2.87958e-05	4.73073e-06
k__Bacteria;p__Proteobacteria;c__Betaproteobacteria;o__Burkholderiales;f__Burkholderiaceae;g__Cupriavidus;s__Cupriavidus metallidurans	6.13541e-06	2.79091e-05	2.32127e-05	4.30914e-06	2.24134e-05	1.76789e-06	7.03209e-06	2.65742e-06	5.03364e-05	3.00492e-05	1.68509e-05	1.11743e-05	5.71022e-06	6.62899e-06	3.36447e-05	9.6567e-06	4.20578e-05	1.25088e-05	1.33472e-05	4.06918e-06	7.57029e-06	1.28341e-05	4.78304e-06	4.88588e-05	1.31178e-05	1.71651e-06	3.52815e-05	1.92271e-05	2.72533e-06	7.81677e-06	9.33102e-06	4.71393e-06	4.89401e-05	1.23266e-05	1.11749e-05	1.08284e-05	1.07334e-05	2.02651e-05	4.20057e-05	1.56976e-05	5.86668e-06	4.17584e-05	4.95821e-05	7.14529e-06	2.52923e-05	5.05003e-05	1.02907e-05	4.92908e-05	1.30048e-05
k__Bacteria;p__Bacteroidetes;c__Bacteroidia;o__Bacteroidales;f__Prevotellaceae;g__Prevotella;s__Prevotella brevis	1.59958e-06	1.74918e-05	1.22944e-05	6.98301e-07	1.02404e-05	2.47071e-07	1.94695e-06	5.08021e-07	4.36326e-05	1.47254e-05	6.45192e-06	3.84448e-06	1.27354e-06	1.68295e-06	2.40602e-05	2.42505e-06	3.31266e-05	5.51637e-06	6.31207e-06	8.69696e-07	3.60276e-06	6.2524e-06	9.25762e-07	4.14702e-05	4.99739e-06	3.19575e-07	2.49347e-05	1.04356e-05	5.64548e-07	2.1783e-06	2.81434e-06	1.04473e-06	4.15484e-05	4.10837e-06	5.11243e-06	3.19065e-06	3.98742e-06	1.11637e-05	3.25519e-05	8.99792e-06	1.28893e-06	3.21456e-05	4.23517e-05	2.06833e-06	1.37462e-05	4.36532e-05	3.22541e-06	4.21498e-05	5.04302e-06
k__Bacteria;p__Firmicutes;c__Clostridia;o__Clostridiales;f__Lachnospiraceae;g__Coprococcus;s__Coprococcus sp. TF11-13	4.57443e-08	1.1008e-05	4.36851e-06	1.11722e-09	1.07215e-06	6.00541e-10	5.16973e-08	1.12801e-08	6.1543e-05	3.62351e-06	6.94743e-07	4.19374e-08	1.21259e-08	4.45679e-08	2.29705e-05	2.89296e-08	3.73912e-05	1.39967e-06	2.37443e-06	5.36116e-08	3.69361e-06	2.08267e-06	6.97429e-09	5.47932e-05	1.43979e-06	1.69392e-10	2.03737e-05	4.27237e-06	1.63189e-09	7.05854e-08	1.02254e-07	2.46369e-08	5.4609e-05	2.19937e-07	2.20727e-06	1.3874e-07	4.23818e-07	5.78369e-06	3.41743e-05	5.19998e-06	1.84693e-08	3.24303e-05	5.66177e-05	9.46543e-08	7.43036e-06	6.03639e-05	3.25832e-07	5.72138e-05	4.66063e-07
k__Bacteria;p__Firmicutes;c__Clostridia;o__Clostridiales;f__Lachnospiraceae;g__Lachnoclostridium;s__Lachnoclostridium sp. An196	4.15704e-06	1.44162e-05	1.11899e-05	2.07967e-06	8.01272e-06	2.00457e-06	4.58618e-06	2.58695e-06	2.2659e-05	7.6561e-06	5.66566e-06	7.29099e-06	3.33398e-06	3.80892e-06	1.73268e-05	3.70939e-06	1.98851e-05	8.03791e-06	8.08544e-06	2.4877e-06	8.28383e-06	8.86801e-06	2.59435e-06	2.20568e-05	5.32168e-06	4.89151e-06	1.71977e-05	1.02959e-05	4.34388e-06	4.28176e-06	4.94522e-06	2.9931e-06	2.20799e-05	5.16037e-06	7.78395e-06	4.08443e-06	6.06571e-06	1.18647e-05	1.94139e-05	1.19779e-05	2.98387e-06	1.93137e-05	2.22364e-05	4.58797e-06	9.03624e-06	2.25898e-05	4.13317e-06	2.22548e-05	7.23754e-06
k__Bacteria;p__Proteobacteria;c__Hydrogenophilalia;o__Hydrogenophilales;f__Hydrogenophilaceae;g__Hydrogenophilus;s__Hydrogenophilus thermoluteolus	5.35992e-06	1.9859e-05	1.55138e-05	1.69425e-06	8.63958e-06	2.1611e-06	5.32801e-06	4.40264e-06	2.81875e-05	1.07935e-05	7.83119e-06	4.51588e-06	3.49652e-06	5.00941e-06	2.35832e-05	3.76917e-06	2.56275e-05	1.21323e-05	1.3031e-05	5.65346e-06	1.85059e-05	1.29625e-05	3.01375e-06	2.7497e-05	1.065e-05	1.85157e-06	2.24954e-05	1.44653e-05	2.89749e-06	5.40951e-06	5.90297e-06	4.45956e-06	2.74637e-05	6.40758e-06	1.36495e-05	5.55336e-06	8.28883e-06	1.7762e-05	2.4905e-05	1.73416e-05	3.78356e-06	2.4611e-05	2.7632e-05	6.21242e-06	1.46242e-05	2.80049e-05	7.13617e-06	2.7761e-05	8.86874e-06
k__Bacteria;p__Firmicutes;c__Clostridia;o__Clostridiales;f__Lachnospiraceae;g__Butyrivibrio;s__Butyrivibrio sp. M55	9.70758e-06	1.08848e-05	1.09315e-05	7.80047e-06	8.89983e-06	8.92015e-06	9.32507e-06	1.01302e-05	1.05342e-05	9.83754e-06	9.51979e-06	7.46132e-06	8.87437e-06	9.72599e-06	1.07939e-05	9.07161e-06	1.06803e-05	9.97857e-06	9.60161e-06	1.11018e-05	1.02939e-05	9.22123e-06	9.13059e-06	1.05688e-05	1.07644e-05	6.17126e-06	1.07768e-05	9.54981e-06	7.64868e-06	9.46794e-06	9.52812e-06	9.74084e-06	1.05637e-05	9.36729e-06	9.85341e-06	9.55478e-06	9.31231e-06	1.09594e-05	1.06977e-05	9.61511e-06	9.40913e-06	1.06974e-05	1.05566e-05	9.64945e-06	1.00518e-05	1.05374e-05	1.00876e-05	1.0556e-05	9.82878e-06
k__Bacteria;p__Firmicutes;c__Erysipelotrichia;o__Erysipelotrichales;f__Erysipelotrichaceae;g__Erysipelatoclostridium;s__[Clostridium] saccharogumia	4.06009e-06	1.08222e-05	8.98024e-06	2.48123e-06	7.00797e-06	2.25783e-06	4.40304e-06	2.69004e-06	1.54784e-05	6.86466e-06	5.32723e-06	6.43474e-06	3.49155e-06	3.83766e-06	1.2436e-05	3.93988e-06	1.3953e-05	6.62116e-06	6.56052e-06	2.65943e-06	6.23592e-06	6.98965e-06	2.88432e-06	1.51706e-05	4.91823e-06	4.35188e-06	1.24757e-05	8.08297e-06	4.05841e-06	4.20255e-06	4.74059e-06	3.12387e-06	1.51861e-05	4.93466e-06	6.2797e-06	4.13606e-06	5.38047e-06	9.16805e-06	1.37385e-05	8.81283e-06	3.2081e-06	1.3696e-05	1.52735e-05	4.35755e-06	7.49567e-06	1.54578e-05	4.07938e-06	1.52677e-05	6.32842e-06
k__Eukaryota;p__Ascomycota;c__Saccharomycetes;o__Saccharomycetales;f__Saccharomycetaceae;g__Nakaseomyces;s__[Candida] glabrata	5.71192e-06	2.68804e-05	2.22104e-05	3.9427e-06	2.1336e-05	1.60721e-06	6.56384e-06	2.44258e-06	4.911e-05	2.86617e-05	1.59203e-05	1.05363e-05	5.28664e-06	6.16462e-06	3.25726e-05	8.98214e-06	4.08766e-05	1.18813e-05	1.27099e-05	3.75345e-06	7.20487e-06	1.22388e-05	4.40263e-06	4.7629e-05	1.23791e-05	1.58256e-06	3.4145e-05	1.84141e-05	2.51919e-06	7.29637e-06	8.73796e-06	4.35919e-06	4.77091e-05	1.15866e-05	1.06254e-05	1.01271e-05	1.01296e-05	1.94163e-05	4.08005e-05	1.50652e-05	5.42552e-06	4.05506e-05	4.83464e-05	6.67836e-06	2.4214e-05	4.9265e-05	9.64145e-06	4.8064e-05	1.22973e-05
k__Bacteria;p__Firmicutes;c__Clostridia;o__Clostridiales;f__Lachnospiraceae;g__Lachnospira;s__Lachnospira pectinoschiza	4.91455e-06	1.97341e-05	1.49955e-05	1.65496e-06	8.72292e-06	1.9828e-06	5.0767e-06	3.62145e-06	2.99592e-05	9.93989e-06	7.12673e-06	5.38743e-06	3.32435e-06	4.51032e-06	2.39301e-05	3.59713e-06	2.66704e-05	1.13159e-05	1.19811e-05	4.20922e-06	1.58573e-05	1.24191e-05	2.71386e-06	2.91296e-05	8.71361e-06	2.56465e-06	2.30098e-05	1.40451e-05	3.30954e-06	4.98035e-06	5.57997e-06	3.81335e-06	2.91147e-05	5.98833e-06	1.22589e-05	4.93747e-06	7.74555e-06	1.70192e-05	2.587e-05	1.71114e-05	3.35962e-06	2.55967e-05	2.93164e-05	5.67162e-06	1.33073e-05	2.97764e-05	5.95623e-06	2.94326e-05	8.61575e-06
k__Bacteria;p__Firmicutes;c__Clostridia;o__Clostridiales;f__Clostridiaceae;g__Clostridium;s__Clostridium sp. OM05-9	4.57443e-08	1.1008e-05	4.36851e-06	1.11722e-09	1.07215e-06	6.00541e-10	5.16973e-08	1.12801e-08	6.1543e-05	3.62351e-06	6.94743e-07	4.19374e-08	1.21259e-08	4.45679e-08	2.29705e-05	2.89296e-08	3.73912e-05	1.39967e-06	2.37443e-06	5.36116e-08	3.69361e-06	2.08267e-06	6.97429e-09	5.47932e-05	1.43979e-06	1.69392e-10	2.03737e-05	4.27237e-06	1.63189e-09	7.05854e-08	1.02254e-07	2.46369e-08	5.4609e-05	2.19937e-07	2.20727e-06	1.3874e-07	4.23818e-07	5.78369e-06	3.41743e-05	5.19998e-06	1.84693e-08	3.24303e-05	5.66177e-05	9.46543e-08	7.43036e-06	6.03639e-05	3.25832e-07	5.72138e-05	4.66063e-07
k__Bacteria;p__Firmicutes;c__Clostridia;o__Clostridiales;f__Lachnospiraceae;g__Blautia;s__Blautia schinkii	4.83769e-06	1.18881e-05	1.01436e-05	3.38912e-06	8.52462e-06	2.77821e-06	5.27832e-06	3.11706e-06	1.67524e-05	8.41092e-06	6.52626e-06	7.93202e-06	4.39097e-06	4.66724e-06	1.34619e-05	5.13861e-06	1.51462e-05	7.34479e-06	7.22391e-06	3.12787e-06	6.23182e-06	7.61756e-06	3.68908e-06	1.64529e-05	5.71431e-06	5.09184e-06	1.36568e-05	8.9833e-06	4.77145e-06	5.09889e-06	5.74636e-06	3.77742e-06	1.64737e-05	6.05106e-06	6.78243e-06	5.16978e-06	6.2385e-06	1.00119e-05	1.4988e-05	9.31717e-06	4.03967e-06	1.49611e-05	1.65689e-05	5.1364e-06	8.61985e-06	1.6753e-05	4.92163e-06	1.65421e-05	7.38151e-06
k__Bacteria;p__Firmicutes;c__Clostridia;o__Clostridiales;f__Lachnospiraceae;g__Lachnoclostridium;s__Lachnoclostridium sp. An76	2.86789e-06	1.40523e-05	1.02733e-05	1.07022e-06	6.54118e-06	1.04083e-06	3.14911e-06	1.70419e-06	2.42873e-05	6.91054e-06	4.62782e-06	4.59842e-06	2.05948e-06	2.6206e-06	1.76804e-05	2.38615e-06	2.07512e-05	7.02755e-06	7.38589e-06	1.85302e-06	8.20875e-06	7.97042e-06	1.56337e-06	2.34706e-05	4.77213e-06	2.12176e-06	1.73014e-05	9.56032e-06	2.29084e-06	3.01905e-06	3.53873e-06	2.02119e-06	2.34834e-05	3.88257e-06	7.16969e-06	3.01047e-06	4.85534e-06	1.12528e-05	2.01186e-05	1.13925e-05	1.92996e-06	1.99301e-05	2.36992e-05	3.33509e-06	8.75429e-06	2.41681e-05	3.31676e-06	2.37507e-05	5.72077e-06
k__Bacteria;p__Firmicutes;c__Clostridia;o__Clostridiales;f__Ruminococcaceae;g__Ruminococcus;s__Ruminococcus sp. AF17-11	5.35842e-06	2.60517e-05	2.139e-05	3.63804e-06	2.04482e-05	1.47387e-06	6.17327e-06	2.26332e-06	4.81898e-05	2.75183e-05	1.51464e-05	1.00082e-05	4.93336e-06	5.77686e-06	3.17257e-05	8.41934e-06	3.99635e-05	1.13621e-05	1.21839e-05	3.48935e-06	6.90258e-06	1.17488e-05	4.08545e-06	4.66995e-05	1.17631e-05	1.47155e-06	3.32459e-05	1.77497e-05	2.34781e-06	6.86202e-06	8.24345e-06	4.06291e-06	4.67787e-05	1.09701e-05	1.01708e-05	9.54149e-06	9.62753e-06	1.87231e-05	3.98653e-05	1.4551e-05	5.05725e-06	3.96119e-05	4.74146e-05	6.28868e-06	2.33305e-05	4.83373e-05	9.09885e-06	4.71391e-05	1.17101e-05
k__Bacteria;p__Firmicutes;c__Clostridia;o__Clostridiales;f__Lachnospiraceae;g__Blautia;s__Blautia sp. AF19-10LB	8.04169e-06	1.8956e-05	1.58363e-05	4.82908e-06	1.19099e-05	5.08986e-06	8.59232e-06	5.84083e-06	2.56602e-05	1.11332e-05	9.20636e-06	1.20389e-05	6.82624e-06	7.44694e-06	2.14847e-05	7.16023e-06	2.35433e-05	1.24256e-05	1.21507e-05	5.39273e-06	1.27064e-05	1.31124e-05	5.67687e-06	2.52141e-05	8.8452e-06	1.0521e-05	2.13796e-05	1.44433e-05	9.09909e-06	8.01464e-06	8.91145e-06	6.25811e-06	2.52351e-05	8.8905e-06	1.19391e-05	7.45226e-06	1.00469e-05	1.66051e-05	2.31387e-05	1.65002e-05	6.19662e-06	2.30794e-05	2.53425e-05	8.49066e-06	1.26928e-05	2.56069e-05	7.43095e-06	2.5358e-05	1.1699e-05
k__Bacteria;p__Bacteroidetes;c__Bacteroidia;o__Bacteroidales;f__Prevotellaceae;g__Prevotella;s__Prevotella sp. 109	6.52385e-06	2.37418e-05	1.85831e-05	1.97352e-06	1.00498e-05	2.65423e-06	6.40686e-06	5.59036e-06	3.30415e-05	1.27439e-05	9.34345e-06	5.09333e-06	4.16834e-06	6.08429e-06	2.80885e-05	4.41865e-06	3.0238e-05	1.48185e-05	1.59687e-05	7.26999e-06	2.37739e-05	1.57855e-05	3.63049e-06	3.22541e-05	1.32318e-05	2.09941e-06	2.66575e-05	1.7391e-05	3.4057e-06	6.52491e-06	7.06461e-06	5.51058e-06	3.22074e-05	7.63314e-06	1.69371e-05	6.66963e-06	1.00262e-05	2.15306e-05	2.93634e-05	2.10909e-05	4.5768e-06	2.90025e-05	3.23928e-05	7.57046e-06	1.76234e-05	3.28126e-05	8.77262e-06	3.25612e-05	1.06037e-05
k__Bacteria;p__Actinobacteria;c__Actinobacteria;o__Propionibacteriales;f__Propionibacteriaceae;g__Acidipropionibacterium;s__Acidipropionibacterium acidipropionici	5.00458e-06	2.52425e-05	2.05779e-05	3.33512e-06	1.95647e-05	1.34174e-06	5.78227e-06	2.08458e-06	4.73516e-05	2.63813e-05	1.43719e-05	9.48078e-06	4.58033e-06	5.38877e-06	3.09133e-05	7.85616e-06	3.91057e-05	1.08442e-05	1.16601e-05	3.22545e-06	6.6013e-06	1.1262e-05	3.76908e-06	4.58463e-05	1.11458e-05	1.36105e-06	3.23823e-05	1.70932e-05	2.17686e-06	6.42707e-06	7.74819e-06	3.76678e-06	4.59248e-05	1.03527e-05	9.71755e-06	8.95474e-06	9.12511e-06	1.80385e-05	3.89832e-05	1.40449e-05	4.68922e-06	3.87254e-05	4.65611e-05	5.89838e-06	2.24559e-05	4.74915e-05	8.55486e-06	4.62923e-05	1.11232e-05
k__Bacteria;p__Actinobacteria;c__Coriobacteriia;o__Eggerthellales;f__Eggerthellaceae;g__Eggerthella;s__Eggerthella lenta	4.57443e-08	1.1008e-05	4.36851e-06	1.11722e-09	1.07215e-06	6.00541e-10	5.16974e-08	1.12802e-08	6.1543e-05	3.62351e-06	6.94743e-07	4.19374e-08	1.21259e-08	4.45679e-08	2.29704e-05	2.89296e-08	3.73911e-05	1.39967e-06	2.37443e-06	5.36117e-08	3.69361e-06	2.08267e-06	6.97429e-09	5.47932e-05	1.43979e-06	1.69392e-10	2.03737e-05	4.27237e-06	1.63189e-09	7.05854e-08	1.02254e-07	2.46369e-08	5.46089e-05	2.19937e-07	2.20727e-06	1.3874e-07	4.23818e-07	5.78369e-06	3.41743e-05	5.19998e-06	1.84693e-08	3.24303e-05	5.66177e-05	9.46543e-08	7.43036e-06	6.03638e-05	3.25832e-07	5.72138e-05	4.66063e-07
k__Bacteria;p__Firmicutes;c__Clostridia;o__Clostridiales;f__Ruminococcaceae;g__Anaerotruncus;s__Anaerotruncus sp. AF02-27	3.34438e-06	1.36141e-05	1.01225e-05	1.9806e-06	8.15431e-06	1.56193e-06	3.98562e-06	1.63905e-06	2.45189e-05	6.71343e-06	4.75691e-06	9.77293e-06	2.93253e-06	3.00665e-06	1.6991e-05	3.41142e-06	2.06041e-05	6.62837e-06	6.50842e-06	1.35281e-06	5.48847e-06	7.63293e-06	2.07452e-06	2.37215e-05	3.56501e-06	7.73952e-06	1.72265e-05	9.29564e-06	4.97337e-06	3.53797e-06	4.30705e-06	2.12328e-06	2.37803e-05	4.48464e-06	5.91042e-06	3.26304e-06	5.10567e-06	1.03452e-05	2.0095e-05	1.07706e-05	2.3282e-06	2.00424e-05	2.39957e-05	3.66892e-06	7.47234e-06	2.4479e-05	2.89631e-06	2.39665e-05	6.57462e-06
k__Bacteria;p__Firmicutes;c__Clostridia;o__Clostridiales;f__Ruminococcaceae;g__Neglecta;s__Neglecta timonensis	2.75146e-06	1.55093e-05	1.16006e-05	1.0479e-06	7.81953e-06	7.78787e-07	3.00474e-06	1.49723e-06	2.78922e-05	9.94343e-06	5.93177e-06	3.87476e-06	1.99432e-06	2.68489e-06	1.95573e-05	2.69792e-06	2.35034e-05	7.20878e-06	7.86781e-06	2.0668e-06	7.48266e-06	7.92346e-06	1.58378e-06	2.69216e-05	6.14982e-06	9.09651e-07	1.93738e-05	1.04105e-05	1.37936e-06	3.13137e-06	3.68104e-06	2.0386e-06	2.69301e-05	4.46349e-06	7.36571e-06	3.65588e-06	5.09807e-06	1.20085e-05	2.29515e-05	1.09353e-05	2.04694e-06	2.26946e-05	2.72381e-05	3.30798e-06	1.14384e-05	2.77996e-05	4.13949e-06	2.72505e-05	5.91393e-06
k__Bacteria;p__Bacteroidetes;c__Bacteroidia;o__Bacteroidales;f__Rikenellaceae;g__Alistipes;s__Alistipes sp. Marseille-P2431	7.19067e-06	2.4702e-05	1.95678e-05	2.23587e-06	1.06666e-05	3.03685e-06	7.02317e-06	6.30827e-06	3.35956e-05	1.35392e-05	1.00782e-05	5.44944e-06	4.6331e-06	6.72617e-06	2.89569e-05	4.87993e-06	3.09559e-05	1.57971e-05	1.69637e-05	8.19626e-06	2.52894e-05	1.66992e-05	4.08245e-06	3.28429e-05	1.43422e-05	2.30771e-06	2.74955e-05	1.82755e-05	3.75926e-06	7.16488e-06	7.71039e-06	6.15713e-06	3.27938e-05	8.28916e-06	1.80429e-05	7.3181e-06	1.08058e-05	2.26134e-05	3.00956e-05	2.205e-05	5.11047e-06	2.97361e-05	3.29694e-05	8.29306e-06	1.85963e-05	3.33687e-05	9.61601e-06	3.3139e-05	1.1377e-05
k__Bacteria;p__Firmicutes;c__Bacilli;o__Lactobacillales;f__Streptococcaceae;g__Streptococcus;s__Streptococcus equinus	2.41023e-06	1.56724e-05	1.14831e-05	1.37642e-06	1.00743e-05	6.51723e-07	2.94621e-06	8.98862e-07	3.35895e-05	1.08657e-05	5.98785e-06	6.98963e-06	2.1153e-06	2.37636e-06	2.04454e-05	3.26711e-06	2.67018e-05	6.04504e-06	6.36393e-06	1.06631e-06	3.99925e-06	6.85794e-06	1.51622e-06	3.2224e-05	4.26501e-06	1.72481e-06	2.11893e-05	1.00112e-05	1.78532e-06	2.94869e-06	3.72401e-06	1.54272e-06	3.23058e-05	4.6444e-06	5.33534e-06	3.50191e-06	4.66406e-06	1.07337e-05	2.62313e-05	9.6224e-06	1.87262e-06	2.60632e-05	3.27766e-05	2.85146e-06	1.04864e-05	3.36097e-05	3.18329e-06	3.26397e-05	6.03729e-06
k__Bacteria;p__Firmicutes;c__Clostridia;o__Clostridiales;f__Ruminococcaceae;g__NA;s__Ruminococcaceae bacterium AM28-23LB	4.57443e-08	1.1008e-05	4.36851e-06	1.11722e-09	1.07215e-06	6.00541e-10	5.16973e-08	1.12801e-08	6.1543e-05	3.62351e-06	6.94743e-07	4.19374e-08	1.21259e-08	4.45679e-08	2.29705e-05	2.89296e-08	3.73912e-05	1.39967e-06	2.37443e-06	5.36116e-08	3.69361e-06	2.08267e-06	6.97429e-09	5.47932e-05	1.43979e-06	1.69392e-10	2.03737e-05	4.27237e-06	1.63189e-09	7.05854e-08	1.02254e-07	2.46369e-08	5.4609e-05	2.19937e-07	2.20727e-06	1.3874e-07	4.23818e-07	5.78369e-06	3.41743e-05	5.19998e-06	1.84693e-08	3.24303e-05	5.66177e-05	9.46543e-08	7.43036e-06	6.03639e-05	3.25832e-07	5.72138e-05	4.66063e-07
k__Bacteria;p__Firmicutes;c__Clostridia;o__Clostridiales;f__Clostridiaceae;g__Clostridium;s__Clostridium sp. YH-panp20	7.44183e-06	1.60341e-05	1.39229e-05	3.87768e-06	9.59894e-06	4.53555e-06	7.4544e-06	6.43521e-06	1.96431e-05	1.05978e-05	8.82273e-06	7.10614e-06	5.86585e-06	7.10298e-06	1.76529e-05	6.14975e-06	1.86017e-05	1.15167e-05	1.15991e-05	7.12925e-06	1.37679e-05	1.16611e-05	5.32403e-06	1.93893e-05	1.02373e-05	4.60837e-06	1.73043e-05	1.26193e-05	5.63742e-06	7.38924e-06	7.87793e-06	6.48829e-06	1.93816e-05	8.06394e-06	1.1861e-05	7.32708e-06	9.1819e-06	1.48692e-05	1.83236e-05	1.40694e-05	6.00286e-06	1.82287e-05	1.94438e-05	7.96727e-06	1.24298e-05	1.95853e-05	8.2038e-06	1.94814e-05	1.00061e-05
k__Bacteria;p__Firmicutes;c__Clostridia;o__Clostridiales;f__Ruminococcaceae;g__Gemmiger;s__Gemmiger sp. An87	4.24654e-06	2.06043e-05	1.51929e-05	1.11946e-06	7.89568e-06	1.43355e-06	4.28501e-06	3.23777e-06	3.21562e-05	9.96986e-06	6.77676e-06	3.84035e-06	2.60146e-06	3.90251e-06	2.55197e-05	2.84759e-06	2.84439e-05	1.13943e-05	1.24964e-05	4.23229e-06	1.84848e-05	1.26102e-05	2.13875e-06	3.11628e-05	9.37118e-06	1.38155e-06	2.41579e-05	1.43622e-05	2.19764e-06	4.32771e-06	4.82973e-06	3.35247e-06	3.11246e-05	5.35154e-06	1.30715e-05	4.44212e-06	7.29975e-06	1.78296e-05	2.74616e-05	1.78677e-05	2.79295e-06	2.70762e-05	3.13666e-05	5.08181e-06	1.42634e-05	3.1906e-05	5.87394e-06	3.15383e-05	7.8933e-06
k__Bacteria;p__Firmicutes;c__Bacilli;o__Lactobacillales;f__Streptococcaceae;g__Streptococcus;s__Streptococcus pneumoniae	4.33492e-06	2.36301e-05	1.89767e-05	2.77447e-06	1.78248e-05	1.10046e-06	5.03755e-06	1.75459e-06	4.56418e-05	2.41569e-05	1.28763e-05	8.44295e-06	3.91606e-06	4.65618e-06	2.92815e-05	6.78848e-06	3.73689e-05	9.83583e-06	1.06388e-05	2.73839e-06	6.01877e-06	1.03071e-05	3.18072e-06	4.41079e-05	9.9663e-06	1.15031e-06	3.06457e-05	1.57968e-05	1.85278e-06	5.60041e-06	6.80084e-06	3.214e-06	4.41847e-05	9.16606e-06	8.83733e-06	7.8389e-06	8.15462e-06	1.66882e-05	3.71986e-05	1.30419e-05	4.00054e-06	3.69318e-05	4.48215e-05	5.15576e-06	2.07417e-05	4.5766e-05	7.52262e-06	4.45664e-05	9.98271e-06
k__Bacteria;p__Actinobacteria;c__Coriobacteriia;o__Eggerthellales;f__Eggerthellaceae;g__Enterorhabdus;s__Enterorhabdus caecimuris	6.34399e-06	1.59802e-05	1.35686e-05	2.73031e-06	8.58845e-06	3.31656e-06	6.23702e-06	5.60793e-06	2.00499e-05	1.0381e-05	8.23601e-06	5.17242e-06	4.62835e-06	6.08296e-06	1.78908e-05	4.93754e-06	1.88776e-05	1.11116e-05	1.15282e-05	6.90099e-06	1.48079e-05	1.13062e-05	4.23433e-06	1.97383e-05	1.05294e-05	2.59588e-06	1.73351e-05	1.23636e-05	3.81139e-06	6.35371e-06	6.75417e-06	5.62166e-06	1.97191e-05	7.12765e-06	1.19712e-05	6.52963e-06	8.42068e-06	1.48313e-05	1.85343e-05	1.39182e-05	4.99111e-06	1.83857e-05	1.97979e-05	7.00083e-06	1.27608e-05	1.99661e-05	7.86903e-06	1.98578e-05	8.96746e-06
k__Bacteria;p__Bacteroidetes;c__Bacteroidia;o__Bacteroidales;f__Prevotellaceae;g__Prevotella;s__Prevotella dentasini	1.92691e-06	1.60323e-05	1.14014e-05	9.75852e-07	9.75372e-06	4.13634e-07	2.3721e-06	6.58884e-07	3.72802e-05	1.15045e-05	5.76607e-06	5.51332e-06	1.62314e-06	1.93212e-06	2.1548e-05	2.7076e-06	2.89167e-05	5.59942e-06	6.08149e-06	8.79087e-07	3.68574e-06	6.41911e-06	1.14931e-06	3.55852e-05	4.17743e-06	9.25549e-07	2.23251e-05	9.8799e-06	1.12694e-06	2.45383e-06	3.14969e-06	1.217e-06	3.56709e-05	4.16088e-06	5.01851e-06	3.12064e-06	4.17134e-06	1.05865e-05	2.83662e-05	9.22874e-06	1.4887e-06	2.81167e-05	3.6266e-05	2.365e-06	1.10707e-05	3.72935e-05	2.93343e-06	3.61089e-05	5.39743e-06
k__Bacteria;p__Firmicutes;c__Clostridia;o__Clostridiales;f__Clostridiaceae;g__Clostridium;s__Clostridium saudiense	4.57443e-08	1.1008e-05	4.36851e-06	1.11722e-09	1.07215e-06	6.00541e-10	5.16973e-08	1.12801e-08	6.1543e-05	3.62351e-06	6.94743e-07	4.19374e-08	1.21259e-08	4.45679e-08	2.29705e-05	2.89296e-08	3.73912e-05	1.39967e-06	2.37443e-06	5.36116e-08	3.69361e-06	2.08267e-06	6.97429e-09	5.47932e-05	1.43979e-06	1.69392e-10	2.03737e-05	4.27237e-06	1.63189e-09	7.05854e-08	1.02254e-07	2.46369e-08	5.4609e-05	2.19937e-07	2.20727e-06	1.3874e-07	4.23818e-07	5.78369e-06	3.41743e-05	5.19998e-06	1.84693e-08	3.24303e-05	5.66177e-05	9.46543e-08	7.43036e-06	6.03639e-05	3.25832e-07	5.72138e-05	4.66063e-07
k__Bacteria;p__Firmicutes;c__Clostridia;o__Clostridiales;f__Lachnospiraceae;g__Tyzzerella;s__Tyzzerella sp. Marseille-P3062	6.5238e-06	2.37432e-05	1.85839e-05	1.97346e-06	1.00502e-05	2.65411e-06	6.40687e-06	5.59012e-06	3.30445e-05	1.27442e-05	9.34356e-06	5.0936e-06	4.16829e-06	6.08421e-06	2.80905e-05	4.41862e-06	3.02405e-05	1.4819e-05	1.59692e-05	7.26959e-06	2.37744e-05	1.57862e-05	3.63038e-06	3.2257e-05	1.32317e-05	2.09951e-06	2.66594e-05	1.73919e-05	3.40576e-06	6.52489e-06	7.06465e-06	5.51041e-06	3.22102e-05	7.6332e-06	1.69375e-05	6.66957e-06	1.00264e-05	2.15316e-05	2.93658e-05	2.10921e-05	4.57669e-06	2.90048e-05	3.23957e-05	7.57045e-06	1.7624e-05	3.28156e-05	8.77249e-06	3.25641e-05	1.0604e-05
k__Bacteria;p__Firmicutes;c__Clostridia;o__Clostridiales;f__Ruminococcaceae;g__Pseudoflavonifractor;s__Pseudoflavonifractor sp. An44	6.84791e-07	1.55862e-05	8.51248e-06	8.20133e-08	3.5036e-06	7.85748e-08	7.78696e-07	2.91669e-07	4.3754e-05	4.82752e-06	2.12855e-06	1.11104e-06	3.25947e-07	5.97913e-07	2.44331e-05	4.40458e-07	3.25221e-05	4.57553e-06	5.63055e-06	4.46103e-07	8.12677e-06	6.07118e-06	2.05559e-07	4.08388e-05	2.78889e-06	1.45019e-07	2.27522e-05	8.39803e-06	2.58134e-07	7.85912e-07	1.01622e-06	3.9766e-07	4.08161e-05	1.33478e-06	5.50147e-06	8.79355e-07	2.18687e-06	1.06276e-05	3.05173e-05	1.15047e-05	3.32236e-07	2.97609e-05	4.15851e-05	9.80097e-07	8.18164e-06	4.32163e-05	1.25963e-06	4.1878e-05	2.58678e-06
k__Bacteria;p__Bacteroidetes;c__Bacteroidia;o__Bacteroidales;f__Barnesiellaceae;g__Barnesiella;s__Barnesiella viscericola	3.8078e-06	1.37974e-05	1.05026e-05	2.39104e-06	8.60969e-06	1.92302e-06	4.49345e-06	1.95193e-06	2.3753e-05	7.07146e-06	5.17043e-06	1.05744e-05	3.40106e-06	3.44067e-06	1.69098e-05	3.90158e-06	2.0229e-05	7.0485e-06	6.86634e-06	1.60011e-06	5.79738e-06	7.99889e-06	2.45865e-06	2.30468e-05	3.89913e-06	8.93518e-06	1.71655e-05	9.60829e-06	5.73993e-06	3.99597e-06	4.80855e-06	2.47917e-06	2.31024e-05	4.95047e-06	6.26757e-06	3.67154e-06	5.55212e-06	1.06777e-05	1.97742e-05	1.10307e-05	2.71761e-06	1.97378e-05	2.32928e-05	4.1234e-06	7.763e-06	2.37228e-05	3.24445e-06	2.32615e-05	7.09441e-06
k__Bacteria;p__Firmicutes;c__Clostridia;o__Clostridiales;f__Eubacteriaceae;g__Eubacterium;s__Eubacterium ventriosum	2.86971e-06	1.07198e-05	8.47766e-06	1.2784e-06	5.82468e-06	1.16262e-06	3.05369e-06	1.86605e-06	1.6558e-05	6.66759e-06	4.63353e-06	3.72825e-06	2.18146e-06	2.74365e-06	1.28101e-05	2.60829e-06	1.46124e-05	5.95692e-06	6.22866e-06	2.22513e-06	6.46984e-06	6.38188e-06	1.80106e-06	1.61263e-05	4.88385e-06	1.51319e-06	1.26504e-05	7.67336e-06	1.91539e-06	3.06021e-06	3.47264e-06	2.22769e-06	1.613e-05	3.86329e-06	6.03632e-06	3.24864e-06	4.43694e-06	8.91214e-06	1.43081e-05	8.39744e-06	2.17417e-06	1.41935e-05	1.62569e-05	3.26484e-06	7.76452e-06	1.65058e-05	3.58186e-06	1.62735e-05	5.07317e-06
k__Bacteria;p__Bacteroidetes;c__Bacteroidia;o__Bacteroidales;f__Prevotellaceae;g__Prevotella;s__Prevotella lascolaii	1.1878e-06	1.66139e-05	1.11499e-05	4.47106e-07	8.83694e-06	1.53131e-07	1.4644e-06	3.49504e-07	4.51796e-05	1.30987e-05	5.35234e-06	2.99903e-06	8.98958e-07	1.24197e-06	2.36928e-05	1.76869e-06	3.34434e-05	4.76724e-06	5.57606e-06	6.24575e-07	3.22309e-06	5.54675e-06	6.30848e-07	4.26941e-05	4.19618e-06	2.05689e-07	2.44404e-05	9.53076e-06	3.82887e-07	1.64725e-06	2.17091e-06	7.45824e-07	4.27737e-05	3.26475e-06	4.48775e-06	2.45941e-06	3.27475e-06	1.02602e-05	3.27117e-05	8.34523e-06	9.1286e-07	3.22356e-05	4.36737e-05	1.58417e-06	1.26387e-05	4.5161e-05	2.5516e-06	4.34846e-05	4.17418e-06
k__Bacteria;p__Firmicutes;c__Clostridia;o__Clostridiales;f__NA;g__NA;s__Clostridiales bacterium CCNA10	3.52611e-06	1.03897e-05	8.61394e-06	1.77246e-06	6.13621e-06	1.67945e-06	3.68061e-06	2.50941e-06	1.46513e-05	6.96603e-06	5.16523e-06	4.15541e-06	2.7853e-06	3.40317e-06	1.19685e-05	3.23272e-06	1.32832e-05	6.36482e-06	6.54436e-06	2.93904e-06	6.81342e-06	6.6236e-06	2.40001e-06	1.43527e-05	5.50149e-06	1.94217e-06	1.18501e-05	7.73978e-06	2.44015e-06	3.6969e-06	4.09913e-06	2.8764e-06	1.43543e-05	4.45132e-06	6.40794e-06	3.88645e-06	4.96171e-06	8.96171e-06	1.30661e-05	8.32352e-06	2.8066e-06	1.29826e-05	1.44433e-05	3.90514e-06	7.89088e-06	1.46156e-05	4.23981e-06	1.44543e-05	5.58946e-06
k__Bacteria;p__Firmicutes;c__Clostridia;o__Clostridiales;f__Ruminococcaceae;g__Angelakisella;s__Angelakisella massiliensis	7.51072e-07	1.56286e-05	9.74823e-06	2.18019e-07	7.0491e-06	7.17593e-08	9.39997e-07	1.98318e-07	4.85358e-05	1.11367e-05	4.06314e-06	1.97332e-06	5.18791e-07	7.78814e-07	2.35946e-05	1.07505e-06	3.45643e-05	3.873e-06	4.70906e-06	3.85998e-07	2.82056e-06	4.68959e-06	3.46116e-07	4.54512e-05	3.31012e-06	9.6543e-08	2.4113e-05	8.42959e-06	2.01726e-07	1.07187e-06	1.45386e-06	4.46381e-07	4.55288e-05	2.29922e-06	3.76697e-06	1.65841e-06	2.44079e-06	9.1947e-06	3.35538e-05	7.56802e-06	5.35237e-07	3.2943e-05	4.66097e-05	1.05537e-06	1.13987e-05	4.84394e-05	1.81593e-06	4.64487e-05	3.13215e-06
k__Bacteria;p__Firmicutes;c__Clostridia;o__Clostridiales;f__Ruminococcaceae;g__Ruminococcus;s__Ruminococcus sp. OM05-10BH	4.57443e-08	1.1008e-05	4.36851e-06	1.11722e-09	1.07215e-06	6.00541e-10	5.16973e-08	1.12801e-08	6.1543e-05	3.62351e-06	6.94743e-07	4.19374e-08	1.21259e-08	4.45679e-08	2.29705e-05	2.89296e-08	3.73912e-05	1.39967e-06	2.37443e-06	5.36116e-08	3.69361e-06	2.08267e-06	6.97429e-09	5.47932e-05	1.43979e-06	1.69392e-10	2.03737e-05	4.27237e-06	1.63189e-09	7.05854e-08	1.02254e-07	2.46369e-08	5.4609e-05	2.19937e-07	2.20727e-06	1.3874e-07	4.23818e-07	5.78369e-06	3.41743e-05	5.19998e-06	1.84693e-08	3.24303e-05	5.66177e-05	9.46543e-08	7.43036e-06	6.03639e-05	3.25832e-07	5.72138e-05	4.66063e-07
k__Bacteria;p__Firmicutes;c__Clostridia;o__Clostridiales;f__Ruminococcaceae;g__Ruminococcus;s__Ruminococcus sp. AF21-42	5.30001e-06	1.45638e-05	1.17238e-05	3.81427e-06	1.00026e-05	3.22053e-06	6.10546e-06	3.02896e-06	2.25054e-05	8.18283e-06	6.44655e-06	1.29764e-05	4.93973e-06	4.84768e-06	1.70929e-05	5.4801e-06	1.97904e-05	8.34705e-06	7.98283e-06	2.44755e-06	6.77423e-06	9.14673e-06	3.76228e-06	2.1987e-05	4.94592e-06	1.27552e-05	1.73981e-05	1.06304e-05	8.21737e-06	5.45575e-06	6.3842e-06	3.6673e-06	2.20361e-05	6.39946e-06	7.38043e-06	4.97004e-06	6.93002e-06	1.17778e-05	1.945e-05	1.19421e-05	4.01284e-06	1.94494e-05	2.21748e-05	5.56631e-06	8.70089e-06	2.24954e-05	4.35243e-06	2.2139e-05	8.68739e-06
k__Bacteria;p__Firmicutes;c__Clostridia;o__Clostridiales;f__Ruminococcaceae;g__Anaerofilum;s__Anaerofilum sp. An201	1.05208e-06	1.63201e-05	1.07439e-05	3.71103e-07	8.32672e-06	1.25579e-07	1.30313e-06	3.00371e-07	4.59818e-05	1.25251e-05	4.96952e-06	2.69798e-06	7.78492e-07	1.09745e-06	2.36257e-05	1.55271e-06	3.36863e-05	4.50399e-06	5.31932e-06	5.47705e-07	3.09712e-06	5.29682e-06	5.38721e-07	4.33484e-05	3.92552e-06	1.70054e-07	2.4318e-05	9.21109e-06	3.24915e-07	1.47012e-06	1.95288e-06	6.50489e-07	4.34281e-05	2.97472e-06	4.27201e-06	2.21407e-06	3.02681e-06	9.94612e-06	3.2885e-05	8.11777e-06	7.92725e-07	3.23764e-05	4.43727e-05	1.42197e-06	1.22633e-05	4.59449e-05	2.32591e-06	4.41897e-05	3.86787e-06
k__Bacteria;p__Firmicutes;c__Clostridia;o__Clostridiales;f__Ruminococcaceae;g__Gemmiger;s__Gemmiger sp. An50	8.6279e-07	1.28524e-05	7.78204e-06	1.79414e-07	4.20235e-06	1.31186e-07	1.00788e-06	3.46486e-07	3.30413e-05	5.36292e-06	2.53297e-06	1.72255e-06	5.1011e-07	7.89202e-07	1.89165e-05	7.30934e-07	2.509e-05	4.11496e-06	4.80447e-06	4.91016e-07	5.10371e-06	5.16376e-06	3.36627e-07	3.11295e-05	2.66713e-06	2.6921e-07	1.83123e-05	7.33388e-06	4.02479e-07	1.01876e-06	1.30859e-06	5.18438e-07	3.11465e-05	1.6996e-06	4.43175e-06	1.17563e-06	2.33008e-06	8.73823e-06	2.39349e-05	8.79838e-06	4.96515e-07	2.3493e-05	3.16933e-05	1.15783e-06	7.40418e-06	3.27883e-05	1.43432e-06	3.17863e-05	2.84703e-06
k__Bacteria;p__Firmicutes;c__Clostridia;o__Clostridiales;f__Lachnospiraceae;g__Lachnotalea;s__Lachnotalea sp. AF33-28	6.76822e-07	1.32839e-05	7.31403e-06	1.61821e-07	4.3812e-06	1.01906e-07	8.8661e-07	1.97521e-07	4.21411e-05	4.21242e-06	1.91973e-06	2.97115e-06	4.37559e-07	5.81012e-07	2.09542e-05	6.25053e-07	2.99804e-05	3.49504e-06	3.9173e-06	2.0538e-07	3.48867e-06	4.79211e-06	2.43145e-07	3.92777e-05	1.49271e-06	7.47704e-07	2.06943e-05	7.03266e-06	6.20024e-07	8.03352e-07	1.11852e-06	3.26979e-07	3.93797e-05	1.39657e-06	3.39022e-06	8.23769e-07	1.95642e-06	8.10392e-06	2.83823e-05	9.03726e-06	3.4569e-07	2.79509e-05	4.01669e-05	9.00061e-07	5.7487e-06	4.1845e-05	8.40658e-07	4.02185e-05	2.68425e-06
k__Bacteria;p__Firmicutes;c__Clostridia;o__Clostridiales;f__Clostridiaceae;g__Clostridium;s__Clostridium butyricum	3.45372e-06	2.1589e-05	1.68852e-05	2.05722e-06	1.55191e-05	7.96166e-07	4.05397e-06	1.32955e-06	4.38974e-05	2.12274e-05	1.08881e-05	7.05636e-06	3.04823e-06	3.6936e-06	2.73128e-05	5.38346e-06	3.53984e-05	8.50076e-06	9.29205e-06	2.10758e-06	5.25288e-06	9.05008e-06	2.41992e-06	4.2282e-05	8.40261e-06	8.76274e-07	2.85387e-05	1.41091e-05	1.43e-06	4.50897e-06	5.54555e-06	2.49409e-06	4.23576e-05	7.58964e-06	7.67515e-06	6.36292e-06	6.8647e-06	1.49349e-05	3.51481e-05	1.1748e-05	3.10297e-06	3.48611e-05	4.30094e-05	4.17426e-06	1.85112e-05	4.39984e-05	6.15684e-06	4.27713e-05	8.4658e-06
k__Bacteria;p__Firmicutes;c__Clostridia;o__Clostridiales;f__Clostridiaceae;g__Clostridium;s__Clostridium sp. AM49-4BH	3.62156e-06	1.18265e-05	9.30861e-06	2.18488e-06	7.3845e-06	1.85407e-06	4.11176e-06	2.07316e-06	1.89051e-05	6.6435e-06	4.93626e-06	7.73123e-06	3.14681e-06	3.34107e-06	1.41412e-05	3.60308e-06	1.64739e-05	6.48089e-06	6.39126e-06	1.87601e-06	5.72734e-06	7.135e-06	2.41145e-06	1.84137e-05	4.11508e-06	5.65933e-06	1.42611e-05	8.45951e-06	4.39848e-06	3.78809e-06	4.43377e-06	2.53861e-06	1.84457e-05	4.61442e-06	5.96267e-06	3.61154e-06	5.13508e-06	9.50526e-06	1.61468e-05	9.4972e-06	2.69243e-06	1.61011e-05	1.85811e-05	3.92694e-06	7.31728e-06	1.88775e-05	3.38196e-06	1.85663e-05	6.31211e-06
k__Bacteria;p__Firmicutes;c__Clostridia;o__Clostridiales;f__Clostridiaceae;g__Clostridium;s__Clostridium sp. AF18-27	5.22779e-06	1.17374e-05	9.98087e-06	3.74365e-06	8.299e-06	3.4138e-06	5.72133e-06	3.50228e-06	1.61335e-05	7.51779e-06	6.17161e-06	9.13505e-06	4.78191e-06	4.91278e-06	1.32208e-05	5.23723e-06	1.47046e-05	7.5457e-06	7.27665e-06	3.15096e-06	6.62375e-06	7.90515e-06	3.95319e-06	1.58639e-05	5.33625e-06	7.99929e-06	1.33666e-05	8.9592e-06	6.40092e-06	5.32867e-06	5.99092e-06	4.00681e-06	1.58862e-05	6.02903e-06	6.92477e-06	5.04688e-06	6.40618e-06	1.00436e-05	1.45189e-05	9.75299e-06	4.21911e-06	1.451e-05	1.59606e-05	5.4479e-06	7.95102e-06	1.61267e-05	4.7088e-06	1.59435e-05	7.63999e-06
k__Bacteria;p__Actinobacteria;c__Coriobacteriia;o__Coriobacteriales;f__Coriobacteriaceae;g__Enorma;s__Enorma massiliensis	5.07896e-06	2.17276e-05	1.64447e-05	1.42227e-06	8.69721e-06	1.8608e-06	5.06481e-06	4.07507e-06	3.22526e-05	1.09999e-05	7.72914e-06	4.3089e-06	3.16951e-06	4.69746e-06	2.6377e-05	3.42082e-06	2.89565e-05	1.26687e-05	1.37869e-05	5.31342e-06	2.04498e-05	1.37888e-05	2.67218e-06	3.13557e-05	1.07981e-05	1.64614e-06	2.49977e-05	1.54775e-05	2.63991e-06	5.13356e-06	5.65382e-06	4.12959e-06	3.13142e-05	6.19557e-06	1.4509e-05	5.25909e-06	8.31264e-06	1.91907e-05	2.80274e-05	1.90425e-05	3.43594e-06	2.76555e-05	3.153e-05	5.99645e-06	1.55048e-05	3.20138e-05	6.93718e-06	3.16988e-05	8.90232e-06
k__Bacteria;p__Firmicutes;c__Clostridia;o__Clostridiales;f__Ruminococcaceae;g__NA;s__[Clostridium] sporosphaeroides	6.76822e-07	1.32839e-05	7.31403e-06	1.61821e-07	4.38121e-06	1.01906e-07	8.8661e-07	1.97521e-07	4.21412e-05	4.21242e-06	1.91973e-06	2.97115e-06	4.37559e-07	5.81011e-07	2.09542e-05	6.25053e-07	2.99804e-05	3.49504e-06	3.9173e-06	2.05379e-07	3.48867e-06	4.79211e-06	2.43145e-07	3.92778e-05	1.49271e-06	7.47706e-07	2.06944e-05	7.03266e-06	6.20024e-07	8.03351e-07	1.11852e-06	3.26978e-07	3.93797e-05	1.39657e-06	3.39022e-06	8.23768e-07	1.95642e-06	8.10393e-06	2.83824e-05	9.03727e-06	3.4569e-07	2.7951e-05	4.0167e-05	9.0006e-07	5.7487e-06	4.18451e-05	8.40657e-07	4.02186e-05	2.68425e-06
k__Bacteria;p__Firmicutes;c__Erysipelotrichia;o__Erysipelotrichales;f__Erysipelotrichaceae;g__Erysipelatoclostridium;s__[Clostridium] cocleatum	3.10224e-06	2.07722e-05	1.6033e-05	1.78101e-06	1.45697e-05	6.81122e-07	3.65901e-06	1.16519e-06	4.33297e-05	2.0033e-05	1.00786e-05	6.48262e-06	2.70525e-06	3.31072e-06	2.65532e-05	4.82254e-06	3.46777e-05	7.95589e-06	8.74367e-06	1.8627e-06	4.9437e-06	8.53673e-06	2.12365e-06	4.16663e-05	7.77191e-06	7.67559e-07	2.77205e-05	1.34226e-05	1.26238e-06	4.07139e-06	5.03886e-06	2.21156e-06	4.17416e-05	6.95014e-06	7.20282e-06	5.77017e-06	6.33944e-06	1.42239e-05	3.43888e-05	1.12241e-05	2.75004e-06	3.40904e-05	4.24043e-05	3.78017e-06	1.76097e-05	4.34201e-05	5.60903e-06	4.21731e-05	7.84529e-06
k__Bacteria;p__Bacteroidetes;c__Bacteroidia;o__Bacteroidales;f__Prevotellaceae;g__Prevotella;s__Prevotella intermedia	1.9812e-06	1.83065e-05	1.32848e-05	9.52884e-07	1.14192e-05	3.45678e-07	2.38739e-06	6.65165e-07	4.29831e-05	1.61367e-05	7.41479e-06	4.56321e-06	1.62958e-06	2.09417e-06	2.45594e-05	3.03389e-06	3.32198e-05	6.16674e-06	6.95606e-06	1.10977e-06	3.94928e-06	6.8616e-06	1.21521e-06	4.10159e-05	5.71964e-06	4.29956e-07	2.55225e-05	1.12227e-05	7.37946e-07	2.66422e-06	3.39322e-06	1.33189e-06	4.10929e-05	4.8563e-06	5.66367e-06	3.8559e-06	4.61171e-06	1.19619e-05	3.27465e-05	9.57516e-06	1.64939e-06	3.23818e-05	4.18389e-05	2.50932e-06	1.47447e-05	4.30281e-05	3.83949e-06	4.16286e-05	5.79389e-06
k__Bacteria;p__Proteobacteria;c__Gammaproteobacteria;o__Enterobacterales;f__Enterobacteriaceae;g__Cronobacter;s__Cronobacter malonaticus	1.70684e-06	1.33055e-05	8.69007e-06	7.18464e-07	6.29975e-06	5.115e-07	2.13968e-06	6.58024e-07	3.06717e-05	5.32223e-06	3.16119e-06	6.42566e-06	1.34097e-06	1.49445e-06	1.8357e-05	1.68727e-06	2.39609e-05	4.97408e-06	5.11849e-06	5.72034e-07	4.33007e-06	6.20144e-06	8.45053e-07	2.92053e-05	2.32063e-06	3.45465e-06	1.84596e-05	8.14898e-06	2.28205e-06	1.88855e-06	2.4466e-06	9.48159e-07	2.92861e-05	2.72026e-06	4.52956e-06	1.78758e-06	3.37313e-06	9.16125e-06	2.30739e-05	9.93047e-06	1.03593e-06	2.2908e-05	2.96844e-05	2.0169e-06	6.41887e-06	3.0558e-05	1.64139e-06	2.96726e-05	4.51464e-06
k__Bacteria;p__Firmicutes;c__Clostridia;o__Clostridiales;f__Clostridiaceae;g__Clostridium;s__Clostridium sp. Marseille-P299	1.29873e-06	1.67405e-05	1.01408e-05	2.11211e-07	4.57502e-06	2.27286e-07	1.42545e-06	6.75371e-07	3.82209e-05	5.88724e-06	3.07042e-06	1.81751e-06	6.84004e-07	1.14483e-06	2.41487e-05	8.4446e-07	3.02012e-05	6.16964e-06	7.22798e-06	9.34249e-07	1.04981e-05	7.71813e-06	4.68587e-07	3.61536e-05	4.00624e-06	3.78211e-07	2.26429e-05	9.88644e-06	6.0127e-07	1.4182e-06	1.7459e-06	8.28922e-07	3.61308e-05	2.12943e-06	7.22748e-06	1.50501e-06	3.28335e-06	1.24061e-05	2.86122e-05	1.32516e-05	6.94772e-07	2.80293e-05	3.66621e-05	1.7326e-06	9.418e-06	3.78135e-05	2.05863e-06	3.68984e-05	3.79387e-06
k__Bacteria;p__Firmicutes;c__Erysipelotrichia;o__Erysipelotrichales;f__Erysipelotrichaceae;g__Candidatus Stoquefichus;s__Candidatus Stoquefichus sp. KLE1796	1.24634e-06	1.66596e-05	1.0022e-05	1.98919e-07	4.49627e-06	2.1257e-07	1.37161e-06	6.39466e-07	3.85589e-05	5.80113e-06	2.99447e-06	1.76644e-06	6.52447e-07	1.09749e-06	2.41641e-05	8.09667e-07	3.03453e-05	6.04963e-06	7.10736e-06	8.88459e-07	1.03174e-05	7.59939e-06	4.44296e-07	3.64414e-05	3.90367e-06	3.58391e-07	2.26483e-05	9.77976e-06	5.71922e-07	1.36493e-06	1.68601e-06	7.89998e-07	3.64189e-05	2.06501e-06	7.09571e-06	1.45191e-06	3.19742e-06	1.22781e-05	2.873e-05	1.31354e-05	6.62148e-07	2.81371e-05	3.69639e-05	1.66984e-06	9.31657e-06	3.81438e-05	1.99027e-06	3.72035e-05	3.70181e-06
k__Bacteria;p__Firmicutes;c__Bacilli;o__Lactobacillales;f__Streptococcaceae;g__Streptococcus;s__Streptococcus porci	2.78602e-06	2.00615e-05	1.52697e-05	1.53801e-06	1.37089e-05	5.8094e-07	3.30267e-06	1.01968e-06	4.29905e-05	1.89558e-05	9.34371e-06	5.95996e-06	2.39852e-06	2.96664e-06	2.59271e-05	4.31803e-06	3.41334e-05	7.46258e-06	8.24883e-06	1.64491e-06	4.66557e-06	8.07401e-06	1.86073e-06	4.1268e-05	7.20065e-06	6.70883e-07	2.70409e-05	1.28095e-05	1.11277e-06	3.67665e-06	4.58041e-06	1.95938e-06	4.13435e-05	6.37014e-06	6.77622e-06	5.23455e-06	5.86269e-06	1.35904e-05	3.38034e-05	1.076e-05	2.4349e-06	3.34917e-05	4.20212e-05	3.42432e-06	1.68054e-05	4.30703e-05	5.11377e-06	4.17958e-05	7.28163e-06
k__Bacteria;p__Firmicutes;c__Clostridia;o__Clostridiales;f__Eubacteriaceae;g__Eubacterium;s__Eubacterium pyruvativorans	4.57443e-08	1.1008e-05	4.36851e-06	1.11722e-09	1.07215e-06	6.00541e-10	5.16974e-08	1.12801e-08	6.1543e-05	3.62351e-06	6.94743e-07	4.19374e-08	1.21259e-08	4.45679e-08	2.29705e-05	2.89296e-08	3.73912e-05	1.39967e-06	2.37443e-06	5.36117e-08	3.69361e-06	2.08267e-06	6.97429e-09	5.47932e-05	1.43979e-06	1.69392e-10	2.03737e-05	4.27237e-06	1.63189e-09	7.05854e-08	1.02254e-07	2.46369e-08	5.4609e-05	2.19937e-07	2.20727e-06	1.3874e-07	4.23818e-07	5.78369e-06	3.41743e-05	5.19998e-06	1.84693e-08	3.24303e-05	5.66177e-05	9.46543e-08	7.43036e-06	6.03639e-05	3.25832e-07	5.72138e-05	4.66063e-07
k__Eukaryota;p__Ascomycota;c__Eurotiomycetes;o__Eurotiales;f__Aspergillaceae;g__Aspergillus;s__Aspergillus heteromorphus	4.57443e-08	1.1008e-05	4.36851e-06	1.11722e-09	1.07215e-06	6.00541e-10	5.16974e-08	1.12801e-08	6.1543e-05	3.62351e-06	6.94743e-07	4.19374e-08	1.21259e-08	4.45679e-08	2.29705e-05	2.89296e-08	3.73912e-05	1.39967e-06	2.37443e-06	5.36117e-08	3.69361e-06	2.08267e-06	6.97429e-09	5.47932e-05	1.43979e-06	1.69392e-10	2.03737e-05	4.27237e-06	1.63189e-09	7.05854e-08	1.02254e-07	2.46369e-08	5.4609e-05	2.19937e-07	2.20727e-06	1.3874e-07	4.23818e-07	5.78369e-06	3.41743e-05	5.19998e-06	1.84693e-08	3.24303e-05	5.66177e-05	9.46543e-08	7.43036e-06	6.03639e-05	3.25832e-07	5.72138e-05	4.66063e-07
k__Bacteria;p__Bacteroidetes;c__Bacteroidia;o__Bacteroidales;f__Bacteroidaceae;g__Bacteroides;s__Bacteroides sp. KCTC 15687	4.08163e-06	1.5322e-05	1.16234e-05	2.0682e-06	8.45573e-06	1.92582e-06	4.61042e-06	2.367e-06	2.5314e-05	7.67959e-06	5.59954e-06	8.38037e-06	3.31472e-06	3.69349e-06	1.8733e-05	3.70234e-06	2.18771e-05	8.14072e-06	8.14396e-06	2.15602e-06	8.06139e-06	9.15937e-06	2.48653e-06	2.45753e-05	4.96355e-06	6.02091e-06	1.86594e-05	1.07411e-05	4.80386e-06	4.21861e-06	4.95936e-06	2.80654e-06	2.46109e-05	5.15474e-06	7.73622e-06	3.94498e-06	6.09996e-06	1.23028e-05	2.13184e-05	1.26707e-05	2.85131e-06	2.12174e-05	2.48014e-05	4.51175e-06	9.06587e-06	2.5238e-05	3.86608e-06	2.48147e-05	7.44971e-06
k__Bacteria;p__Firmicutes;c__Erysipelotrichia;o__Erysipelotrichales;f__Erysipelotrichaceae;g__Dielma;s__Dielma fastidiosa	2.354e-06	1.54245e-05	1.12352e-05	1.33082e-06	9.78908e-06	6.41747e-07	2.88452e-06	8.7694e-07	3.32104e-05	1.03912e-05	5.75184e-06	6.97659e-06	2.05931e-06	2.30611e-06	2.01806e-05	3.14744e-06	2.63687e-05	5.93599e-06	6.23646e-06	1.02001e-06	3.96555e-06	6.76921e-06	1.46471e-06	3.18479e-05	4.08596e-06	1.8046e-06	2.08918e-05	9.83069e-06	1.8125e-06	2.86526e-06	3.62549e-06	1.49342e-06	3.19299e-05	4.4919e-06	5.23839e-06	3.35966e-06	4.55529e-06	1.05584e-05	2.5879e-05	9.56289e-06	1.8062e-06	2.57143e-05	3.23938e-05	2.78285e-06	1.01286e-05	3.32243e-05	3.04698e-06	3.22634e-05	5.9139e-06
k__Bacteria;p__Firmicutes;c__Bacilli;o__Lactobacillales;f__Streptococcaceae;g__Streptococcus;s__Streptococcus gordonii	4.65153e-06	1.00719e-05	8.87937e-06	2.72521e-06	6.61539e-06	2.73094e-06	4.73122e-06	3.7314e-06	1.26059e-05	7.44415e-06	6.00512e-06	4.8004e-06	3.85555e-06	4.54515e-06	1.1061e-05	4.30331e-06	1.18404e-05	7.00996e-06	7.05558e-06	4.27845e-06	7.38911e-06	7.02294e-06	3.51482e-06	1.24433e-05	6.50353e-06	2.68662e-06	1.09849e-05	7.90384e-06	3.35735e-06	4.76915e-06	5.1288e-06	4.05178e-06	1.24425e-05	5.39822e-06	7.0069e-06	4.95256e-06	5.79305e-06	9.12023e-06	1.17155e-05	8.31254e-06	3.94665e-06	1.16648e-05	1.24925e-05	4.97632e-06	8.14512e-06	1.25867e-05	5.33919e-06	1.24983e-05	6.39538e-06
k__Bacteria;p__Firmicutes;c__Clostridia;o__Clostridiales;f__Christensenellaceae;g__Christensenella;s__Christensenella massiliensis	2.82953e-06	1.6079e-05	1.1279e-05	9.70947e-07	6.94689e-06	9.63928e-07	3.16612e-06	1.58801e-06	2.96144e-05	7.03457e-06	4.60256e-06	5.13543e-06	1.98062e-06	2.52836e-06	2.08018e-05	2.27001e-06	2.48386e-05	7.56706e-06	7.97353e-06	1.64665e-06	9.07456e-06	8.84427e-06	1.43657e-06	2.84974e-05	4.65408e-06	2.50672e-06	2.02828e-05	1.06368e-05	2.48411e-06	2.96736e-06	3.54356e-06	1.89111e-06	2.85188e-05	3.86896e-06	7.72327e-06	2.87241e-06	5.03726e-06	1.25833e-05	2.39624e-05	1.31997e-05	1.79413e-06	2.37225e-05	2.88038e-05	3.32944e-06	9.26284e-06	2.94452e-05	3.14989e-06	2.888e-05	6.04219e-06
k__Bacteria;p__Proteobacteria;c__Epsilonproteobacteria;o__Campylobacterales;f__Helicobacteraceae;g__Helicobacter;s__Helicobacter sp. MIT 11-5569	4.57443e-08	1.1008e-05	4.36851e-06	1.11722e-09	1.07215e-06	6.00541e-10	5.16973e-08	1.12801e-08	6.1543e-05	3.62351e-06	6.94743e-07	4.19374e-08	1.21259e-08	4.45679e-08	2.29705e-05	2.89296e-08	3.73912e-05	1.39967e-06	2.37443e-06	5.36116e-08	3.69361e-06	2.08267e-06	6.97429e-09	5.47932e-05	1.43979e-06	1.69392e-10	2.03737e-05	4.27237e-06	1.63189e-09	7.05854e-08	1.02254e-07	2.46369e-08	5.4609e-05	2.19937e-07	2.20727e-06	1.3874e-07	4.23818e-07	5.78369e-06	3.41743e-05	5.19998e-06	1.84693e-08	3.24303e-05	5.66177e-05	9.46543e-08	7.43036e-06	6.03639e-05	3.25832e-07	5.72138e-05	4.66063e-07
k__Bacteria;p__Firmicutes;c__Clostridia;o__Clostridiales;f__Lachnospiraceae;g__Lachnoclostridium;s__Lachnoclostridium sp. An131	1.25598e-06	1.67606e-05	1.13476e-05	4.86681e-07	9.08281e-06	1.67656e-07	1.54496e-06	3.74813e-07	4.48426e-05	1.33786e-05	5.54026e-06	3.14563e-06	9.60113e-07	1.31475e-06	2.37387e-05	1.87729e-06	3.33525e-05	4.89596e-06	5.70201e-06	6.63969e-07	3.28631e-06	5.66855e-06	6.78171e-07	4.2422e-05	4.33076e-06	2.24027e-07	2.4511e-05	9.68666e-06	4.12442e-07	1.7358e-06	2.2792e-06	7.94364e-07	4.25014e-05	3.4079e-06	4.59405e-06	2.58173e-06	3.39651e-06	1.04144e-05	3.26517e-05	8.45683e-06	9.73998e-07	3.21897e-05	4.33819e-05	1.66511e-06	1.28252e-05	4.48319e-05	2.66419e-06	4.31902e-05	4.32377e-06
[truncated: 211 more rows]
[truncated: 118 more columns]

## Sheet: raw dara of L6
featureid	M187T97	M155T94	M283T70	M128T227	M122T326	M129T76	M159T395	M137T679	M188T624	M325T814_1	M215T694	M333T789	M297T809	M311T779	M335T679	M271T838	M144T679	M170T134_2	M137T142_1	M162T144_1	M99T770	M119T195	M143T395	M183T471	M401T553	M480T596	M165T381	M172T388	M464T727	M154T94	M162T103_2	M195T80_2	M130T462	M169T310	M88T169	M165T217	M138T33	M243T452	M131T654	M191T795_2	M118T342	M240T316	M297T828	M133T149	M138T623	M179T402	M166T169	M329T738	M251T713
[truncated: 187 more rows]
[truncated: 118 more columns]
