# Supplementary material for: Integrated metagenomic and metabolomic analyses of the effects of total flavonoids of Rhizoma Drynariae on reducing ovariectomized-induced osteoporosis by regulating gut microbiota and related metabolites
Source: PLoS One. 2025 Feb 14;20(2):e0317832. doi: 10.1371/journal.pone.0317832 (PMC11828363; doi:10.1371/journal.pone.0317832)
Supplement: S3 Table — (CSV) [file pone.0317832.s003.csv]

	Akkermansia muciniphila	Prevotella sp. P4-119	Prevotella sp. AM42-24	Bacteroides pyogenes	Lachnospiraceae bacterium GAM79	Prevotella sp. P4-98	Phascolarctobacterium succinatutens	Corynebacterium stationis	Prevotella sp. P4-67	Acidaminococcus intestini	Ruminococcus sp. AM28-13	Bacteroides coprophilus	Jeotgalicoccus halotolerans	Faecalibacterium sp. AF28-13AC	Prevotella sp. P5-60	Prevotella bryantii	Mediterranea massiliensis
Histamine	0.127855523175514	-0.519189716	-0.567771769	-0.781715218	-0.384496533	-0.597856355	-0.622426681	-0.597301267	-0.602651789	-0.62291631	-0.468973432	-0.542402197	-0.553254934	-0.612120639	-0.621587844	-0.607768365	-0.510983251
Gamma-terpinene	0.349214731158008	-0.783098226	-0.767353941	-0.91458406	-0.631812528	-0.838595705	-0.866798087	-0.814381529	-0.853772398	-0.865204143	-0.716758537	-0.756009027	-0.745457814	-0.851732404	-0.869906866	-0.854153153	-0.72260605
Neocnidilide	0.00115858262051632	-0.506785201	-0.568574952	-0.575584058	-0.457286995	-0.636275846	-0.648204483	-0.596551906	-0.63959717	-0.640680833	-0.519934455	-0.544789567	-0.537365128	-0.626446161	-0.647588813	-0.64533106	-0.522214401
Tubocurarine	0.549767996227133	-0.911532565	-0.92234374	-0.919211962	-0.697220287	-0.954663494	-0.978889192	-0.937319017	-0.923460823	-0.966129024	-0.779191928	-0.793830646	-0.86088401	-0.934461594	-0.961171089	-0.959657254	-0.731563275
Ecdysone	0.661705087361523	-0.843985195	-0.833846164	-0.892624669	-0.544984894	-0.916011559	-0.902859704	-0.817907825	-0.853679756	-0.866224321	-0.629958598	-0.649978433	-0.718246971	-0.820134055	-0.874021286	-0.910012787	-0.600301826
Deoxyuridine	0.75515480388851	-0.85769106	-0.888641433	-0.85799144	-0.808180771	-0.822792826	-0.910889235	-0.957929438	-0.856253738	-0.94501087	-0.87488975	-0.891031216	-0.940562065	-0.946887255	-0.917719863	-0.847157318	-0.819106988
Azelaic acid	-0.015807671	-0.140297627	-0.353533716	-0.305752514	-0.204899688	-0.345059917	-0.374543138	-0.381003767	-0.358446079	-0.384670871	-0.273961767	-0.356936285	-0.367206812	-0.384107229	-0.37768329	-0.354566226	-0.332657225
Succinic acid	0.427968573082183	-0.807541861	-0.800874767	-0.871314974	-0.504955058	-0.90992848	-0.872283369	-0.760771532	-0.821206639	-0.818745043	-0.575484943	-0.5651513	-0.644915107	-0.760817841	-0.833420351	-0.895448671	-0.519465435
Biotin	0.494852075796403	-0.65697895	-0.666603558	-0.685254729	-0.530637357	-0.736588922	-0.784650157	-0.748763241	-0.798455206	-0.802656687	-0.646873311	-0.764118056	-0.699883513	-0.809544623	-0.807492193	-0.764120027	-0.746053567
Salicylic acid	0.492934687088977	-0.782846802	-0.792729088	-0.803692898	-0.433084329	-0.91529029	-0.832387753	-0.687928569	-0.751028344	-0.743580079	-0.472408535	-0.394338449	-0.545331628	-0.654984467	-0.762898164	-0.878627718	-0.338582796
L-Phenylalanine	0.831032613958949	-0.582211373	-0.44766104	-0.395933295	-0.374111533	-0.564943989	-0.533672606	-0.436752868	-0.529482732	-0.498779921	-0.398167421	-0.354039889	-0.354143012	-0.467717966	-0.518990656	-0.560284537	-0.344842817
3,4-Dihydroxymandelic acid	0.653916195741389	-0.896094181	-0.839991965	-0.913156995	-0.709679178	-0.922237109	-0.939099991	-0.871375728	-0.915252916	-0.926349114	-0.779805345	-0.776585641	-0.787407644	-0.901972116	-0.932921129	-0.932376998	-0.73670721
L-Malic acid	0.476420587535299	-0.826746738	-0.801503996	-0.852445603	-0.529769228	-0.948739591	-0.899152291	-0.761241922	-0.860198548	-0.838201556	-0.596320494	-0.571064333	-0.630515958	-0.777448583	-0.861204618	-0.933873326	-0.534677508
Maleamate	0.455530793565351	-0.83567434	-0.767165709	-0.824601748	-0.496332682	-0.944643608	-0.877853874	-0.715996097	-0.845417873	-0.806099962	-0.557377786	-0.519700321	-0.572413537	-0.739476668	-0.836404188	-0.925788009	-0.491113992
