# Supplementary material for: Integrated metagenomic and metabolomic analyses of the effects of total flavonoids of Rhizoma Drynariae on reducing ovariectomized-induced osteoporosis by regulating gut microbiota and related metabolites
Source: PLoS One. 2025 Feb 14;20(2):e0317832. doi: 10.1371/journal.pone.0317832 (PMC11828363; doi:10.1371/journal.pone.0317832)
Supplement: S4 Table — (XLSX) [file pone.0317832.s004.xlsx]

## Sheet: Sheet1
name	L-Phenylalanine	Salicylic acid	(2S,4S)-4-Hydroxy-2,3,4,5-tetrahydrodipicolinate	(3S,5S)-Carbapenam-3-carboxylic acid	(R)-10-Hydroxystearate	(R)-5,6-Dihydrothymine	(S)-1-Phenylethanol	1,1-Dimethylbiguanide	1,5-Naphthalenediamine	1,8-Cineole	10-Hydroxydecanoic acid	11-Dehydrocorticosterone	12-Hydroxydodecanoic acid	12-Keto-leukotriene B4	12,13-DHOME	13-L-Hydroperoxylinoleic acid	13,14-Dihydro-15-keto-PGE2	17a-Estradiol	1H-Indole-3-carboxaldehyde	2-Amino-3-phosphonopropionic acid	2-Aminobenzoic acid	2-Deoxy-scyllo-inosose	2-Hexenal	2-Methylserine	2-Naphthylamine	2,4-Dinitrophenol	25-Hydroxycholesterol	26-Hydroxyecdysone	3-(3-Hydroxyphenyl)propanoic acid	3-Dehydroshikimate	3-Epiecdysone	3-Hydroxyanthranilic acid	3-Hydroxymethylglutaric acid	3-Methyl-L-tyrosine	3-Methylindole	3,4-Dihydroxymandelaldehyde	4-Aminobutyraldehyde	4-Hydroxycinnamic acid	4-Nitrophenol	5-(Methylthio)-2,3-dioxopentyl phosphate	5-Amino-2-oxopentanoic acid	5-Hydroxyindoleacetic acid	5-Hydroxypentanoic acid	5-Methyl-2-deoxycytidine	5-Methylthioadenosine	5,6-Dihydro-5-fluorouracil	6-Hydroxynicotinate	7-Aminomethyl-7-carbaguanine	7-Methylguanine
Prevotella	0.358958	0.342246	0.346008	0.359314	0.303928	0.354054	0.359947	0.334321	0.336464	0.345534	0.280176	0.370102	0.351625	0.333448	0.340164	0.325938	0.316751	0.391258	0.308173	0.340916	0.376021	0.382326	0.384454	0.342731	0.354219	0.284806	0.348166	0.333252	0.320603	0.337768	0.332573	0.350901	0.356932	0.345889	0.284857	0.423736	0.336954	0.356006	0.374269	0.34998	0.316935	0.369334	0.333744	0.345511	0.309821	0.360325	0.359772	0.284925	0.352615
Lactobacillus	0.298119	0.29816	0.289818	0.268415	0.290942	0.337682	0.296547	0.332969	0.31082	0.27699	0.299019	0.258504	0.294045	0.381581	0.310671	0.318858	0.290433	0.263603	0.292016	0.300265	0.235014	0.240386	0.273262	0.302084	0.308381	0.297363	0.28297	0.414979	0.297727	0.306185	0.401723	0.304456	0.291647	0.299108	0.297324	0.235099	0.289716	0.300424	0.283775	0.275644	0.288453	0.256957	0.318108	0.277193	0.28872	0.299012	0.274491	0.297299	0.299731
Bacteroides	0.0916579	0.0923513	0.0903778	0.0867511	0.0936602	0.0948634	0.090791	0.0991652	0.0968751	0.0923566	0.0966354	0.0844431	0.0926536	0.0977808	0.0934949	0.0966659	0.0928972	0.0817061	0.0936493	0.0906393	0.0806354	0.0808263	0.0823569	0.0923302	0.0916064	0.0960423	0.0872448	0.0989711	0.0942526	0.0952785	0.100201	0.092315	0.0902175	0.0921214	0.0960321	0.075524	0.0932195	0.0904769	0.0886837	0.0880651	0.0925483	0.0835294	0.0947363	0.0885882	0.0928991	0.089797	0.0883555	0.0960233	0.0902541
Akkermansia	0.0253681	0.0264413	0.0279737	0.0320692	0.0315847	0.020742	0.0248645	0.0236354	0.0245453	0.0406376	0.0329785	0.0268928	0.0262355	0.0137326	0.0292406	0.0245273	0.0309063	0.0252335	0.0313058	0.0294019	0.0442451	0.0403897	0.0226636	0.02434	0.0243338	0.032738	0.0244459	0.00969021	0.0309981	0.0334395	0.0128273	0.0244871	0.0256139	0.0258385	0.0327406	0.0232858	0.0237	0.0220538	0.0235119	0.0291725	0.0311906	0.0333263	0.0236102	0.0293802	0.0313361	0.0258502	0.0278434	0.0327371	0.0225244
Clostridium	0.0499304	0.0525942	0.0542675	0.0592575	0.0620794	0.039348	0.0494745	0.0457846	0.0509291	0.065645	0.0647792	0.0560976	0.0528008	0.0290633	0.0517023	0.0499119	0.0601869	0.0499489	0.0612408	0.052908	0.0702278	0.0659823	0.046514	0.0501152	0.0471319	0.0642877	0.0512307	0.0183479	0.05874	0.0559699	0.0235524	0.0488886	0.0511844	0.0514898	0.0642889	0.0493278	0.0536848	0.0467388	0.0493477	0.0570707	0.0606741	0.0601709	0.0477932	0.0575064	0.0615212	0.0488739	0.0558866	0.0642817	0.0473783
Parabacteroides	0.0306252	0.0307278	0.0300144	0.0288572	0.0310342	0.0318659	0.0302502	0.0335172	0.0325184	0.0313662	0.0320219	0.0279582	0.0309948	0.0327695	0.0312628	0.0322427	0.0308282	0.0269487	0.0310562	0.0300691	0.0269945	0.0269998	0.0270541	0.0306501	0.030484	0.0318251	0.0287016	0.0347686	0.0314046	0.0321987	0.0348053	0.0307494	0.0300036	0.0306549	0.0318217	0.0248597	0.031012	0.029972	0.0295378	0.0291967	0.0307039	0.0277162	0.0314959	0.0293656	0.0307834	0.0298576	0.0293962	0.0318188	0.0298551
Helicobacter	0.0187488	0.0209032	0.0221139	0.0240172	0.0264857	0.0131457	0.019213	0.0146355	0.0182643	0.0206778	0.0276727	0.0244716	0.0198251	0.00960626	0.018852	0.019058	0.0250941	0.0221324	0.0257999	0.0213475	0.0268083	0.0256595	0.021412	0.0204088	0.0182541	0.0274558	0.023479	0.00322415	0.0231161	0.0181293	0.00486342	0.0189594	0.0204561	0.0203758	0.0274569	0.0229601	0.0220393	0.0194293	0.0195401	0.0240738	0.0254237	0.0251851	0.0188199	0.0243094	0.0262241	0.0191938	0.0227028	0.0274538	0.0200369
Lachnoclostridium	0.0183848	0.0190466	0.019137	0.0194009	0.0208481	0.0166017	0.0183063	0.0180724	0.0190192	0.0202137	0.0216203	0.0188931	0.0189593	0.0148007	0.0187654	0.0189979	0.0204024	0.017657	0.0206838	0.0189089	0.0198266	0.0193819	0.0172997	0.0187239	0.0179999	0.021473	0.0186337	0.0111007	0.0201734	0.0192804	0.0127549	0.0183807	0.0185922	0.0188334	0.021472	0.0169369	0.0194489	0.0180187	0.018111	0.0193776	0.0204453	0.0192015	0.0185131	0.0195133	0.0206677	0.0181123	0.0191387	0.0214698	0.0181441
Muribaculum	0.0104167	0.0106961	0.010617	0.0100639	0.0109714	0.0109359	0.0104799	0.010716	0.010525	0.00967743	0.0112998	0.00973983	0.0102984	0.0115575	0.0109453	0.0110727	0.010838	0.00996745	0.0109466	0.0110521	0.00911955	0.0092702	0.0103147	0.010808	0.0108512	0.0112345	0.0106817	0.00939665	0.0108555	0.0104797	0.0100504	0.0107066	0.0104717	0.0106819	0.0112334	0.00904075	0.0103173	0.0107121	0.0100444	0.0103254	0.010804	0.00986317	0.0111549	0.0103935	0.0108846	0.0107014	0.010057	0.0112324	0.0107958
Mediterranea	0.0120066	0.0150655	0.0159645	0.0174514	0.0230673	0.00503124	0.0129618	0.00666583	0.0128556	0.00909803	0.0244118	0.0260005	0.0143837	0.00339163	0.00869049	0.0127745	0.0203941	0.0181877	0.0216293	0.0117305	0.0159339	0.0155403	0.0182061	0.0156226	0.0105358	0.0241511	0.0222967	0.000320136	0.0159518	0.00713416	0.000642678	0.012466	0.0149297	0.0143966	0.0241517	0.0259385	0.0244996	0.0154645	0.0161247	0.0199741	0.0209526	0.0185126	0.0122594	0.020267	0.0227244	0.0111058	0.0193932	0.0241479	0.0160419
Parasutterella	0.00255134	0.0025233	0.00242018	0.00230296	0.0024938	0.00266802	0.00249852	0.00291842	0.00282741	0.00260963	0.00257371	0.00229431	0.00262256	0.00282379	0.00250098	0.00269913	0.00248436	0.00212286	0.00249971	0.00233755	0.00209253	0.0020945	0.00212026	0.00252387	0.0024732	0.00255744	0.00228584	0.00353434	0.00254817	0.00264808	0.00332783	0.00253878	0.00246297	0.00251985	0.00255709	0.00199753	0.00268596	0.0024714	0.00249097	0.00234685	0.00247051	0.00216745	0.00259011	0.00235929	0.00247295	0.0023915	0.00242654	0.00255685	0.00243837
Hydrogenophilus	0.0100162	0.0115159	0.012761	0.0151562	0.0161272	0.00607326	0.0102922	0.00697319	0.00920605	0.0134391	0.0169563	0.0145223	0.0107008	0.00353132	0.010679	0.00977566	0.0150957	0.0130181	0.0155949	0.0126236	0.0204357	0.0187311	0.0119854	0.0108391	0.00963676	0.0168127	0.0132331	0.000848451	0.0136434	0.0105837	0.00152596	0.00999093	0.0112358	0.0110978	0.0168151	0.0136189	0.0114669	0.00996161	0.0103241	0.0144903	0.015413	0.0166625	0.0096448	0.0146482	0.0159672	0.0105965	0.0131868	0.0168131	0.0104436
Bifidobacterium	0.000612016	0.000602929	0.000581685	0.000556649	0.000593284	0.000658901	0.000598327	0.000706807	0.000665799	0.000648518	0.000611878	0.000535143	0.000621735	0.000690139	0.000621081	0.000643568	0.000593261	0.000508557	0.000595894	0.000577976	0.000520526	0.000519266	0.00050619	0.000599189	0.000600803	0.00060814	0.000539734	0.000898558	0.000614168	0.000661894	0.000846636	0.000608696	0.000587959	0.000602523	0.000608064	0.000466021	0.000613704	0.000584048	0.000585063	0.00055993	0.000589767	0.00052686	0.000621203	0.000562791	0.00058857	0.000583604	0.000573533	0.000608009	0.000577612
Eubacterium	0.00855149	0.00903974	0.00928505	0.00984612	0.010489	0.00699514	0.00854194	0.00782992	0.00866201	0.0101995	0.0109195	0.00949182	0.00893233	0.00554308	0.00881633	0.00867862	0.0101696	0.00868738	0.0103497	0.00913509	0.0109416	0.010473	0.00830923	0.00875018	0.00825944	0.0108399	0.0090436	0.00334467	0.0098848	0.00915051	0.00423913	0.00849409	0.00881568	0.00887874	0.0108399	0.00851613	0.00920304	0.00828763	0.00849119	0.00966916	0.0102369	0.00996968	0.00842764	0.00974418	0.0103952	0.0084938	0.00941443	0.0108387	0.00841066
Alloprevotella	0.00685856	0.00901651	0.0100096	0.00883983	0.0120706	0.00494375	0.00809332	0.00355204	0.00538351	0.00261599	0.0124252	0.0113735	0.00645596	0.00561998	0.00674373	0.00798534	0.0108677	0.0139055	0.0114495	0.0107675	0.00574742	0.00653096	0.0178093	0.0103205	0.00878593	0.0123525	0.0172703	0.000286771	0.00855037	0.00358608	0.00060566	0.0083437	0.00906428	0.00890623	0.0123525	0.0145961	0.0090966	0.011434	0.00806191	0.0109337	0.0110325	0.010029	0.00957879	0.0111074	0.0119397	0.00913895	0.00876185	0.0123514	0.0125113
[truncated: 118 more columns]
